# Supplementary material for: Comparative genome-wide methylation analysis reveals epigenetic regulation of muscle development in grass carp (Ctenopharyngodon idellus) fed with whole faba bean
Source: PeerJ. 2022 Nov 21;10:e14403. doi: 10.7717/peerj.14403 (PMC9686415; doi:10.7717/peerj.14403)
Supplement: Supplemental Information 2 [file peerj-10-14403-s002.xlsx]

## Sheet: Sheet1
Hardness（g/f）			Chewiness(g/f)			Gumminess(g/f)			Springiness			Muscle fiber density(No.mm-2)			Muscle fiber diameter			Collagen(mg/g)
CGC	GC		CGC	GC		CGC	GC		CGC	GC		CGC	GC		CGC	GC		CGC	GC
1573.21	753.12		576.32	343.78		745.32	412.77		0.81	0.56		221	143		85.21	105.12		2.13	1.45
1611.31	811.31		531.78	356.12		767.32	445.12		0.75	0.61		213	157		77.91	110.98		2.21	1.61
1431.23	821.45		603.31	312.78		723.76	467.12		0.83	0.63		198	164		76.12	112.38		2.26	1.41
												208	169		81.34	108.62		1.98	1.51
F(2,5) = 159.89			F(2,5) = 90.2			F(2,5) = 226.62			F(2,5) = 38.25			214	153		82.98	107.98		2.04	1.39
ES = 0.98			ES = 0.96			ES = 0.98			ES = 0.91			205	159		87.12	116.83		1.93	1.55
P(CGC vs GC) < 0.001			P(CGC vs GC) = 0.001			P(CGC vs GC) < 0.001			P(CGC vs GC) = 0.003
												F(2,5) = 113.12			F(2,5) = 142.56			F(2,5) = 90.44
												ES = 0.92			ES = 0.94			ES = 0.9
												P(CGC vs GC) < 0.001			P(CGC vs GC) < 0.001			P(CGC vs GC) < 0.001
