# Supplementary material for: Comparative genome-wide methylation analysis reveals epigenetic regulation of muscle development in grass carp (Ctenopharyngodon idellus) fed with whole faba bean
Source: PeerJ. 2022 Nov 21;10:e14403. doi: 10.7717/peerj.14403 (PMC9686415; doi:10.7717/peerj.14403)
Supplement: Supplemental Information 3 [file peerj-10-14403-s003.xlsx]

## Sheet: Sheet1
GeneID	log2Ratio(CGC/GC)			#Chr	gDMRs' number	gDMRs' length
CI01000000_00252240_00259416	-0.274			fakechr1	9710	1432727
CI01000000_00264365_00265448	0.196			fakechr10	9379	1287228
CI01000000_00639336_00658655	-1.022			fakechr11	8720	1182894
CI01000000_00753279_00782484	0.181			fakechr12	8856	1202165
CI01000000_00785276_00797955	-0.663			fakechr13	9054	1282271
CI01000000_00834650_00849542	1.3			fakechr14	9956	1410861
CI01000000_00921369_00931954	-0.221			fakechr15	8521	1248733
CI01000000_00957794_00974051	-1.472			fakechr16	5568	728934
CI01000000_00977418_00984766	-1.472			fakechr17	5558	639279
CI01000000_01039704_01041072	-0.833			fakechr18	4161	542271
CI01000000_01061972_01081591	-0.619			fakechr2	9112	1303746
CI01000000_01105760_01112812	-1.273			fakechr3	9247	1326833
CI01000000_01357072_01359013	-0.63			fakechr4	9492	1333806
CI01000000_01363054_01377844	0.561			fakechr5	9865	1405804
CI01000000_01405606_01410241	0.483			fakechr6	9686	1372298
CI01000000_01881532_01883187	0.185			fakechr7	9729	1375986
CI01000000_01916310_01925119	-0.405			fakechr8	9767	1373818
CI01000000_02088219_02091989	-0.352			fakechr9	9379	1288850
CI01000000_02092375_02096188	-0.27			Total	155760	21738504
CI01000000_02119737_02125356	0.215
CI01000000_02334112_02352906	-1.336
CI01000000_02461645_02466865	-0.344
CI01000000_02586043_02587730	0.17
CI01000000_02652927_02658258	0.165
CI01000000_02660983_02661759	0.281
CI01000000_02662396_02664142	-1.488
CI01000000_03195338_03205585	-0.18
CI01000000_03220166_03232503	0.235
CI01000000_03245643_03246684	-0.306
CI01000000_03260989_03265875	1.022
CI01000000_03786592_03794075	-0.57
CI01000000_03919871_03926839	-0.691
CI01000000_04036979_04044427	-3.256
CI01000000_04090995_04093696	1.089
CI01000000_04138020_04144928	0.024
CI01000000_04462428_04462831	-0.162
CI01000000_04547587_04562715	-0.94
CI01000000_04597720_04599733	-1.217
CI01000000_05267332_05282842	-0.528
CI01000000_05372370_05372969	-1.5
CI01000000_05403325_05406432	1.838
CI01000000_05409025_05413963	0.669
CI01000000_05415749_05417140	0.669
CI01000000_05421157_05421492	-0.449
CI01000000_05472291_05475261	0.371
CI01000000_05527503_05531978	0.494
CI01000000_05537990_05549497	0.433
CI01000000_05559316_05564348	0.299
CI01000000_05619374_05619661	0.62
CI01000000_05685300_05686328	-0.244
CI01000000_05722204_05726248	0.57
CI01000000_05747272_05748096	0.575
CI01000000_05767167_05768250	-0.257
CI01000000_05820127_05827282	0.609
CI01000000_05829574_05832335	0.609
CI01000000_06015043_06020725	-0.433
CI01000000_06440604_06446663	-0.919
CI01000000_06849632_06863920	-0.275
CI01000000_07082778_07091429	-0.763
CI01000000_07386332_07396038	-0.593
CI01000000_07498166_07511853	-0.38
CI01000000_07579224_07585819	-0.364
CI01000000_07661879_07673345	0.848
CI01000000_07755645_07757492	-0.456
CI01000000_07761182_07762055	-0.314
CI01000000_07818095_07875687	-0.387
CI01000000_07906625_07916088	0.253
CI01000000_07926134_07926556	0.366
CI01000000_07939673_07949573	0.21
CI01000000_08122662_08157008	1.136
CI01000000_08175192_08180423	0.533
CI01000000_08344778_08366116	-0.514
CI01000000_08369602_08380133	-0.25
CI01000000_08764204_08766213	-0.376
CI01000000_08870601_08878839	-0.246
CI01000000_08884270_08886530	-0.056
CI01000000_08975466_08977875	0.78
CI01000000_08980818_08984618	0.78
CI01000000_09032021_09035754	0.667
CI01000000_09046286_09058330	-0.991
CI01000000_09421380_09425048	0.328
CI01000000_09469075_09494668	-0.69
CI01000000_09520406_09526332	-0.266
CI01000000_09530735_09630567	-0.817
CI01000000_09913788_09975299	-0.202
CI01000000_10066332_10095064	0.208
CI01000000_10096840_10101549	-0.81
CI01000000_10131547_10140955	-0.686
CI01000000_10168220_10187727	0.396
CI01000000_10189800_10191240	0.396
CI01000000_10279478_10285178	2.798
CI01000000_10304021_10312933	-0.714
CI01000000_10317081_10317296	-0.921
CI01000000_10431043_10433001	-0.41
CI01000000_10468528_10473166	0.324
CI01000000_10504203_10520863	-0.737
CI01000000_10544400_10562125	0.358
CI01000000_10742101_10743063	-0.561
CI01000000_10753397_10759674	0.253
CI01000000_10938621_10941220	-0.242
CI01000000_10984317_10995531	-0.57
CI01000000_11066680_11069224	1.062
CI01000000_11075141_11078086	0.979
CI01000000_11094594_11098001	-0.326
CI01000000_11137352_11139990	-1.146
CI01000000_11384532_11410549	0.33
CI01000000_11479843_11484323	-0.773
CI01000000_11515517_11516404	-0.789
CI01000000_11541564_11559682	-0.395
CI01000000_11569924_11573883	0.242
CI01000000_11587766_11588330	-0.439
CI01000000_11603826_11605350	0.301
CI01000000_11644676_11648034	-0.566
CI01000000_11650257_11652811	0.897
CI01000000_11764996_11788451	-0.452
CI01000000_11815586_11816295	0.901
CI01000000_11842893_11845222	-0.229
CI01000000_12004859_12011229	0.292
CI01000000_12086432_12087073	-0.105
CI01000000_12182460_12189353	1.267
CI01000000_12214894_12216826	0.589
CI01000000_12218893_12226098	0.589
CI01000000_12242613_12255688	0.315
CI01000000_12267178_12276741	0.179
CI01000000_12282405_12283133	2.621
CI01000000_12304113_12305828	-0.927
CI01000000_12388765_12401779	0.562
CI01000000_12540875_12544334	-0.566
CI01000000_12560027_12561091	-0.545
CI01000000_12561535_12561825	-0.545
CI01000000_12563108_12564521	-0.545
CI01000000_12636358_12646989	-0.674
CI01000000_12890294_12913383	0.167
CI01000000_12917473_12920444	0.03
CI01000000_12943231_12957101	-0.334
CI01000000_12960402_12973367	0.199
CI01000000_13117207_13118382	-0.797
CI01000000_13152692_13175605	-0.899
CI01000000_13219725_13261575	-1.109
CI01000000_13360123_13365788	-0.157
CI01000000_13367865_13371609	-0.157
CI01000000_13587788_13588280	-0.286
CI01000000_13599770_13622506	-0.257
CI01000000_13641099_13651719	-0.181
CI01000000_13906139_13911457	-0.992
CI01000000_13917448_13919323	-0.384
CI01000000_13937628_13939186	-3.109
CI01000000_14096753_14113883	-0.612
CI01000000_14178546_14189186	-0.472
CI01000000_14718151_14741998	-1.237
CI01000000_14841466_14845039	-0.476
CI01000000_14915913_14961634	-0.31
CI01000000_15684820_15696865	0.317
CI01000000_15977372_15989083	0.416
CI01000000_16034357_16056363	-0.561
CI01000000_16142079_16144991	0.283
CI01000000_16188243_16189302	-0.991
CI01000000_16226281_16275284	-1.122
CI01000000_16354158_16360016	-1.015
CI01000000_16362843_16368520	-0.648
CI01000000_16878307_16893681	-0.223
CI01000000_16946558_16965306	-0.834
CI01000000_17228916_17261506	-0.184
CI01000000_17388536_17403918	-0.616
CI01000000_17478377_17481058	-0.804
CI01000000_17501554_17504867	0.619
CI01000000_17574594_17582809	-0.211
CI01000000_17642401_17643835	-0.545
CI01000000_17644414_17655141	0.518
CI01000000_17759341_17772818	-1.403
CI01000000_17875886_17878748	2.428
CI01000000_18165645_18188731	0.419
CI01000000_18470390_18486185	0.532
CI01000000_18574740_18584010	0.848
CI01000000_18586406_18593775	0.848
CI01000000_18599527_18602359	-0.481
CI01000000_18651815_18661568	-1.267
CI01000000_18665046_18710097	-0.218
CI01000000_18884568_18885707	0.862
CI01000000_18897088_18898819	0.108
CI01000001_00089680_00091054	-0.44
CI01000001_00105105_00108304	-0.613
CI01000001_00124107_00131285	-0.273
CI01000001_00218182_00220017	-0.288
CI01000001_00238241_00249437	0.232
CI01000001_00305883_00333574	-0.723
CI01000001_00426295_00431004	-0.468
CI01000001_00436821_00439097	-0.826
CI01000001_00445369_00466166	-0.402
CI01000001_00493196_00498517	0.187
CI01000001_00538192_00559082	-0.244
CI01000001_00580789_00602408	-1.038
CI01000001_00839822_00841040	-0.973
CI01000001_00872245_00878013	0.263
CI01000001_01030701_01030988	0.173
CI01000001_01033836_01034518	-0.436
CI01000001_01056812_01066005	-0.779
CI01000001_01088316_01091350	0.166
CI01000001_01248946_01251200	-0.21
CI01000001_01293807_01304836	-0.212
CI01000001_01313263_01351961	0.168
CI01000001_01421483_01453330	0.82
CI01000001_01476453_01500640	1.249
CI01000001_01511371_01514291	-0.25
CI01000001_01517517_01521698	1.844
CI01000001_01527865_01529016	-0.391
CI01000001_01538233_01543680	1.448
CI01000001_01637015_01638058	0.845
CI01000001_01707363_01743870	-0.542
CI01000001_01748436_01754956	-0.534
CI01000001_01760676_01761671	-0.415
CI01000001_01833609_01860272	-0.821
CI01000001_01902970_01917410	0.238
CI01000001_01955349_01972242	-0.184
CI01000001_01999489_02002753	-0.696
CI01000001_02173311_02179118	-0.728
CI01000001_02236985_02242725	0.307
CI01000001_02274875_02276207	-0.915
CI01000001_02286306_02287855	-4.863
CI01000001_02289890_02291109	-2.239
CI01000001_02301569_02304543	1.373
CI01000001_02305032_02310500	5.1
CI01000001_02318724_02321379	-1.982
CI01000001_02327669_02329891	-2.385
CI01000001_02339253_02340813	-1.174
CI01000001_02343039_02351117	-1.697
CI01000001_02393859_02406849	-0.524
CI01000001_02416674_02429967	0.424
CI01000001_02510977_02523145	-0.574
CI01000001_02570315_02577096	-0.182
CI01000001_02578747_02580442	-0.182
CI01000001_02581454_02591012	0.172
CI01000001_02657735_02658754	-0.658
CI01000001_02787356_02792545	-0.349
CI01000001_03061892_03081206	0.242
CI01000001_03165168_03197970	-1.022
CI01000001_03200059_03206898	-1.022
CI01000001_03213566_03220085	-0.57
CI01000001_03256512_03264159	-0.453
CI01000001_03455306_03461493	-0.916
CI01000001_03497808_03500098	-3.093
CI01000001_03623291_03628923	1.412
CI01000001_03669438_03673748	-0.309
CI01000001_03719251_03775929	0.39
CI01000001_03830254_03833027	-0.669
CI01000001_03865986_03866675	-0.386
CI01000001_03867875_03890850	-0.386
CI01000001_04060101_04062122	-0.513
CI01000001_04085864_04225894	-0.231
CI01000001_04296723_04300348	-0.18
CI01000001_04311013_04315588	0.235
CI01000001_04334653_04338081	-0.81
CI01000001_04433559_04437385	0.319
CI01000001_04468566_04523431	-0.458
CI01000001_04624476_04679572	-0.448
CI01000001_04732844_04744038	-0.324
CI01000001_04757377_04759421	0.223
CI01000001_04773238_04776581	0.756
CI01000001_04846242_04846925	-1.667
CI01000001_04936808_04943256	-0.295
CI01000001_05001068_05003302	-0.274
CI01000001_05017930_05027838	0.215
CI01000001_05205733_05220435	-1.355
CI01000001_05223340_05229184	-1.355
CI01000001_05288832_05293421	0.252
CI01000001_05313109_05313728	-0.454
CI01000001_05401665_05402500	2.529
CI01000001_05403970_05409286	-0.889
CI01000001_05427300_05427801	0.263
CI01000001_05436238_05437581	-1.475
CI01000001_05437862_05438101	-1.475
CI01000001_05502863_05504638	-0.672
CI01000001_05509301_05539080	-0.208
CI01000001_05544032_05558747	-0.239
CI01000001_05565644_05568075	0.248
CI01000001_05575469_05577709	-0.66
CI01000001_05581818_05584137	-0.66
CI01000001_05734513_05735964	-0.581
CI01000001_05738554_05751605	0.198
CI01000001_05753118_05757768	-0.502
CI01000001_05760403_05789161	-0.816
CI01000001_05814686_05836203	-0.176
CI01000001_05848734_05855468	1.464
CI01000001_05861486_05864311	0.671
CI01000001_05945762_05955388	-0.495
CI01000001_06071846_06084571	-0.275
CI01000001_06136913_06138676	0.233
CI01000001_06140368_06142824	-0.713
CI01000001_06146900_06161111	-0.796
CI01000001_06167374_06195286	-0.524
CI01000001_06209325_06237504	0.268
CI01000001_06303405_06305351	-0.565
CI01000001_06307614_06307988	-4.237
CI01000001_06309664_06321614	-4.237
CI01000001_06325915_06358454	0.677
CI01000001_06507334_06512409	1.161
CI01000001_06519105_06525958	-0.172
CI01000001_06583486_06641365	0.563
CI01000001_06700913_06706131	-0.429
CI01000001_06718133_06747744	-0.434
CI01000001_06756063_06798700	0.8
CI01000001_06884020_06889266	-0.476
CI01000001_06893068_06917387	-0.901
CI01000001_06921000_06929478	0.225
CI01000001_06932075_06937182	-1.327
CI01000001_06945753_06946316	-1.327
CI01000001_06948672_06949034	-1.327
CI01000001_06960133_06963752	-0.291
CI01000001_06981183_06981774	-1.794
CI01000001_06983345_06990659	-0.303
CI01000001_06996957_07040074	-0.509
CI01000001_07056922_07065716	-0.315
CI01000001_07121674_07129337	-0.461
CI01000001_07311570_07321107	0.248
CI01000001_07330166_07335508	1.644
CI01000001_07531945_07539781	-0.494
CI01000001_07769921_07796135	-0.534
CI01000001_07807093_07808245	-0.574
CI01000001_07935720_07951221	-0.712
CI01000001_08109635_08112413	-0.586
CI01000001_08113500_08119591	-0.586
CI01000001_08174175_08184832	-0.642
CI01000001_08190314_08198511	0.241
CI01000001_08208872_08234456	-0.678
CI01000001_08245959_08246775	0.512
CI01000001_08248565_08260072	0.512
CI01000001_08365139_08380569	0.57
CI01000001_08475428_08494279	-1.186
CI01000001_08531360_08533429	-1.87
CI01000001_08556504_08563679	-0.668
CI01000001_08581266_08604666	0.18
CI01000001_08667814_08671039	-0.46
CI01000001_08703019_08711171	-1.603
CI01000001_08841482_08845223	-1.802
CI01000001_08904658_08904945	0.337
CI01000001_08950041_08960737	-0.306
CI01000001_09186450_09203866	0.286
CI01000001_09213449_09223894	-0.187
CI01000001_09226223_09227218	-0.187
CI01000001_09308544_09311741	0.294
CI01000001_09334528_09350703	-1.124
CI01000001_09435836_09436037	0.326
CI01000001_09437154_09437438	-0.843
CI01000001_09439380_09449840	0.362
CI01000001_09477768_09481888	-0.666
CI01000001_09491225_09507444	-0.072
CI01000001_09509892_09522047	1.318
CI01000001_09554847_09556502	-0.715
CI01000001_09787166_09791073	-0.174
CI01000001_09824213_09894721	0.206
CI01000001_09932205_09934551	-0.657
CI01000001_10188558_10190603	-0.85
CI01000001_10200881_10219844	-0.489
CI01000001_10420931_10426716	-0.988
CI01000001_10440005_10457383	-0.221
CI01000001_10475281_10484892	2.056
CI01000001_10487487_10496560	-0.537
CI01000001_10503104_10506678	-0.208
CI01000001_10513629_10520878	2.18
CI01000001_10538498_10539667	-0.702
CI01000001_10638148_10656332	-0.727
CI01000001_10688354_10691353	-0.275
CI01000001_10715529_10716091	-0.493
CI01000001_10749174_10779222	-0.874
CI01000001_10783090_10786991	-0.532
CI01000001_10798413_10798703	0.211
CI01000001_10862471_10864514	-0.357
CI01000001_10896443_10925951	-0.756
CI01000001_10968536_10981345	-0.173
CI01000001_10983526_10986681	-0.567
CI01000001_10989337_10992917	-0.567
CI01000001_11138617_11139541	-0.491
CI01000001_11385404_11386042	0.266
CI01000001_11397805_11428592	0.229
CI01000001_11431153_11431434	0.229
CI01000001_11440491_11445508	-0.211
CI01000001_11677994_11680279	0.058
CI01000001_11685422_11713351	-0.788
CI01000001_11715436_11736738	-1.949
CI01000001_11822308_11849165	-0.558
CI01000001_11898621_11898914	0.18
CI01000001_11957291_11972213	0.204
CI01000001_11990189_11991073	-0.575
CI01000001_11994138_12003906	-1.147
CI01000001_12088244_12091260	0.315
CI01000001_12438636_12481380	7.052
CI01000001_12619421_12625322	-0.207
CI01000001_12633655_12648702	0.215
CI01000001_12657571_12666609	0.266
CI01000001_12814416_12815426	-0.215
CI01000001_12878462_12899012	0.193
CI01000001_12912442_12919516	1.388
CI01000001_12991367_12993048	1.23
CI01000001_12993865_12994921	1.538
CI01000001_13002416_13005974	-1.22
CI01000001_13040251_13043667	-1.058
CI01000001_13160253_13167224	3.711
CI01000001_13235608_13240350	-1.124
CI01000001_13256688_13260380	0.388
CI01000001_13337533_13341398	-0.586
CI01000001_13342394_13343095	-0.586
CI01000001_13360787_13361098	-0.426
CI01000001_13373261_13375516	-0.518
CI01000001_13378656_13384362	0.94
CI01000001_13405095_13420029	-0.556
CI01000001_13422146_13435637	-0.572
CI01000001_13458908_13462457	-0.175
CI01000001_13514115_13517063	2.19
CI01000001_13536233_13537440	0.184
CI01000002_00002282_00006722	-0.611
CI01000002_00218650_00239821	0.447
CI01000002_00393668_00397646	0.306
CI01000002_00401987_00402742	-0.26
CI01000002_00488351_00509976	-1.268
CI01000002_00516316_00659922	0.18
CI01000002_00850525_00860443	-0.276
CI01000002_00916841_00925673	0.195
CI01000002_00964418_00969710	-0.789
CI01000002_01017365_01040978	-0.316
CI01000002_01103311_01128430	0.344
CI01000002_01132957_01135226	0.195
CI01000002_01141510_01144174	-0.115
CI01000002_01205831_01207522	-0.415
CI01000002_01257892_01258637	-0.4
CI01000002_01576484_01579276	-1.377
CI01000002_01593249_01594426	0.167
CI01000002_01821988_01829384	-1.7
CI01000003_00228735_00265553	0.753
CI01000003_00266342_00275005	-0.276
CI01000003_00355244_00360638	-0.195
CI01000003_00410927_00411601	-0.935
CI01000003_00413809_00414819	-0.935
CI01000003_00665762_00716862	-0.672
CI01000003_00719773_00720087	-0.894
CI01000003_00747650_00802075	0.324
CI01000003_00806620_00830978	-1.336
CI01000003_01140472_01168860	0.079
CI01000003_01329453_01342093	0.393
CI01000003_01356590_01360272	-0.432
CI01000003_01368353_01374263	-1.922
CI01000003_01424386_01424816	0.381
CI01000003_01601113_01624224	-0.567
CI01000003_01632757_01671893	-0.301
CI01000003_01728663_01761628	-1.646
CI01000003_01797491_01803265	-1.769
CI01000003_01807697_01809455	0.833
CI01000003_01870680_01887249	-0.706
CI01000003_01889537_01891879	-0.706
CI01000003_01893593_01901539	-0.694
CI01000003_01956459_01966449	0.342
CI01000003_02101903_02151773	-0.692
CI01000003_02175343_02190917	0.307
CI01000003_02422051_02446833	2.124
CI01000004_00050793_00052832	-0.177
CI01000004_00098017_00119297	-0.217
CI01000004_00127562_00132031	-0.253
CI01000004_00358376_00372258	0.612
CI01000004_00407881_00409797	0.168
CI01000004_00552855_00564977	-0.298
CI01000004_00567998_00579394	0.684
CI01000004_00728771_00737436	-0.625
CI01000004_00812006_00813189	0.458
CI01000004_00833574_00834659	-0.414
CI01000004_00888465_00928759	0.187
CI01000004_01113222_01149263	0.211
CI01000004_01199771_01204393	0.184
CI01000004_01228506_01230204	-0.473
CI01000004_01230991_01235864	1.96
CI01000004_01237895_01247463	1.96
CI01000004_01302094_01304391	-2.669
CI01000004_01352499_01377500	0.2
CI01000004_01394018_01397517	-0.242
CI01000004_01404265_01425424	-3.074
CI01000004_01426795_01429440	-3.074
CI01000004_01554696_01564701	-0.165
CI01000004_01592461_01602968	-0.391
CI01000004_01670419_01699238	-0.426
CI01000004_01715623_01744133	0.303
CI01000004_01750322_01754593	-0.558
CI01000004_01883020_01908403	0.842
CI01000004_01987895_01997457	-0.874
CI01000004_01999847_02001406	-0.948
CI01000004_02019772_02021213	-0.226
CI01000004_02068075_02072887	-0.236
CI01000004_02116310_02120268	-0.85
CI01000004_02126757_02136937	1.215
CI01000004_02571511_02598869	-1.132
CI01000004_02834634_02863535	-1.241
CI01000004_02865415_02867952	-1.241
CI01000004_02955707_02959931	-1.117
CI01000004_03126603_03131458	0.208
CI01000004_03204599_03205569	0.524
CI01000004_03223283_03238063	-0.222
CI01000004_03238528_03240932	-0.973
CI01000004_03311105_03322167	-0.195
CI01000004_03432787_03433110	0.233
CI01000004_03505898_03508656	0.307
CI01000004_03514180_03525227	-0.632
CI01000004_03556991_03559357	-0.545
CI01000004_03559459_03560064	-0.545
CI01000004_03814120_03839793	-0.49
CI01000004_04062573_04103207	-0.783
CI01000004_04231304_04239652	-0.254
CI01000004_04375211_04379590	-0.311
CI01000004_04438520_04452913	-0.316
CI01000004_04467142_04474270	2.391
CI01000004_04594923_04600816	-0.262
CI01000004_04730906_04732177	-0.34
CI01000004_04739743_04747596	0.183
CI01000004_04786239_04788953	1.526
CI01000004_04906112_04907528	0.224
CI01000004_05154049_05203177	-0.483
CI01000004_05227614_05231253	-0.196
CI01000004_05232776_05234535	-0.549
CI01000004_05238552_05246750	-0.247
CI01000004_05337445_05339997	-0.189
CI01000004_05373464_05376608	0.442
CI01000004_05482165_05486129	0.277
CI01000004_05709639_05728550	-0.786
CI01000004_05735852_05752650	-0.266
CI01000004_05800602_05802011	0.295
CI01000004_05837208_05841141	-0.58
CI01000004_05843593_05862033	0.17
CI01000004_05870493_05877153	0.379
CI01000004_05942638_05967553	0.225
CI01000004_05995720_05996936	0.264
CI01000004_06074774_06078306	0.807
CI01000004_06081028_06109613	0.807
CI01000004_06156517_06161977	1.156
CI01000004_06200669_06208703	-0.866
CI01000004_06252342_06268652	5.728
CI01000004_06345732_06359362	-0.212
CI01000004_06365131_06390103	0.201
CI01000004_06406371_06415282	0.799
CI01000004_06416971_06417931	0.799
CI01000004_06419749_06423949	0.914
CI01000004_06424864_06438552	0.914
CI01000004_06510788_06533217	-0.239
CI01000004_06624281_06625474	-0.411
CI01000004_06677179_06740196	-0.213
CI01000004_06827636_06828127	0.201
CI01000004_06860789_06892941	0.39
CI01000004_06915152_06921193	0.244
CI01000004_07008022_07016495	-2.021
CI01000004_07055639_07067152	-0.836
CI01000004_07084569_07087489	-0.473
CI01000004_07152468_07158014	0.61
CI01000004_07164273_07167923	1.611
CI01000004_07266248_07272453	0.285
CI01000004_07306344_07318193	0.996
CI01000004_07360794_07364249	-0.573
CI01000004_07375432_07378296	-0.287
CI01000004_07424499_07454604	-0.315
CI01000004_07568950_07581744	-1.526
CI01000004_07642418_07645369	0.477
CI01000004_07646516_07653787	0.42
CI01000004_07670856_07673369	0.425
CI01000004_07686845_07692184	-0.182
CI01000004_07693733_07699887	-0.344
CI01000004_07823292_07824588	0.182
CI01000004_07954612_07959231	-0.418
CI01000004_08010634_08013275	0.298
CI01000004_08015521_08017006	0.298
CI01000004_08030758_08033803	-1.515
CI01000004_08200962_08208539	-0.364
CI01000004_08249849_08251049	-0.481
CI01000004_08252556_08257067	-0.481
CI01000004_08302613_08354790	-0.656
CI01000004_08507941_08515797	0.644
CI01000004_08746864_08765484	1.061
CI01000004_08806791_08812203	-1.199
CI01000004_08847888_08849951	-0.335
CI01000004_08866163_08873681	-1.622
CI01000004_08878465_08881325	-0.908
CI01000004_08931605_08938354	-5.354
CI01000004_08976512_08980033	1.808
CI01000004_08987501_08991239	-0.628
CI01000004_09173580_09175411	-0.982
CI01000004_09371639_09375356	0.479
CI01000004_09378220_09381425	0.784
CI01000004_09490844_09498265	0.312
CI01000004_09533613_09534019	0.393
CI01000004_09616639_09622200	1.241
CI01000004_09623579_09626179	1.241
CI01000004_09627968_09635256	-0.498
CI01000004_09684489_09685469	-0.741
CI01000004_09754664_09774588	-0.695
CI01000004_09779903_09780536	0.866
CI01000004_09980195_09995816	0.46
CI01000004_10058538_10090881	-0.247
CI01000004_10376389_10423302	-0.427
CI01000004_10434104_10435287	1.009
CI01000004_10514814_10550774	-0.557
CI01000004_10553379_10573352	2.767
CI01000004_10683400_10692323	4.094
CI01000004_10692864_10704094	0.215
CI01000004_10766385_10766860	1.814
CI01000004_11043026_11046108	-0.37
CI01000004_11048490_11050698	-0.37
CI01000004_11052319_11059170	-0.269
CI01000004_11062778_11066245	-0.412
CI01000004_11155692_11159471	0.634
CI01000004_11163514_11166543	-0.545
CI01000004_11168348_11170417	1.471
CI01000004_11181665_11204466	-1.621
CI01000004_11215878_11229028	0.216
CI01000004_11407198_11412220	-0.26
CI01000004_11432849_11451784	0.324
CI01000004_11489380_11502517	-0.52
CI01000004_11505808_11516796	-1.612
CI01000004_11598169_11606266	-0.211
CI01000004_11666900_11667179	-0.671
CI01000004_11747225_11747971	-0.318
CI01000004_11789063_11823381	-0.414
CI01000004_11826038_11848540	-0.513
CI01000004_11863724_11890961	-0.504
CI01000004_12025107_12032154	-1.993
CI01000004_12033980_12034384	-1.993
CI01000004_12048597_12107143	-0.658
CI01000004_12198187_12210149	-0.298
CI01000004_12315924_12323953	-0.805
CI01000004_12393203_12398519	-0.486
CI01000004_12404227_12411145	-0.26
CI01000004_12426409_12429382	-2.979
CI01000004_12625701_12630744	0.499
CI01000004_12764916_12775989	-0.449
CI01000004_12984968_12997831	0.181
CI01000004_13043279_13051835	-0.523
CI01000004_13512059_13706090	0.231
CI01000004_13720679_13777075	-0.668
CI01000004_13785437_13800307	1.077
CI01000004_14036114_14036449	-0.407
CI01000004_14041671_14073418	-0.637
CI01000004_14266999_14280382	0.33
CI01000004_14448323_14458776	-0.2
CI01000004_14569847_14571236	-0.809
CI01000004_14571792_14572305	0.242
CI01000004_14574723_14575066	-0.237
CI01000004_14611052_14612588	-0.196
CI01000004_14713133_14720728	-0.373
CI01000004_14722691_14723147	-0.373
CI01000004_14749034_14751685	0.609
CI01000004_14775109_14792782	-0.373
CI01000004_14794085_14794548	-0.308
CI01000004_14809409_14811408	0.304
CI01000004_14860344_14863053	-0.329
CI01000004_14897662_14906408	0.218
CI01000004_14919607_14929407	-0.896
CI01000004_14951433_14957539	0.581
CI01000004_15048166_15051524	-0.288
CI01000004_15063428_15066310	-0.284
CI01000004_15068206_15086386	-0.375
CI01000004_15086759_15087492	-0.375
CI01000004_15091390_15096502	-0.817
CI01000004_15126731_15131774	-0.235
CI01000004_15217903_15228632	1.751
CI01000004_15255165_15256033	2.901
CI01000004_15400244_15414139	-0.708
CI01000004_15434959_15441538	-0.355
CI01000004_15444403_15453408	-0.355
CI01000004_15456870_15468826	-0.914
CI01000004_15561061_15573201	0.209
CI01000004_15581505_15586825	-0.489
CI01000004_15631508_15632389	0.245
CI01000004_15702447_15708692	0.201
CI01000004_15760841_15761919	0.615
CI01000004_15827737_15828938	-0.421
CI01000004_15836936_15841048	-0.356
CI01000004_15930478_15944692	-0.015
CI01000004_15956601_15962195	-1.903
CI01000004_15965178_15990162	0.731
CI01000004_16017111_16024481	0.205
CI01000004_16138496_16143438	-0.173
CI01000004_16155534_16158067	-2.037
CI01000004_16160899_16178772	-0.445
CI01000004_16202928_16216455	-0.422
CI01000004_16217935_16218580	-0.422
CI01000004_16449696_16450112	-0.29
CI01000004_16467711_16471121	-0.607
CI01000004_16596848_16599652	-0.286
CI01000004_16626200_16639382	0.373
CI01000004_16654485_16672242	-0.234
CI01000004_16869205_16944944	0.366
CI01000004_16951444_16952520	-0.197
CI01000004_16972324_17046706	-0.712
CI01000004_17214619_17236647	0.389
CI01000004_17320843_17323478	-2.886
CI01000004_17419825_17424299	0.383
CI01000005_00288278_00288811	-0.227
CI01000005_01305536_01308522	-0.207
CI01000005_01966840_01968600	2.844
CI01000005_02163205_02167196	-0.607
CI01000005_02380484_02385701	0.469
CI01000005_02492230_02501125	0.283
CI01000005_02607747_02613729	0.192
CI01000005_02619187_02639895	0.291
CI01000005_02761667_02765877	2.648
CI01000005_02983417_02988517	0.318
CI01000005_03050086_03051694	1.572
CI01000005_03054461_03082529	1.572
CI01000005_03163226_03166158	0.924
CI01000005_03400313_03405169	1.96
CI01000005_03412228_03417948	-5.835
CI01000005_03600059_03605667	-0.872
CI01000005_03804929_03868048	-0.201
CI01000005_03886705_03918267	0.216
CI01000005_03986570_03989555	-0.441
CI01000005_04073488_04107874	0.341
CI01000005_04332499_04357527	-0.421
CI01000005_04362067_04363788	0.19
CI01000005_04809530_04815597	-1.307
CI01000005_04869756_04870223	3.755
CI01000005_04970033_04970793	1.461
CI01000005_05059810_05071818	-1.058
CI01000005_05164991_05171380	-0.192
CI01000005_05229309_05258055	0.27
CI01000005_05423183_05446206	-0.627
CI01000005_05538096_05558622	-0.324
CI01000005_05581753_05591911	0.46
CI01000005_05613083_05619171	-0.249
CI01000005_05919567_05933578	1.44
CI01000005_05935743_05940360	0.44
CI01000005_06006736_06010521	-0.499
CI01000005_06105446_06109828	0.275
CI01000005_06150035_06158315	-0.596
CI01000005_06199038_06247505	0.222
CI01000005_06302958_06303282	0.172
CI01000005_06354477_06367249	0.46
CI01000005_06419247_06426182	0.354
CI01000005_06439978_06442729	0.354
CI01000005_06458571_06470774	0.217
CI01000005_06507647_06517258	0.158
CI01000005_06567196_06595338	0.127
CI01000005_06623484_06646729	-0.487
CI01000005_06655061_06664135	1.108
CI01000005_06809700_06812138	-0.107
CI01000005_06901329_06921880	-0.516
CI01000005_06927239_06932095	0.312
CI01000005_06954470_06955113	0.966
CI01000005_07018058_07025374	-0.951
CI01000005_07052874_07068345	-0.189
CI01000005_07111233_07112234	0.29
CI01000005_07130117_07133993	-0.289
CI01000005_07163500_07164501	0.183
CI01000005_07179247_07180248	-0.195
CI01000005_07190084_07218097	0.488
CI01000005_07297797_07302584	-0.229
CI01000005_07330665_07337161	-0.286
CI01000005_07337613_07348597	0.523
CI01000005_07355833_07360372	-1.42
CI01000005_07368883_07371354	-0.291
CI01000005_07436839_07437813	-2.909
CI01000005_07452398_07471837	-0.312
CI01000005_07474381_07477140	1.489
CI01000005_07516913_07529647	0.289
CI01000005_07593934_07596058	-4.086
CI01000005_07600541_07600974	-2.084
CI01000006_00039405_00040475	0.207
CI01000006_00057579_00058098	-0.546
CI01000006_00060296_00061324	0.207
CI01000006_00158417_00184263	0.21
CI01000006_00218046_00225384	0.923
CI01000006_00278488_00290221	-0.32
CI01000006_00315992_00319208	0.289
CI01000006_00363989_00372189	-0.267
CI01000006_00537552_00548276	-0.384
CI01000006_00559050_00576000	-0.538
CI01000006_00612891_00618198	0.308
CI01000006_00666971_00667988	-0.228
CI01000006_00674724_00686031	-0.181
CI01000006_00800935_00809574	0.379
CI01000006_00926597_00930448	0.453
CI01000006_00993313_01003875	0.303
CI01000006_01007783_01013644	0.236
CI01000006_01149220_01154850	-0.973
CI01000006_01164852_01247197	0.37
CI01000006_01554462_01567732	0.227
CI01000006_01649163_01661667	0.306
CI01000006_01778632_01788481	3.39
CI01000006_01806389_01811758	-0.73
CI01000006_01842317_01859671	-0.519
CI01000006_01884281_01887304	0.701
CI01000006_01965496_01966308	0.347
CI01000006_02023656_02025259	4.035
CI01000006_02043266_02045032	-0.4
CI01000006_02061413_02070784	0.433
CI01000006_02181904_02185719	-0.832
CI01000006_02374902_02382000	0.259
CI01000006_02481958_02482821	0.31
CI01000006_02490349_02491048	3.247
CI01000006_02516145_02524371	-1.536
CI01000006_02531899_02588907	-0.451
CI01000006_02616480_02616828	0.591
CI01000006_02634636_02643446	-0.606
CI01000006_02648355_02660501	-0.92
CI01000006_02665949_02677083	0.266
CI01000006_02689895_02705309	0.213
CI01000006_02766733_02767600	0.196
CI01000006_03016090_03016706	-0.18
CI01000006_03043665_03066360	-0.387
CI01000006_03188826_03200931	-0.272
CI01000006_03232003_03242938	0.33
CI01000006_03244690_03253311	0.235
CI01000006_03270739_03288631	-1.476
CI01000006_03294091_03298089	0.414
CI01000006_03357824_03365324	0.959
CI01000006_03441003_03442001	-0.807
CI01000006_03446979_03447865	3.278
CI01000006_03548703_03554763	-0.238
CI01000006_03555987_03560997	-0.571
CI01000006_03814498_03821222	-0.333
CI01000006_03893432_03940454	0.585
CI01000006_04100433_04105606	-0.315
CI01000006_04107814_04117460	0.335
CI01000006_04154152_04182430	-0.315
CI01000006_04255653_04256279	-0.191
CI01000006_04257954_04258376	-0.631
CI01000006_04262648_04264650	-0.765
CI01000006_04268235_04268891	-0.765
CI01000006_04272263_04272907	-0.282
CI01000006_04295568_04304414	2.537
CI01000006_04305974_04313072	2.537
CI01000006_04374883_04381019	1.89
CI01000006_04383784_04384119	0.274
CI01000006_04386002_04393078	-0.335
CI01000006_04509718_04523326	0.87
CI01000006_04535347_04535742	-0.286
CI01000006_04538991_04543506	0.521
CI01000006_04549705_04556474	1.324
CI01000006_04645532_04679353	-0.301
CI01000006_04703916_04717922	-1.384
CI01000006_04776793_04779651	-0.191
CI01000006_04786488_04866122	-1.021
CI01000006_05169144_05174432	0.31
CI01000006_05380873_05439031	-0.296
CI01000006_05511463_05544650	-0.233
CI01000006_05739275_05746584	0.255
CI01000006_05926154_05927110	0.323
CI01000006_05931700_05932761	0.411
CI01000006_05933352_05969576	-0.175
CI01000006_06022411_06025104	-0.435
CI01000006_06032635_06035821	-0.979
CI01000006_06038315_06045317	-0.979
CI01000006_06049283_06057849	-0.332
CI01000006_06061727_06090026	1.017
CI01000006_06100199_06103495	-0.497
CI01000006_06113827_06119446	-2.483
CI01000006_06142449_06142925	-0.348
CI01000006_06146799_06148260	0.191
CI01000006_06171151_06179449	-0.284
CI01000006_06194768_06199541	-2.978
CI01000006_06201072_06204390	-2.978
CI01000006_06261946_06262932	0.295
CI01000006_06289413_06296642	0.697
CI01000006_06456792_06551677	-0.415
CI01000006_06598608_06603726	-0.576
CI01000006_06691077_06692003	0.163
CI01000006_06809736_06812112	-1.04
CI01000006_06947556_06950105	-0.472
CI01000006_06955035_06961818	-0.708
CI01000006_07167131_07168925	-0.772
CI01000006_07170860_07172808	0.773
CI01000006_07200554_07201795	0.266
CI01000006_07214841_07222648	-0.446
CI01000006_07223113_07228278	-0.541
CI01000006_07249033_07250723	0.429
CI01000006_07328380_07352585	0.18
CI01000006_07449425_07454936	-0.239
CI01000006_07458458_07460310	-0.611
CI01000006_07477200_07478617	-0.556
CI01000006_07694812_07698078	-0.312
CI01000006_07836338_07852081	-0.821
CI01000006_08194421_08196816	-0.327
CI01000006_08437493_08455451	-0.481
CI01000006_08557710_08600107	1.169
CI01000006_08831292_08836066	-1.188
CI01000006_08866054_08871468	-0.198
CI01000006_09004949_09014310	-0.533
CI01000006_09019351_09023876	-0.868
CI01000006_09098943_09103197	0.234
CI01000006_09161066_09181709	-0.494
CI01000006_09197554_09198425	-0.246
CI01000006_09497508_09511925	-0.6
CI01000006_09569228_09574340	0.608
CI01000006_09836923_09844045	-1.259
CI01000006_09910027_09913958	0.198
CI01000006_10016544_10031947	0.184
CI01000006_10044550_10045827	0.406
CI01000006_10499329_10508831	-0.179
CI01000006_10518326_10566504	-0.243
CI01000006_10574971_10578629	-0.402
CI01000006_10747943_10768998	0.448
CI01000006_10775003_10781543	-0.376
CI01000006_10790977_10797880	-0.39
CI01000006_10807071_10810100	1.317
CI01000006_10828974_10834485	-0.399
CI01000006_10837154_10838610	-0.267
CI01000006_11069210_11101466	0.275
CI01000006_11298514_11313005	0.378
CI01000006_11388077_11391485	0.683
CI01000006_11429439_11432136	-0.238
CI01000006_11452997_11455817	-0.619
CI01000006_11459706_11462546	0.256
CI01000006_11546432_11575289	-0.468
CI01000006_11672314_11695885	-0.223
CI01000006_11715016_11740679	-0.989
CI01000006_11753992_11763149	-0.373
CI01000006_12176092_12189504	0.456
CI01000006_12223358_12227336	0.488
CI01000006_12238313_12238815	-0.183
CI01000006_12242654_12249350	-0.546
CI01000006_12252567_12267751	-1.018
CI01000006_12274550_12280868	-0.557
CI01000006_12348300_12348961	0.604
CI01000006_12479463_12483283	-0.349
CI01000006_12490152_12496647	-0.252
CI01000006_12550833_12565605	0.306
CI01000006_12583905_12591335	-0.225
CI01000006_12670692_12674459	0.713
CI01000006_12853718_12865868	-0.653
CI01000006_12904462_12905358	-0.871
CI01000006_12927821_12932475	-0.352
CI01000007_00028544_00032331	0.596
CI01000008_00232767_00300614	-0.364
CI01000008_00351510_00354733	-0.993
CI01000008_00375019_00415014	0.181
CI01000008_00450355_00455104	-0.147
CI01000008_00480868_00502381	-0.388
CI01000008_01049703_01053618	0.176
CI01000008_01075127_01082087	-0.869
CI01000008_01141528_01145824	0.412
CI01000008_01323208_01326298	-0.331
CI01000008_01359720_01361402	-0.848
CI01000008_01363511_01364455	-1.404
CI01000008_01395605_01397597	-0.382
CI01000008_01673808_01682201	0.183
CI01000008_01718811_01729839	0.173
CI01000008_01783490_01787171	0.253
CI01000008_01817830_01821548	-0.183
CI01000008_02228490_02231675	0.259
CI01000008_02244398_02275244	1.509
CI01000008_02280309_02281220	0.327
CI01000008_02283167_02283409	0.327
CI01000008_02298088_02310323	0.356
CI01000008_02325131_02356128	0.423
CI01000008_02452988_02460393	-0.576
CI01000008_02508319_02508705	0.464
CI01000008_02637531_02637902	-0.7
CI01000008_02639244_02640665	-1.757
CI01000009_00069291_00069982	-0.493
CI01000009_00179808_00221387	-2.551
CI01000009_00260081_00285692	-0.445
CI01000009_00318494_00322434	1.019
CI01000009_00338508_00341446	-0.617
CI01000009_00343750_00344964	-0.617
CI01000009_00363403_00368182	1.03
CI01000009_00378726_00379550	0.271
CI01000009_00555224_00573856	2.441
CI01000009_00608513_00609159	-0.204
CI01000009_00620687_00621072	-0.509
CI01000009_00622720_00644844	-0.381
CI01000009_00704243_00710805	0.177
CI01000009_00805606_00808374	-1.257
CI01000009_00830503_00840457	0.336
CI01000009_00852319_00853083	-1.248
CI01000009_00895893_00912998	4.238
CI01000009_00913995_00916434	1.639
CI01000009_01112860_01113252	0.211
CI01000009_01128947_01131135	-0.246
CI01000009_01208525_01212914	-0.485
CI01000009_01264011_01272894	0.297
CI01000009_01327537_01337349	0.188
CI01000009_01386589_01389680	1.272
CI01000009_01394603_01397604	-3.293
CI01000009_01402330_01407372	1.59
CI01000009_01550846_01564109	-0.262
CI01000009_01570544_01595199	0.172
CI01000009_01733394_01738937	-0.802
CI01000009_01925054_01944771	0.243
CI01000009_01993176_01999494	-0.216
CI01000009_02352214_02356619	1.908
CI01000009_02375481_02385887	-0.81
CI01000009_02398010_02399639	-0.606
CI01000009_02572388_02587828	-0.777
CI01000009_02654102_02655554	1.186
CI01000009_02656782_02657768	1.186
CI01000009_02682050_02707583	-0.777
CI01000009_02844171_02861309	0.59
CI01000009_03123137_03137452	-1.168
CI01000009_03140599_03143635	0.308
CI01000009_03145417_03159851	0.308
CI01000009_03164135_03169470	0.819
CI01000009_03301176_03305406	-1.153
CI01000009_03306370_03311820	1.919
CI01000009_03313112_03329470	1.919
CI01000009_03582190_03582916	0.215
CI01000009_03599584_03602070	0.196
CI01000009_03643048_03645741	-0.291
CI01000009_03760934_03761223	0.218
CI01000009_04015167_04016764	-0.325
CI01000009_04218049_04229604	-0.253
CI01000009_04435947_04448679	0.327
CI01000009_04462240_04659526	-0.323
CI01000009_04888729_04895882	-0.19
CI01000009_04897197_04933164	-0.19
CI01000009_05046374_05094978	-0.232
CI01000009_05106385_05110040	-0.478
CI01000009_05110455_05136845	-0.188
CI01000009_05261948_05270622	-1.445
CI01000009_05367161_05370504	-0.345
CI01000009_05411199_05413237	0.806
CI01000009_05502414_05506275	0.192
CI01000009_05571226_05587885	-1.395
CI01000009_05696405_05703318	-1.235
CI01000009_05704310_05721474	-0.647
CI01000009_05798886_05836104	0.366
CI01000009_05949578_05961385	-0.476
CI01000009_05977117_05981366	0.3
CI01000009_05983361_05989883	0.3
CI01000009_06195742_06204011	-0.625
CI01000009_06943591_06952628	0.369
CI01000009_07020336_07047155	0.185
CI01000009_07101768_07105835	0.469
CI01000009_07392574_07395739	-0.41
CI01000009_07555667_07623149	-1.121
CI01000009_07982462_07999759	0.242
CI01000009_08121789_08159923	0.25
CI01000009_08170088_08177304	0.52
CI01000009_08186704_08193700	0.277
CI01000009_08203196_08206596	-0.645
CI01000009_08303379_08307552	-0.344
CI01000009_08376343_08388402	-1.033
CI01000009_08444920_08447297	-1.608
CI01000009_08545736_08549056	-0.666
CI01000009_08700152_08716708	-0.352
CI01000009_08718943_08719773	0.169
CI01000009_08722799_08727763	0.169
CI01000009_08728451_08736059	-0.713
CI01000009_08792561_08794302	0.307
CI01000009_08822338_08830986	0.222
CI01000009_08882412_08884827	-1.672
CI01000009_08899091_08928547	-0.666
CI01000009_08950933_08951298	-0.438
CI01000009_08955749_09012630	-0.431
CI01000009_09263668_09270542	0.275
CI01000009_09277694_09278311	0.216
CI01000009_09435601_09439347	0.251
CI01000009_09499329_09500173	1.227
CI01000009_09507352_09522340	-0.503
CI01000009_09700487_09709797	0.244
CI01000009_09756032_09759196	0.474
CI01000009_09791141_09791496	0.281
CI01000009_09792753_09812884	-0.669
CI01000009_09836011_09846297	-0.384
CI01000009_09851362_09853119	0.295
CI01000009_09853929_09854476	-0.5
CI01000009_09855740_09859027	1.233
CI01000009_09884586_09891558	-0.5
CI01000009_09895304_09897877	-0.617
CI01000009_09900049_09906784	0.226
CI01000009_09967529_09989449	0.521
CI01000009_10149267_10242850	-1.04
CI01000009_10250936_10259244	0.191
CI01000009_10261399_10263994	0.172
CI01000009_10355985_10360375	-0.648
CI01000009_10414678_10421940	-0.856
CI01000009_10491868_10508777	-1.087
CI01000009_10644080_10691030	-3.354
CI01000009_10795119_10827802	-0.213
CI01000009_10830928_10886836	-0.256
CI01000009_11102518_11109578	0.215
CI01000009_11116286_11120640	-0.359
CI01000009_11237437_11237793	-0.349
CI01000009_11342784_11347580	-0.213
CI01000009_11538058_11566095	-0.37
CI01000009_11789703_11791511	-0.444
CI01000009_11792162_11799153	-0.253
CI01000009_11875722_11882183	-0.359
CI01000009_11885290_11889329	-0.553
CI01000009_11892226_11892558	-0.553
CI01000009_11993879_12004644	0.917
CI01000009_12050866_12109305	-0.405
CI01000009_12130688_12146560	-0.288
CI01000009_12167744_12175422	0.213
CI01000009_12198114_12221988	-0.887
CI01000009_12351325_12366549	-0.785
CI01000009_12486758_12498650	-0.51
CI01000009_12646484_12653748	-0.336
CI01000009_12659018_12693857	-1.4
CI01000009_13068379_13105228	-0.54
CI01000009_13124087_13152851	-0.507
CI01000009_13194613_13197758	-0.647
CI01000009_13233918_13237052	-0.511
CI01000009_13696525_13718933	-0.4
CI01000009_13761020_13794137	-0.821
CI01000009_13798741_13799037	0.314
CI01000009_13990326_14004387	0.684
CI01000009_14012800_14024940	0.384
CI01000009_14039505_14043545	-0.647
CI01000009_14052206_14053489	-0.832
CI01000009_14095330_14128580	-0.456
CI01000009_14342067_14344332	0.18
CI01000009_14581261_14582899	0.261
CI01000009_14905408_14907785	0.277
CI01000009_14916323_14920716	0.207
CI01000009_14961220_14973307	-0.961
CI01000009_14974529_14974816	-0.961
CI01000009_14976078_14977321	-0.961
CI01000009_15301177_15304489	-0.4
CI01000009_15318811_15390382	0.197
CI01000009_15625341_15626360	0.267
CI01000009_15637754_15643935	-0.703
CI01000009_15708273_15712002	-0.649
CI01000009_15716557_15721525	0.29
CI01000009_15784118_15789896	-0.754
CI01000009_15975897_15978506	0.171
CI01000009_15981692_15985027	-0.47
CI01000010_00327845_00329442	1.531
CI01000010_00332125_00333333	1.531
CI01000010_00388349_00390056	0.753
CI01000010_00445263_00455343	0.214
CI01000010_00473858_00478160	0.172
CI01000010_00553512_00562038	0.757
CI01000010_00601570_00615159	0.203
CI01000010_00808732_00810151	-0.27
CI01000010_00826648_00831638	-0.828
CI01000010_00886120_00889930	-1.695
CI01000010_00902754_00903080	-0.7
CI01000010_01050815_01053323	0.397
CI01000010_01055064_01058564	1.388
CI01000010_01062352_01063144	-0.189
CI01000010_01106177_01115314	0.196
CI01000010_01146061_01150177	0.67
CI01000010_01156828_01164899	-0.346
CI01000010_01213593_01220154	0.394
CI01000010_01227374_01232982	-1.202
CI01000010_01252844_01259859	-0.489
CI01000010_01362528_01364652	-0.459
CI01000010_01585388_01586596	0.362
CI01000010_01589496_01597326	0.362
CI01000010_01608554_01619702	0.354
CI01000010_01749130_01755884	-0.544
CI01000010_01838591_01854717	-0.599
CI01000010_01889911_01890651	-0.745
CI01000010_02007718_02025670	-0.387
CI01000010_02088040_02092555	-1.262
CI01000010_02277606_02282462	0.323
CI01000010_02302972_02307042	0.307
CI01000010_02337362_02393445	-0.273
CI01000010_02553536_02561950	0.357
CI01000010_02669932_02681563	0.245
CI01000010_02687448_02702693	-0.984
CI01000010_02719044_02722011	-0.267
CI01000010_02726989_02731906	0.284
CI01000010_02761659_02784145	0.272
CI01000010_02968352_02993097	0.633
CI01000010_02998602_02999708	1.451
CI01000010_03172010_03192359	0.744
CI01000010_03204475_03207149	2.718
CI01000010_03308058_03308511	-1.043
CI01000010_03320340_03346243	-0.331
CI01000010_03455472_03466444	-0.993
CI01000010_03527436_03530341	1.238
CI01000010_03532494_03537374	1.238
CI01000010_03577980_03589314	-0.434
CI01000010_03625058_03633146	-0.188
CI01000010_03637767_03674123	-1.428
CI01000010_03684496_03695503	-0.362
CI01000010_03952874_03957173	0.23
CI01000010_04025764_04026729	0.637
CI01000010_04153653_04157398	-0.304
CI01000010_04356379_04367982	-0.443
CI01000010_04426092_04431357	0.324
CI01000010_04445984_04469908	-0.777
CI01000010_04496312_04498116	0.716
CI01000010_04696294_04717129	-0.448
CI01000010_04871254_04873119	-3.273
CI01000010_04997746_05004248	-0.322
CI01000010_05047527_05065421	0.515
CI01000010_05185530_05200227	-0.329
CI01000010_05238328_05242974	-0.292
CI01000010_05433471_05438881	-0.989
CI01000010_05508908_05511594	1.182
CI01000010_05743309_05757933	1.383
CI01000010_05859214_05887437	-0.214
CI01000010_06014142_06037829	-0.188
CI01000010_06062478_06073546	-0.365
CI01000010_06102935_06103344	0.273
CI01000010_06107283_06108881	-0.305
CI01000010_06166731_06172965	0.491
CI01000010_06285808_06296322	0.289
CI01000010_06303382_06311970	-0.231
CI01000010_06324209_06332002	0.502
CI01000010_06346953_06366547	-0.701
CI01000010_06385742_06386887	0.836
CI01000010_06399511_06426913	-2.888
CI01000010_06518667_06544444	-0.679
CI01000010_06666109_06680320	0.765
CI01000010_06681043_06685375	0.258
CI01000010_06690142_06698430	0.311
CI01000010_06978661_07003520	-0.407
CI01000010_07095217_07122921	-0.744
CI01000010_07214183_07216593	0.295
CI01000010_07337002_07341920	-0.378
CI01000010_07342174_07344454	0.755
CI01000010_07448509_07448799	-0.237
CI01000010_07784276_07792092	0.848
CI01000010_07906951_07944215	-0.237
CI01000010_08187103_08253432	-0.451
CI01000010_08416488_08564037	-0.649
CI01000010_08745022_08776416	3.046
CI01000010_08780538_08783770	0.3
CI01000010_08838430_08843142	-1.679
CI01000010_08846524_08862740	-1.363
CI01000010_08946184_08951880	0.206
CI01000010_08997972_08998532	-0.53
CI01000010_09008474_09031335	-0.197
CI01000010_09037913_09074257	-0.602
CI01000010_09156775_09167053	0.283
CI01000010_09291025_09309487	-0.575
CI01000010_09470635_09473679	-1.206
CI01000010_09566565_09578544	0.264
CI01000010_09684155_09707564	-0.495
CI01000010_09893108_09897799	-0.54
CI01000010_09902329_09911570	0.28
CI01000010_09914036_09925541	1.905
CI01000010_09982626_09991332	-0.852
CI01000010_10001160_10001420	-1.54
CI01000010_10073410_10109835	-0.596
CI01000010_10124201_10127731	2.095
CI01000010_10534179_10536538	0.613
CI01000010_10857200_10867337	-0.678
CI01000010_10894958_10954990	-0.582
CI01000010_11004549_11011803	-0.236
CI01000010_11082426_11093899	0.595
CI01000010_11096556_11108447	-0.697
CI01000010_11126540_11144038	0.325
CI01000010_11315732_11327304	-0.484
CI01000010_11369406_11370509	-0.195
CI01000010_11490883_11492028	-1.237
CI01000010_11742497_11766574	-0.68
CI01000010_11871033_11873848	-1.195
CI01000010_11929215_11933223	-0.638
CI01000010_11975226_11984132	0.592
CI01000010_11991739_12016849	0.169
CI01000010_12027822_12028469	0.365
CI01000010_12033119_12036999	-0.512
CI01000010_12057600_12088117	-0.67
CI01000010_12128600_12133243	0.338
CI01000010_12208194_12226002	-1.035
CI01000011_00100970_00124107	-0.238
CI01000011_00219897_00223203	0.558
CI01000012_00178282_00181473	-0.272
CI01000012_00260363_00261340	0.224
CI01000012_00502185_00516358	0.319
CI01000012_00647774_00648451	0.082
CI01000012_00863269_00864644	-0.528
CI01000012_00886127_00889703	-0.291
CI01000012_00904582_00908136	-0.342
CI01000012_01080380_01085038	-0.443
CI01000012_01203854_01208893	-0.622
CI01000012_01220448_01220819	-0.998
CI01000012_01240945_01242653	-0.176
CI01000012_01256938_01257273	-0.303
CI01000012_01322824_01387494	-1.393
CI01000012_01671522_01672166	-0.22
CI01000012_01692809_01693796	0.202
CI01000012_02010306_02155547	0.204
CI01000012_02239088_02240850	3.94
CI01000012_02357517_02361973	-0.429
CI01000012_02375605_02376849	1.582
CI01000012_02413852_02502617	2.356
CI01000012_02507678_02521107	0.991
CI01000012_02570663_02574866	-1.452
CI01000012_02614955_02631276	1.048
CI01000012_02813455_02824934	-0.669
CI01000012_02967143_02967496	0.216
CI01000012_03003359_03003932	0.293
CI01000012_03018699_03040471	0.235
CI01000012_03198856_03201372	-0.628
CI01000012_03267719_03279187	-0.264
CI01000012_03284445_03291645	0.438
CI01000012_03292460_03316923	-0.786
CI01000012_03327683_03341200	-1.032
CI01000012_03437950_03468790	-0.735
CI01000012_04048205_04049218	0.246
CI01000012_04209791_04237026	0.248
CI01000012_04266133_04266370	0.317
CI01000012_04375448_04378813	-0.43
CI01000012_04386557_04402516	0.238
CI01000012_04424569_04425090	1.032
CI01000012_04495631_04501066	0.859
CI01000012_04514814_04539220	-0.12
CI01000012_04551570_04571150	-0.254
CI01000012_04706769_04709074	0.082
CI01000012_04722087_04836261	0.249
CI01000012_04879477_04890031	0.18
CI01000012_05065985_05066340	-0.439
CI01000012_05067336_05074406	-0.439
CI01000012_05112839_05116264	-0.649
CI01000012_05159183_05163128	-0.49
CI01000012_05344320_05385222	-0.202
CI01000012_05523886_05527548	-0.719
CI01000012_05565127_05567009	-0.719
CI01000012_05568600_05606181	0.551
CI01000012_05672517_05674075	0.952
CI01000012_05680930_05690904	0.37
CI01000012_05738968_05745791	-0.354
CI01000012_05748899_05754466	-0.354
CI01000012_05810254_05833540	0.388
CI01000012_05856793_05862577	0.213
CI01000012_05889930_05893764	0.27
CI01000012_05923216_05928055	-0.82
CI01000012_05932523_05940218	0.352
CI01000012_06147833_06153076	-0.716
CI01000012_06496870_06580459	0.25
CI01000012_06713565_06749032	0.925
CI01000012_06826817_06842273	0.229
CI01000012_06938165_06970627	0.163
CI01000012_06989295_06990487	-1.531
CI01000012_06993214_06995298	-1.531
CI01000012_07008711_07010256	-1.069
CI01000012_07038865_07063702	-0.534
CI01000012_07111569_07113225	0.979
CI01000012_07113504_07118919	0.208
CI01000012_07164949_07166936	-0.722
CI01000012_07210006_07251043	-0.676
CI01000012_07268516_07270856	0.35
CI01000012_07368295_07372257	-0.723
CI01000012_07429147_07434790	2.076
CI01000012_07464278_07478699	-0.797
CI01000012_07548354_07550668	0.593
CI01000012_07645586_07647322	-0.271
CI01000012_07716912_07750520	-0.907
CI01000012_07813654_07814853	-0.44
CI01000012_07925520_07928491	-0.308
CI01000012_07956050_07959414	0.159
CI01000012_08234924_08239665	-0.603
CI01000012_08247043_08252830	0.289
CI01000012_08264407_08270366	-0.826
CI01000012_08376626_08388293	0.485
CI01000012_08399430_08416750	-0.189
CI01000012_08433577_08437269	0.229
CI01000012_08489570_08491016	1.744
CI01000012_08604949_08626648	-1.445
CI01000012_08632596_08634518	-0.512
CI01000012_08643992_08646512	-0.869
CI01000012_08686460_08701212	-0.177
CI01000012_08805894_08831322	-0.42
CI01000012_08908244_08917212	0.263
CI01000012_08926039_08935452	-0.426
CI01000012_09059209_09062816	-0.759
CI01000012_09082056_09083285	0.193
CI01000012_09084147_09092221	0.193
CI01000012_09100081_09103557	0.169
CI01000012_09107788_09111751	0.282
CI01000012_09188711_09191309	0.491
CI01000012_09193852_09199056	0.328
CI01000012_09243805_09260096	-0.275
CI01000012_09265527_09287335	0.441
CI01000012_09306970_09313413	0.441
CI01000012_09503160_09508216	0.531
CI01000012_09754856_09756772	-0.226
CI01000012_09782840_09786910	-0.601
CI01000012_09812937_09814478	-0.021
CI01000012_09828421_09828926	2.435
CI01000012_09830411_09851586	-1.446
CI01000012_09926268_09941904	-0.242
CI01000012_09974294_09974754	-0.974
CI01000012_09976030_09976302	-0.974
CI01000012_09977219_09983804	-0.974
CI01000012_10276814_10291389	-1.348
CI01000012_10303346_10315263	-0.307
CI01000012_10395715_10408849	-0.98
CI01000012_10499885_10500843	-0.592
CI01000012_10608607_10619833	-0.188
CI01000012_10705713_10710443	-0.288
CI01000012_10714254_10788932	-0.288
CI01000012_11000305_11008211	0.28
CI01000012_11043669_11044569	0.253
CI01000012_11616967_11694276	0.266
CI01000012_11799629_11846842	0.587
CI01000012_11913513_11921468	0.243
CI01000012_11932267_11962143	-1.434
CI01000012_12061993_12069118	-0.206
CI01000012_12079581_12084139	0.162
CI01000012_12122967_12124124	-1.55
CI01000012_12255640_12268649	0.292
CI01000012_12269600_12269899	-0.272
CI01000012_12270454_12276521	0.292
CI01000012_12292583_12371612	-0.732
CI01000012_12378120_12378419	-0.532
CI01000012_12423294_12424616	-0.76
CI01000012_12427476_12429642	-0.984
CI01000012_12521676_12524692	-0.512
CI01000012_12526785_12534198	0.786
CI01000012_12536242_12538668	0.786
CI01000012_12540676_12541954	-0.582
CI01000012_12585843_12587149	-1.115
CI01000012_12613737_12614861	-0.253
CI01000012_12621489_12646263	-0.691
CI01000012_12653960_12664480	-1
CI01000012_12686685_12690637	-0.284
CI01000012_12733327_12736780	-0.617
CI01000012_12741444_12744014	0.358
CI01000012_12783994_12795809	-0.363
CI01000012_12811846_12819195	-0.606
CI01000012_12832011_12865894	0.411
CI01000012_13277959_13281157	1.049
CI01000012_13374979_13384349	0.399
CI01000012_13459355_13464706	-1.013
CI01000012_13516097_13520943	1.323
CI01000012_13522084_13525252	1.323
CI01000012_13527966_13529695	1.323
CI01000012_13538979_13549803	-3.707
CI01000012_13551086_13554035	-3.707
CI01000012_13608026_13615552	-0.367
CI01000012_13634251_13634759	0.517
CI01000012_13640633_13647067	-0.628
CI01000012_13701681_13728253	-0.647
CI01000012_13747055_13764699	0.229
CI01000013_00055395_00073103	-0.836
CI01000013_00142867_00148461	0.252
CI01000013_00300112_00329403	-1.155
CI01000013_00348247_00352162	1.777
CI01000013_00441663_00456168	0.387
CI01000013_00464450_00466620	0.272
CI01000013_00508109_00511120	0.472
CI01000013_00526975_00537006	0.549
CI01000013_00537410_00556704	-0.446
CI01000013_00561825_00581324	0.186
CI01000013_00971329_00971942	0.426
CI01000013_01115756_01164524	-0.166
CI01000013_01220794_01229752	0.176
CI01000013_01297354_01298578	-0.576
CI01000013_01542316_01542809	-0.498
CI01000013_01628415_01628978	-0.752
CI01000013_01629280_01635701	-1.14
CI01000013_01789191_01802356	-0.941
CI01000013_01989323_01993472	0.702
CI01000013_02033469_02034368	-0.177
CI01000013_02144531_02157776	0.347
CI01000013_02295361_02314298	-0.422
CI01000013_02409027_02409452	0.165
CI01000013_02411870_02429950	-0.719
CI01000013_02483356_02484395	0.196
CI01000013_02528016_02529126	2.233
CI01000013_02718442_02730091	0.401
CI01000013_02733870_02751654	-0.752
CI01000013_02919679_02944235	0.313
CI01000013_02999657_03003223	-0.964
CI01000013_03019688_03044233	0.303
CI01000013_03241607_03258684	0.43
CI01000013_03262979_03269729	-0.558
CI01000013_03275705_03371030	-0.242
CI01000013_03387692_03454629	0.912
CI01000013_03501267_03503856	0.831
CI01000013_03570185_03581155	-0.543
CI01000013_03744519_03787129	0.89
CI01000013_03843207_03852634	0.283
CI01000013_03879587_03884308	-0.306
CI01000013_03885988_03895027	-0.417
CI01000013_03897674_03902314	1.205
CI01000013_03952621_03964132	-0.328
CI01000013_04069517_04083528	-0.412
CI01000013_04084679_04088148	-1.573
CI01000013_04316134_04317091	0.27
CI01000013_04425884_04426805	-0.42
CI01000013_04458279_04460146	0.338
CI01000013_04550541_04556315	0.928
CI01000013_04673313_04707104	-0.197
CI01000013_04710817_04715966	-0.263
CI01000013_04781357_04784880	0.237
CI01000013_04843421_04845524	-0.419
CI01000013_04869003_04877964	-0.23
CI01000013_04884419_04897842	0.853
CI01000013_04943413_04948991	-0.541
CI01000013_05255572_05261556	-0.198
CI01000013_05262407_05267780	-0.198
CI01000013_05318806_05354911	0.18
CI01000013_05364044_05374057	-0.425
CI01000013_05402289_05403494	-0.383
CI01000013_05483212_05505616	0.456
CI01000013_05553557_05558467	0.024
CI01000013_05592121_05601330	0.359
CI01000013_05851074_05870330	-0.719
CI01000013_05927503_05928295	-0.48
CI01000013_05928871_05930892	-0.872
CI01000013_06025196_06025887	-0.545
CI01000013_06050285_06059640	-0.609
CI01000013_06132773_06163282	-0.347
CI01000013_06248099_06257023	-0.319
CI01000013_06301721_06305684	0.87
CI01000013_06436749_06438533	-0.579
CI01000013_06440333_06446814	-0.579
CI01000013_06570964_06595577	-0.55
CI01000013_06629494_06632725	1.098
CI01000013_06635640_06638681	1.098
CI01000013_06655749_06670021	-0.756
CI01000013_06817434_06826090	-1.072
CI01000013_06836984_06840150	-0.467
CI01000013_07119401_07124434	-0.657
CI01000013_07179663_07187836	-1.733
CI01000013_07293239_07332640	-0.731
CI01000013_07375912_07390782	-0.184
CI01000013_07703864_07718313	0.221
CI01000013_07791141_07802608	-0.562
CI01000013_07804879_07805627	0.382
CI01000013_08090811_08094235	0.529
CI01000013_08098898_08099508	-1.157
CI01000013_08101166_08105054	-1.157
CI01000013_08107786_08113703	-0.749
CI01000013_08308180_08308362	-0.379
CI01000013_08311120_08328130	-0.342
CI01000013_08336335_08399543	-0.706
CI01000013_08555865_08573521	0.181
CI01000013_08950324_08962808	-0.411
CI01000013_09178561_09180465	-0.483
CI01000013_09444914_09445539	-0.417
CI01000013_09681047_09683275	-2.149
CI01000013_09734984_09737488	-0.162
CI01000013_09930834_10008344	-0.329
CI01000013_10037048_10083444	0.197
CI01000013_10218387_10244139	-0.848
CI01000013_10338616_10372320	-0.956
CI01000013_10540473_10556642	0.382
CI01000013_10756927_10790192	-0.373
CI01000013_10799938_10806858	-0.957
CI01000013_10808688_10819703	-0.957
CI01000013_10865753_10884937	0.259
CI01000013_10916049_11031034	0.189
CI01000013_11287928_11292308	0.168
CI01000013_11368665_11383592	-0.81
CI01000013_11384868_11387085	-0.81
CI01000013_11431908_11434737	-0.666
CI01000013_11623313_11627487	-0.543
CI01000013_11760681_11761860	0.285
CI01000013_11893589_11902743	-0.314
CI01000013_11904219_11919859	-0.314
CI01000013_12125008_12129746	-0.389
CI01000013_12139350_12155896	-0.311
CI01000013_12365448_12375915	-0.44
CI01000013_12410747_12418599	-0.305
CI01000013_12425691_12435347	-0.61
CI01000014_00301995_00401677	-0.298
CI01000014_00406242_00410963	-0.404
CI01000014_00672822_00683285	0.065
CI01000014_00753559_00756594	-0.381
CI01000014_00775503_00794925	-1.075
CI01000014_00974308_00976120	0.262
CI01000014_01018144_01018740	-0.219
CI01000014_01038876_01053268	0.735
CI01000014_01260786_01262369	0.315
CI01000014_01306544_01311589	0.477
CI01000015_00152710_00152980	0.233
CI01000015_00206441_00217247	0.762
CI01000015_00368467_00369033	-0.197
CI01000015_00481072_00489281	-1.139
CI01000015_00496130_00506003	0.271
CI01000015_00551223_00553992	-0.411
CI01000015_00690873_00738349	-0.39
CI01000015_00861791_00863336	-0.507
CI01000015_00908049_00915184	0.87
CI01000015_00958311_00960315	0.17
CI01000015_00970175_00973727	-0.446
CI01000015_01002365_01011214	0.054
CI01000015_01349369_01366864	0.338
CI01000015_01405454_01407722	-0.624
CI01000015_01412031_01434518	0.219
CI01000015_01459510_01473107	0.389
CI01000015_01513728_01537461	0.908
CI01000015_01572209_01576398	0.363
CI01000015_01580548_01582805	-1.776
CI01000015_01631630_01633513	0.175
CI01000015_01638133_01646368	-3.216
CI01000015_02366085_02370003	0.211
CI01000015_02475219_02478793	0.25
CI01000015_02498480_02500526	0.802
CI01000015_02512276_02523824	0.287
CI01000015_02761141_02775710	-0.273
CI01000015_02786417_02788649	-0.468
CI01000015_02800104_02818680	0.483
CI01000015_02933653_02938131	0.224
CI01000015_03011472_03026518	0.173
CI01000015_03321647_03324812	2.911
CI01000015_03428812_03444808	0.397
CI01000015_03460997_03462972	-0.554
CI01000015_03498502_03512450	-0.256
CI01000015_03558039_03580054	-0.415
CI01000015_03767944_03768104	-0.703
CI01000015_03782204_03788836	0.348
CI01000015_04101282_04101626	0.26
CI01000015_04572432_04575642	-0.169
CI01000015_04738933_04739438	-0.347
CI01000015_05454811_05455126	-0.237
CI01000015_05463412_05463708	-0.193
CI01000015_05483770_05485425	-0.047
CI01000015_05531590_05534724	-0.595
CI01000015_05535732_05537370	4.983
CI01000015_05563990_05567149	-0.169
CI01000015_05569069_05572296	-1.592
CI01000015_05652612_05671172	-0.152
CI01000015_05895358_05903263	-0.659
CI01000015_05962348_05967042	0.288
CI01000015_05969317_05974292	0.228
CI01000015_05979914_05993569	-0.674
CI01000015_06010818_06013134	1.951
CI01000015_06054566_06083712	-0.226
CI01000015_06095119_06109550	-0.256
CI01000015_06169380_06194784	0.259
CI01000015_06415804_06421749	0.172
CI01000015_06586229_06590030	0.267
CI01000015_06670713_06674173	-0.429
CI01000015_06781386_06784362	-0.852
CI01000015_06785419_06792682	-0.286
CI01000015_07024917_07047037	0.208
CI01000015_07173630_07188630	1.924
CI01000015_07239068_07247496	0.292
CI01000015_07351619_07406102	-0.038
CI01000015_07691930_07706778	-1.549
CI01000015_07794951_07801785	-1.144
CI01000015_07803570_07808866	-1.144
CI01000015_07871559_07879939	0.359
CI01000015_07904449_07908045	-0.629
CI01000015_08546297_08546875	-0.775
CI01000016_00012244_00028573	-0.782
CI01000016_00042281_00046080	-1.244
CI01000016_00153934_00154312	-1.065
CI01000016_00294886_00298452	-0.447
CI01000016_00456765_00460615	-1.471
CI01000016_00569502_00581271	-0.507
CI01000016_00589778_00591095	0.176
CI01000016_00601605_00607255	0.174
CI01000016_00775184_00778097	-0.847
CI01000016_01052539_01073915	-0.668
CI01000016_01134396_01182271	-0.238
CI01000016_01183747_01191853	-0.238
CI01000016_01195747_01197970	4.526
CI01000016_01253760_01273553	-0.276
CI01000016_01588035_01601276	-0.402
CI01000016_01659416_01671969	0.186
CI01000016_01689633_01693021	0.955
CI01000016_01989129_01990437	-0.249
CI01000016_02220464_02221013	-0.499
CI01000016_02288848_02311105	-0.207
CI01000016_02385791_02400026	0.513
CI01000016_02442140_02442481	-0.023
CI01000016_02457241_02465191	-0.52
CI01000016_02528921_02540450	0.278
CI01000016_02662862_02676190	0.558
CI01000016_02741163_02753993	-0.54
CI01000016_02793868_02796984	0.275
CI01000016_03050072_03055313	-0.557
CI01000016_03056468_03058753	-0.415
CI01000016_03064633_03068201	0.341
CI01000016_03082653_03084658	-0.773
CI01000016_03158359_03165518	0.291
CI01000016_03647744_03675574	-0.274
CI01000016_03834829_03843163	1.956
CI01000016_03912450_03917198	0.548
CI01000016_03921124_03930996	0.301
CI01000016_03965750_03967383	1.915
CI01000016_03977127_03981586	0.463
CI01000016_04044171_04047247	1.213
CI01000016_04054332_04058529	-0.309
CI01000016_04062946_04083356	-0.659
CI01000016_04193887_04198494	1.297
CI01000016_04365155_04367358	-1.347
CI01000016_04385978_04389107	0.189
CI01000016_04422169_04424433	1.599
CI01000016_04491680_04506535	0.452
CI01000016_04743905_04763216	-0.264
CI01000016_04802496_04812976	0.963
CI01000016_04815074_04817608	0.963
CI01000016_04826146_04828890	-1.072
CI01000016_04829592_04837305	1.279
CI01000016_04911596_04920356	0.284
CI01000016_04969263_04970446	0.284
CI01000016_04995532_04996727	0.53
CI01000016_05131457_05146340	-0.364
CI01000016_05233964_05243756	-0.686
CI01000016_05374626_05378364	0.162
CI01000016_05381573_05383796	0.162
CI01000016_05412782_05415867	-0.614
CI01000016_05547222_05557502	-0.429
CI01000016_05734861_05742853	-1.006
CI01000016_05804456_05811231	0.47
CI01000016_05871353_05874812	0.199
CI01000016_05930860_05934507	-0.195
CI01000016_05960829_05963788	3.801
CI01000016_05966893_05982233	-0.329
CI01000016_06030950_06038330	-0.552
CI01000016_06138000_06138287	-0.687
CI01000016_06387119_06398090	-0.763
CI01000016_06398455_06420062	-0.289
CI01000016_06508677_06514489	-0.502
CI01000016_06788704_06796860	-0.68
CI01000016_06814184_06871990	0.287
CI01000016_06905366_06911635	0.383
CI01000016_06954301_06958598	-0.607
CI01000016_07056612_07073504	0.417
CI01000016_07088885_07090963	0.287
CI01000016_07118966_07120089	-0.269
CI01000016_07178060_07180135	-0.759
CI01000016_07318179_07319855	-0.176
CI01000016_07474484_07477222	-0.863
CI01000016_07711605_07715888	-1.278
CI01000016_07743396_07746536	-2.631
CI01000016_07956184_07965721	0.174
CI01000016_07969424_07983149	0.747
CI01000016_08111153_08185623	-0.407
CI01000016_08217170_08228700	-0.385
CI01000016_08232249_08261533	-0.686
CI01000016_08285505_08286793	-2.878
CI01000016_08293872_08295500	-1.376
CI01000016_08299340_08301616	2.749
CI01000016_08304658_08306198	1.668
CI01000016_08315282_08316952	-1.703
CI01000016_08374296_08376159	-0.476
CI01000016_08385655_08387187	-0.433
CI01000016_08390421_08396972	-0.33
CI01000016_08605369_08623062	-0.836
CI01000016_08628196_08630801	-0.557
CI01000016_08675783_08684401	0.163
CI01000016_08766170_08768621	0.464
CI01000016_08817749_08824067	-0.322
CI01000016_08833925_08836497	0.23
CI01000016_08851218_08869647	0.186
CI01000016_08881761_08888177	-0.834
CI01000016_08926089_08945071	0.349
CI01000016_08947581_08961131	0.336
CI01000016_09251602_09253351	0.377
CI01000016_09259876_09260073	-0.519
CI01000016_09266373_09278553	0.248
CI01000016_09299769_09306497	0.173
CI01000016_09317824_09332379	-1.018
CI01000016_09638800_09651752	-0.203
CI01000016_09897221_09902690	-0.211
CI01000016_09934128_09954587	0.566
CI01000016_09970010_09999304	-0.42
CI01000016_10228314_10299064	-3.759
CI01000016_10339126_10370881	-0.786
CI01000016_10508464_10510408	0.311
CI01000016_10571262_10572444	-1.301
CI01000016_10637748_10650217	0.16
CI01000016_10756608_10758149	0.251
CI01000016_10931329_10940939	-0.354
CI01000016_10989691_11026452	0.336
CI01000016_11167265_11226409	-0.319
CI01000016_11311430_11313782	0.254
CI01000016_11344848_11345696	-0.415
CI01000016_11353238_11464979	0.197
CI01000016_11908468_11923802	0.913
CI01000016_12012874_12083297	-0.203
CI01000016_12087864_12111652	-0.421
CI01000017_00033075_00042320	2.685
CI01000017_00153433_00163693	-0.631
CI01000017_00243226_00251143	0.385
CI01000017_00256314_00260509	0.735
CI01000017_00290432_00292826	-0.36
CI01000017_00303881_00314010	0.175
CI01000017_00317062_00331958	0.187
CI01000017_00339078_00349804	0.746
CI01000017_00384546_00386526	-0.463
CI01000017_00460048_00468801	1.856
CI01000017_00505305_00517048	-0.276
CI01000017_00558732_00563124	-0.269
CI01000017_00587234_00593632	-0.705
CI01000017_00898931_00901448	0.194
CI01000017_00966921_00968718	0.17
CI01000017_00969981_00977045	0.17
CI01000017_01057310_01063843	-0.99
CI01000017_01067189_01070509	0.241
CI01000017_01192972_01196741	-0.923
CI01000017_01534818_01538322	-0.689
CI01000017_01685398_01691090	0.164
CI01000017_02052993_02060890	0.203
CI01000018_00106624_00201928	1.032
CI01000018_00296756_00298858	-0.846
CI01000018_00312158_00314088	-0.276
CI01000018_00550871_00552683	-0.637
CI01000018_00641198_00648887	-0.806
CI01000018_00857807_00915417	0.366
CI01000018_00924089_00929734	0.379
CI01000018_01130413_01157978	-0.699
CI01000018_01583609_01585366	-0.481
CI01000018_01588236_01598892	-0.481
CI01000018_01815173_01819759	0.947
CI01000018_02129101_02134686	0.5
CI01000018_02135812_02137218	0.798
CI01000018_02203236_02203803	0.398
CI01000018_02205930_02256958	0.347
CI01000018_02282563_02282856	0.193
CI01000018_02287327_02289682	0.326
CI01000018_02293913_02296864	0.324
CI01000018_02327424_02330396	0.477
CI01000018_02344327_02354633	0.734
CI01000018_02389202_02488018	-0.201
CI01000018_02906370_02908615	-0.171
CI01000018_03468481_03471726	0.244
CI01000018_03661621_03698552	0.275
CI01000018_03745369_03779384	0.279
CI01000018_03802116_03809432	0.359
CI01000018_03888251_03907553	0.419
CI01000018_03942344_03955439	-0.865
CI01000018_03965992_03984331	-0.68
CI01000018_04021370_04027014	-0.423
CI01000018_04231186_04233076	6.134
CI01000018_04234688_04235225	6.134
CI01000018_04237268_04237554	0.918
CI01000018_04248388_04258010	-0.677
CI01000018_04265169_04284528	1.333
CI01000018_04322915_04335655	-0.54
CI01000018_04368179_04375192	3.572
CI01000018_04384928_04393242	-0.296
CI01000018_04449934_04462663	-0.737
CI01000018_04464837_04473051	-0.831
CI01000018_04595424_04596449	0.269
CI01000018_04598617_04598799	0.269
CI01000018_04623186_04625739	1.042
CI01000018_04627321_04645724	0.193
CI01000018_04654210_04656581	-1.38
CI01000018_04738374_04757471	-0.76
CI01000018_04798056_04800698	0.543
CI01000018_04856240_04875704	-0.747
CI01000018_05008490_05017148	0.248
CI01000018_05222497_05243379	0.238
CI01000018_05412935_05458370	-0.685
CI01000018_05588289_05597432	-0.914
CI01000018_05803227_05816159	2.279
CI01000018_05850844_05856405	0.251
CI01000018_05870993_05880212	0.261
CI01000018_05969322_05974836	2.005
CI01000018_05993799_05995338	-0.849
CI01000018_06089733_06092218	2.04
CI01000018_06095005_06111764	-0.488
CI01000018_06132642_06141654	-4.227
CI01000018_06143719_06147236	-4.227
CI01000018_06243205_06245283	-1.882
CI01000018_06352445_06352675	0.22
CI01000018_06370452_06384112	-0.459
CI01000018_06730933_06741559	-0.456
CI01000018_06780816_06782576	-0.351
CI01000018_06789511_06854837	-0.202
CI01000018_06881855_06890718	0.281
CI01000018_07011537_07045271	-0.27
CI01000018_07062582_07063654	0.265
CI01000019_00206258_00209786	-0.268
CI01000019_00415236_00449885	0.202
CI01000019_00473844_00491139	0.504
CI01000019_00642751_00656054	0.94
CI01000019_00780085_00781813	0.924
CI01000019_00785792_00786324	0.273
CI01000019_00786469_00789270	-0.377
CI01000019_00809471_00828531	1.284
CI01000019_01025556_01025846	0.229
CI01000019_01173165_01178310	0.319
CI01000019_01235890_01236084	0.177
CI01000019_01238694_01247650	0.378
CI01000019_01397591_01406229	-1.619
CI01000019_01444034_01465802	0.266
CI01000019_01471655_01474704	-0.213
CI01000019_02472113_02473199	0.345
CI01000019_02485969_02486810	-0.218
CI01000019_02513319_02517170	-3.285
CI01000019_02648669_02658933	0.369
CI01000019_02667410_02706606	-0.247
CI01000019_02758342_02870118	-0.337
CI01000019_03055727_03057818	-0.189
CI01000019_03487868_03518631	-0.629
CI01000019_03645120_03666551	0.34
CI01000019_03675261_03718563	-1.656
CI01000019_03720811_03730957	-1.656
CI01000019_03734168_03738347	-0.233
CI01000019_03873688_04036659	-0.7
CI01000019_04046923_04048149	0.09
CI01000019_04168458_04170867	-0.356
CI01000019_04447561_04470707	0.198
CI01000019_04472677_04477210	0.198
CI01000019_04744664_04778482	-0.903
CI01000019_04956836_04957896	-0.362
CI01000019_05029703_05030008	1.889
CI01000019_05032626_05033883	0.456
CI01000019_05049266_05053102	0.186
CI01000019_05053575_05054533	0.186
CI01000019_05091209_05124800	-1.342
CI01000019_05143936_05152039	0.2
CI01000019_05162017_05165560	-0.682
CI01000019_05189404_05194012	-0.342
CI01000019_05337280_05339026	-0.502
CI01000019_05409721_05417314	-0.489
CI01000019_05454871_05456900	-0.188
CI01000019_05488385_05494744	-0.583
CI01000019_05511150_05527303	-0.594
CI01000019_05571685_05572535	-0.219
CI01000019_05575112_05576211	-0.219
CI01000019_05651342_05661381	0.263
CI01000019_05733923_05758446	-0.294
CI01000019_05818670_05832198	-0.768
CI01000020_00098373_00102250	0.238
CI01000020_00106309_00106981	-0.728
CI01000020_00108833_00112799	-0.728
CI01000020_00222688_00225252	-1.053
CI01000020_00250359_00289375	0.299
CI01000020_00559356_00581137	-0.586
CI01000020_00603718_00606833	-1.092
CI01000020_00631105_00635541	-0.379
CI01000020_00701439_00712656	0.402
CI01000020_00734012_00742045	-0.274
CI01000020_00752731_00769950	-0.295
CI01000020_00810993_00815495	-0.444
CI01000020_00819154_00820506	-0.445
CI01000020_00892454_00900973	-0.579
CI01000020_00959078_00971223	-0.431
CI01000020_00996310_01006955	0.268
CI01000020_01048657_01058122	-1.51
CI01000020_01060900_01081919	-1.529
CI01000020_01083614_01106789	-1.529
CI01000020_01341579_01343530	-0.199
CI01000020_01375811_01378288	-0.596
CI01000020_01400705_01401757	0.473
CI01000020_01416902_01441420	0.374
CI01000020_01463785_01480876	-1.623
CI01000020_01484806_01488530	0.177
CI01000020_01500660_01504462	-0.248
CI01000020_01510968_01538886	-0.471
CI01000020_01660231_01665929	-0.725
CI01000020_01698444_01702171	0.328
CI01000020_01713321_01724902	-0.562
CI01000020_01733587_01741541	-1.198
CI01000020_01745382_01768397	-1.198
CI01000020_01815152_01820609	0.289
CI01000020_02146380_02147663	-0.246
CI01000020_02164441_02174201	-0.352
CI01000020_02292816_02297112	-0.723
CI01000020_02411139_02412253	-0.866
CI01000020_02430803_02438850	-0.693
CI01000020_02445017_02445376	0.429
CI01000020_02569281_02578301	0.404
CI01000020_02633932_02637797	-0.277
CI01000020_02656577_02666104	-0.436
CI01000020_02669330_02673428	0.198
CI01000020_02828968_02849511	1.666
CI01000020_02865197_02919405	0.341
CI01000020_03282336_03296954	-2.747
CI01000020_03304491_03309596	-0.395
CI01000020_03362565_03367403	-0.678
CI01000020_03409070_03412685	1.455
CI01000020_03519363_03521659	1.639
CI01000020_03524870_03559211	-0.525
CI01000020_03632947_03634207	-0.818
CI01000020_03635237_03635771	0.196
CI01000020_03747339_03750711	0.163
CI01000020_03761716_03806609	2.317
CI01000020_03989813_04001907	3.043
CI01000020_04273916_04275725	0.179
CI01000020_04554143_04568636	-1.262
CI01000020_04679937_04682501	-0.895
CI01000020_04685535_04686179	-0.443
CI01000020_04819543_04826613	-0.63
CI01000020_04926506_04934038	-0.497
CI01000020_05071440_05072402	0.751
CI01000020_05118876_05129284	0.237
CI01000020_05132989_05135436	0.028
CI01000020_05315482_05316126	0.574
CI01000020_05341186_05473274	2.275
CI01000020_05514885_05515490	-1.291
CI01000020_05540892_05557832	0.228
CI01000020_05599400_05602666	-0.288
CI01000020_05651021_05656758	-0.709
CI01000020_05727995_05730851	1.443
CI01000020_05734432_05780540	2.328
CI01000020_05830313_05832920	-0.356
CI01000020_05941404_05941840	-5.744
CI01000020_05942995_05951650	-2.969
CI01000020_05983076_05987090	-1.118
CI01000020_05988468_05989551	-1.118
CI01000020_05997177_05997878	-0.629
CI01000020_06000788_06005009	-0.629
CI01000020_06122192_06132967	0.279
CI01000020_06187271_06195179	1.142
CI01000020_06419735_06437241	0.499
CI01000020_06795794_06800988	-0.941
CI01000020_06802059_06808618	-0.534
CI01000020_06809322_06816591	0.717
CI01000020_06852155_06857778	-1.095
CI01000020_06992285_07002537	-0.207
CI01000020_07008525_07010463	0.387
CI01000020_07011859_07013777	0.179
CI01000020_07014667_07020555	-0.747
CI01000020_07022996_07026203	0.219
CI01000020_07029337_07034375	0.219
CI01000020_07089227_07093896	0.46
CI01000020_07097679_07107859	-1.126
CI01000020_07116109_07120411	0.264
CI01000021_00228419_00233137	-0.425
CI01000021_00336727_00346126	-0.446
CI01000021_00359725_00409437	0.636
CI01000021_00634346_00653628	-0.627
[truncated: 7,318 more rows]
