# Supplementary material for: Comparative genome-wide methylation analysis reveals epigenetic regulation of muscle development in grass carp (Ctenopharyngodon idellus) fed with whole faba bean
Source: PeerJ. 2022 Nov 21;10:e14403. doi: 10.7717/peerj.14403 (PMC9686415; doi:10.7717/peerj.14403)
Supplement: Supplemental Information 4 [file peerj-10-14403-s004.xls]

GeneID	geneLength	Means-groupA	Means-groupB	log2Ratio(groupB/groupA)	Up-Down-Regulation(groupB/groupA)	Probability	Symbol	KEGG Orthology	GO Component	GO Function	GO Process	Blast nr
CI01000306_00291753_00295570	1008	0.166666667	0.083333333	-1	Down	0.240627256	-	-	-	-	-	gi|597764544|ref|XP_007246192.1|/1.53177e-139/PREDICTED: integral membrane protein GPR137B [Astyanax mexicanus]
CI01000325_02767014_02793768	1884	0.133333333	0.203333333	0.608809243	Up	0.232809596	-	K10692|1|0.0|954|dre:561226|ligand of Numb protein X 1/2	-	-	-	gi|528511274|ref|XP_005160563.1|/0/PREDICTED: E3 ubiquitin-protein ligase LNX isoform X2 [Danio rerio]
CI01000320_00153762_00154147	186	5.23	1.01	-2.372455653	Down	0.74825293	-	K15732|1|1e-18|91.7|dre:442930|RNA polymerase II subunit A C-terminal domain phosphatase [EC:3.1.3.16]	GO:0043231//intracellular membrane-bounded organelle	GO:0016791//phosphatase activity	-	gi|50838820|ref|NP_001002873.1|/2.92653e-17/RNA polymerase II subunit A C-terminal domain phosphatase [Danio rerio]
CI01074552_00000283_00000497	213	2.19	2.566666667	0.228965075	Up	0.28663472	-	-	-	-	-	gi|688601179|ref|XP_009292795.1|/2.42286e-16/PREDICTED: rho GTPase-activating protein 18 isoform X2 [Danio rerio]
CI01000160_00155667_00159043	930	0.16	0.01	-4	Down	0.31883457	-	K13073|1|3e-08|59.7|oaa:100077431|polymeric immunoglobulin receptor	-	-	-	gi|134054414|emb|CAM73201.1|/2.1575e-81/si:dkey-15j16.3 [Danio rerio]
CI01000315_00245582_00258794	3084	0.46	0.126666667	-1.860596943	Down	0.377920103	-	K12182|1|5e-11|71.2|isc:IscW_ISCW002288|hepatocyte growth factor-regulated tyrosine kinase substrate;K01104|2|8e-11|70.5|dpe:Dper_GL21339|protein-tyrosine phosphatase [EC:3.1.3.48];K04679|5|2e-10|69.3|ame:413457|MAD, mothers against decapentaplegic interacting protein	GO:0005769//early endosome	GO:0046914//transition metal ion binding;GO:0035091//phosphatidylinositol binding	GO:0007176//regulation of epidermal growth factor-activated receptor activity	gi|118150422|ref|NP_001071191.1|/0/lateral signaling target protein 2 homolog [Danio rerio]
CI01000013_07162436_07177658	2304	1	0.43	-1.217591435	Down	0.445030641	-	-	-	-	-	gi|528507620|ref|XP_005169985.1|/0/PREDICTED: VPS9 domain-containing protein 1 isoform X1 [Danio rerio]
CI01000039_01009345_01015577	1410	5.336666667	4.963333333	-0.104629554	Down	0.251148075	-	K15183|1|1e-06|55.5|mgp:100549853|RNA polymerase II elongation factor ELL	-	-	-	gi|597780679|ref|XP_007253927.1|/0/PREDICTED: arrestin domain-containing protein 3-like [Astyanax mexicanus]
CI01000030_04662934_04688901	3339	3.08	2.066666667	-0.575624636	Down	0.427360273	-	K12396|1|0.0|1311|dre:563359|AP-3 complex subunit delta-1	GO:0043234//protein complex	-	GO:0015031//protein transport	gi|688609034|ref|XP_009294542.1|/0/PREDICTED: AP-3 complex subunit delta-1 isoform X5 [Danio rerio]
CI01000029_04521600_04521771	171	1.15	1.136666667	-0.016824623	Down	0.183162082	-	-	-	-	-	-
CI01000055_00911795_00928527	894	1.173333333	0.356666667	-1.717964632	Down	0.524758482	-	K09624|1|2e-45|182|dre:566809|protease, serine, 12 (neurotrypsin, motopsin) [EC:3.4.21.-]	-	-	-	gi|688580659|ref|XP_009305107.1|/8.9828e-122/PREDICTED: neurotrypsin-like [Danio rerio]
CI01000013_04710817_04715966	924	9.483333333	6.926666667	-0.453232998	Down	0.44046138	-	K07904|1|6e-108|390|dre:492487|Ras-related protein Rab-11A	GO:0016023//cytoplasmic membrane-bounded vesicle;GO:0044431//Golgi apparatus part;GO:0032155;GO:0010008//endosome membrane	GO:0032561//guanyl ribonucleotide binding;GO:0017111//nucleoside-triphosphatase activity;GO:0000149//SNARE binding	GO:0051049//regulation of transport;GO:0048168//regulation of neuronal synaptic plasticity;GO:0006886//intracellular protein transport;GO:0009207;GO:0048646//anatomical structure formation involved in morphogenesis;GO:0035556//intracellular signal transduction	gi|55925277|ref|NP_001007360.1|/1.13267e-106/ras-related protein Rab-11A [Danio rerio]
CI01000344_01369204_01378561	1998	1.073333333	0.926666667	-0.211975805	Down	0.248851925	-	K00863|1|1e-157|557|dre:793926|dihydroxyacetone kinase [EC:2.7.1.29]	-	-	-	gi|115497494|ref|NP_001070098.1|/2.09117e-156/bifunctional ATP-dependent dihydroxyacetone kinase/FAD-AMP lyase (cyclizing) [Danio rerio]
CI01000069_00925578_00927804	339	6.66	3.5	-0.928167255	Down	0.575995638	-	K11838|1|1e-06|52.0|dre:553758|ubiquitin carboxyl-terminal hydrolase 7 [EC:3.1.2.15]	-	-	-	gi|617443024|ref|XP_007565803.1|/1.34739e-14/PREDICTED: ubiquitin carboxyl-terminal hydrolase 7 isoform X1 [Poecilia formosa]
CI01000010_02811624_02819542	1539	0.523333333	0.453333333	-0.207157908	Down	0.228562871	-	K09228|1|6e-21|102|pon:100442137|KRAB domain-containing zinc finger protein	-	-	-	gi|181327693|ref|NP_001116748.1|/5.53716e-137/zinc finger protein 692 [Danio rerio]
CI01000072_03270542_03289988	2319	0.756666667	0.266666667	-1.504620392	Down	0.428658096	-	-	-	-	-	gi|688588514|ref|XP_009290053.1|/2.92599e-72/PREDICTED: zinc finger protein 91-like [Danio rerio]
CI01101407_00001816_00002039	222	1.673333333	0.416666667	-2.005759269	Down	0.603572471	-	-	-	-	-	gi|688616533|ref|XP_009296188.1|/4.38542e-26/PREDICTED: uncharacterized protein LOC565195 isoform X2 [Danio rerio]
CI01000006_03548703_03554763	390	1.32	1.933333333	0.55055247	Up	0.375324456	-	K05744|1|5e-19|92.8|pon:100460494|LIM domain kinase 2 [EC:2.7.11.1];K12328|3|2e-06|51.2|bta:615348|protein phosphatase 1 regulatory subunit 14A	-	-	-	gi|113951759|ref|NP_001039318.1|/2.41458e-48/protein phosphatase 1 regulatory subunit 14B [Danio rerio]
CI01000352_00153517_00154608	450	130.9733333	219.6533333	0.74595529	Up	0.592521771	-	K09542|1|7e-15|79.7|acs:100556405|crystallin, alpha B;K04455|2|7e-15|79.7|cin:445801|heat shock 27kDa protein 1;K09545|5|4e-14|77.0|mcc:710760|heat shock 27kDa protein 6	-	-	GO:0006950//response to stress	gi|155369319|ref|NP_001094428.1|/5.265e-59/heat shock protein beta-6 [Danio rerio]
CI01000001_09618505_09684857	4407	0.676666667	0.503333333	-0.426931178	Down	0.267843155	-	K06112|1|0.0|1606|dre:561689|membrane-associated guanylate kinase-related	-	-	-	gi|688611992|ref|XP_690190.7|/0/PREDICTED: membrane-associated guanylate kinase, WW and PDZ domain-containing protein 3 isoform X2 [Danio rerio]
CI01000039_00430014_00430412	210	1.783333333	0.87	-1.035489085	Down	0.502626365	-	-	-	-	-	-
CI01000304_05866507_05878152	1056	0.613333333	0.373333333	-0.716207034	Down	0.306478367	-	-	-	GO:0005488//binding	-	gi|688573352|ref|XP_009303419.1|/1.5929e-17/PREDICTED: probable RNA-binding protein 18 isoform X2 [Danio rerio]
CI01000001_02416674_02429967	1542	1.303333333	2.67	1.034633635	Up	0.54917139	-	K08529|1|1e-164|580|dre:30606|retinoic acid receptor gamma	GO:0043231//intracellular membrane-bounded organelle	GO:0004879//ligand-activated sequence-specific DNA binding RNA polymerase II transcription factor activity;GO:0046914//transition metal ion binding;GO:0003677//DNA binding;GO:0001071//nucleic acid binding transcription factor activity	GO:0010467//gene expression	gi|118572702|sp|Q91392.2|RARGA_DANRE/2.81603e-163/RecName: Full=Retinoic acid receptor gamma-A; Short=RAR-gamma-A; Short=zRAR gamma; AltName: Full=Nuclear receptor subfamily 1 group B member 3-A; AltName: Full=RAR-gamma-2 [Danio rerio]
CI01072269_00000499_00008850	1401	1.78	0.776666667	-1.196509787	Down	0.525273004	-	K13627|1|0.0|774|dre:567667|solute carrier family 12 (potassium/chloride transporter), member 7	-	-	-	gi|528520540|ref|XP_005162972.1|/0/PREDICTED: solute carrier family 12 member 7 isoform X6 [Danio rerio]
CI01000117_00405703_00420672	1224	0.073333333	0.01	-2.874469118	Down	0.238676681	-	K01513|1|7e-107|387|tgu:100219928|ectonucleotide pyrophosphatase/phosphodiesterase family member 1/3 [EC:3.1.4.1 3.6.1.9];K01122|4|3e-94|345|dre:100332039|ectonucleotide pyrophosphatase/phosphodiesterase family member 2 [EC:3.1.4.39]	-	-	-	gi|573896793|ref|XP_006636135.1|/4.44506e-118/PREDICTED: ectonucleotide pyrophosphatase/phosphodiesterase family member 3-like [Lepisosteus oculatus]
CI01000047_00103238_00106878	507	0.99	0.963333333	-0.039393438	Down	0.204649127	-	K00472|1|2e-10|65.5|dre:556879|prolyl 4-hydroxylase [EC:1.14.11.2]	GO:0043231//intracellular membrane-bounded organelle	GO:0046914//transition metal ion binding;GO:0019842//vitamin binding;GO:0019798;GO:0016701//oxidoreductase activity, acting on single donors with incorporation of molecular oxygen	GO:0008152//metabolic process	gi|688579224|ref|XP_009304777.1|/2.70413e-09/PREDICTED: prolyl 4-hydroxylase, alpha polypeptide I a isoform X2 [Danio rerio]
CI01000339_01579365_01607972	5109	3.053333333	1.733333333	-0.816835975	Down	0.494225069	-	K11798|1|0.0|1398|tgu:100226455|bromodomain and WD repeat domain containing protein 1/3	-	-	-	gi|688554583|ref|XP_009299686.1|/0/PREDICTED: bromodomain and WD repeat-containing protein 3 isoform X2 [Danio rerio]
CI01000054_06411594_06411984	279	4.183333333	1.873333333	-1.159045329	Down	0.617142023	-	K12366|1|1e-36|151|dre:406364|engulfment and cell motility protein 1	GO:0043232	-	-	gi|688600370|ref|XP_009292585.1|/2.3903e-35/PREDICTED: engulfment and cell motility protein 1 isoform X3 [Danio rerio]
CI01000036_00999312_01007326	1218	6.34	3.653333333	-0.795269448	Down	0.546752369	-	K00966|1|0.0|799|dre:431743|mannose-1-phosphate guanylyltransferase [EC:2.7.7.13]	-	GO:0008905;GO:0005488//binding	GO:0008152//metabolic process	gi|50345050|ref|NP_001002196.1|/0/mannose-1-phosphate guanyltransferase alpha-A [Danio rerio]
CI01000021_06711250_06731929	804	0.203333333	0.01	-4.345774837	Down	0.356056766	-	-	-	-	-	-
CI01000008_02003944_02085183	6225	4.243333333	3.963333333	-0.098483704	Down	0.246932068	-	K06236|1|1e-171|605|dre:100334431|collagen, type I/II/III/V/XI, alpha	-	-	-	gi|47228390|emb|CAG05210.1|/1.11562e-175/unnamed protein product, partial [Tetraodon nigroviridis]
CI01000004_15694735_15698103	888	6.133333333	2.84	-1.110780431	Down	0.638728901	-	K07071|1|1e-137|489|dre:767637|	-	GO:0048037//cofactor binding	GO:0008152//metabolic process	gi|115496366|ref|NP_001070046.1|/2.17477e-136/epimerase family protein SDR39U1 [Danio rerio]
CI01000028_07189923_07200164	708	0.01	0.116666667	3.544320516	Up	0.277826414	-	K01312|1|9e-59|226|mdo:100010619|trypsin [EC:3.4.21.4]	-	GO:0070011//peptidase activity, acting on L-amino acid peptides	GO:0019538//protein metabolic process	gi|55742601|ref|NP_001007055.1|/7.83779e-71/uncharacterized protein LOC474322 precursor [Danio rerio]
CI01180000_04790491_04793557	1065	0.083333333	0.29	1.799087306	Up	0.317774808	-	K05866|1|7e-164|577|dre:57925|cell division cycle 25B [EC:3.1.3.48]	-	-	-	gi|197215743|gb|ACH53118.1|/1.40136e-162/protein phosphatase [Danio rerio]
CI01000152_00821773_00835001	2367	0.27	0.26	-0.054447784	Down	0.192861202	-	K05719|1|0.0|1114|dre:556734|integrin beta 1	GO:0005887//integral to plasma membrane	GO:0046983//protein dimerization activity;GO:0004871//signal transducer activity	GO:0031589//cell-substrate adhesion;GO:0032501//multicellular organismal process	gi|77993328|ref|NP_001030151.1|/0/integrin, beta 1b.1 precursor [Danio rerio]
CI01000070_00528394_00528579	186	0.52	0.01	-5.700439718	Down	0.568039749	-	K05751|1|2e-25|114|acs:100566563|abl interactor 2	-	-	-	gi|528470443|ref|XP_005171234.1|/1.39719e-27/PREDICTED: abl interactor 1 isoform X2 [Danio rerio]
CI01000018_06066391_06085051	2235	0.113333333	0.11	-0.043068722	Down	0.176680643	-	K10433|1|2e-11|71.6|mdo:100031476|microtubule-associated protein 7	-	-	-	gi|688614279|ref|XP_009295713.1|/3.58306e-152/PREDICTED: MAP7 domain-containing protein 2 isoform X3 [Danio rerio]
CI01000360_00693283_00703172	834	1.763333333	0.103333333	-4.092927602	Down	0.699396397	-	K11863|1|5e-114|410|ecb:100053162|Ataxin-3 [EC:3.4.22.-]	-	-	-	gi|63053592|gb|AAY28605.1|/5.485e-131/ataxin-3 [Danio rerio]
CI01000299_06116505_06128180	2049	5.543333333	4.1	-0.435129853	Down	0.410972369	-	K05464|1|0.0|951|dre:335830|growth arrest-specific 6	-	-	-	gi|41053907|ref|NP_956272.1|/0/growth arrest-specific protein 6 precursor [Danio rerio]
CI01000224_00025520_00034872	2022	0.046666667	0.01	-2.222392421	Down	0.222672749	-	-	-	-	-	gi|528502556|ref|XP_005157870.1|/1.78603e-62/PREDICTED: uncharacterized protein LOC795315 isoform X1 [Danio rerio]
CI01000053_01166907_01193322	1437	0.063333333	0.11	0.796466606	Up	0.224531171	-	K06781|1|2e-143|509|dre:562183|immunoglobulin superfamily, member 4	-	-	-	gi|165993251|emb|CAP71937.1|/8.57748e-143/igsf4d [Danio rerio]
CI01000015_05147753_05148196	387	2.676666667	1.723333333	-0.635235707	Down	0.43695956	-	K13162|1|1e-28|124|dre:406391|poly(rC)-binding protein 2/3/4	-	-	-	gi|688609816|ref|XP_009294752.1|/3.07654e-27/PREDICTED: poly(rC)-binding protein 4 isoform X1 [Danio rerio]
CI01000063_01089059_01094639	2355	0.206666667	0.326666667	0.660513534	Up	0.255149058	-	K10858|1|0.0|1170|dre:565276|DNA mismatch repair protein PMS2	-	-	-	gi|528495790|ref|XP_693648.5|/0/PREDICTED: mismatch repair endonuclease PMS2 [Danio rerio]
CI01000030_01002286_01002970	408	9.423333333	7.34	-0.360457414	Down	0.396373773	-	-	GO:0030529//ribonucleoprotein complex	-	-	gi|126253798|sp|Q1LXI5.2|RM54_DANRE/1.10443e-48/RecName: Full=39S ribosomal protein L54, mitochondrial; Short=L54mt; Short=MRP-L54; Flags: Precursor [Danio rerio]
CI01000063_01915989_01944590	1239	0.843333333	0.63	-0.42075115	Down	0.280314549	-	-	-	GO:0003824//catalytic activity	-	gi|55925413|ref|NP_001007414.1|/1.01121e-109/serine/threonine-protein phosphatase CPPED1 [Danio rerio]
CI01000024_05220105_05226994	750	21.29333333	20.37333333	-0.063719769	Down	0.242278333	-	K07374|1|2e-56|219|dre:445164|tubulin alpha	-	-	-	gi|591348272|ref|XP_007068754.1|/5.91716e-67/PREDICTED: tubulin alpha-1D chain-like [Chelonia mydas]
CI01000026_02124326_02125256	318	12.74333333	7.516666667	-0.761577767	Down	0.566918552	-	K06520|1|6e-39|159|dre:323266|CD99 antigen	GO:0044425//membrane part	-	-	gi|688563527|ref|XP_009301306.1|/1.45126e-37/PREDICTED: CD99 antigen-like protein 2 isoform X6 [Danio rerio]
CI01000054_11480381_11493272	2472	0.61	0.466666667	-0.386416821	Down	0.255548388	-	K06521|1|6e-118|426|mdo:100022846|semaphorin 4	-	-	-	gi|528509966|ref|XP_699956.4|/0/PREDICTED: semaphorin-4A isoform X2 [Danio rerio]
CI01000006_03760594_03770397	1902	5.36	3.896666667	-0.459992477	Down	0.418621082	-	K14284|1|0.0|905|dre:323865|nuclear RNA export factor 1/2	GO:0044424//intracellular part	-	GO:0050658//RNA transport	gi|189534068|ref|XP_001923961.1|/0/PREDICTED: nuclear RNA export factor 1 [Danio rerio]
CI01000314_01676239_01691014	2700	0.143333333	0.01	-3.841302254	Down	0.299720469	-	K12800|1|2e-167|590|dre:566782|NACHT, LRR and PYD domains-containing protein 3	-	-	-	gi|688593522|ref|XP_003200356.3|/0/PREDICTED: NACHT, LRR and PYD domains-containing protein 3-like [Danio rerio]
CI01000052_01130974_01133438	624	0.01	0.136666667	3.772589504	Up	0.295681089	-	-	-	-	-	gi|528487973|ref|XP_005167195.1|/1.96664e-34/PREDICTED: vegetative cell wall protein gp1-like [Danio rerio]
CI01000020_01083614_01106789	3612	0.353333333	0.243333333	-0.538095896	Down	0.248337403	-	K06572|1|0.0|1230|dre:562273|plexin C	-	-	-	gi|528476573|ref|XP_690759.5|/0/PREDICTED: plexin-C1 isoform X2 [Danio rerio]
CI01000020_02828968_02849511	1008	0.486666667	0.086666667	-2.489384841	Down	0.414850482	-	K06111|1|1e-73|277|dre:559866|exocyst complex component 4	-	-	-	gi|113462017|ref|NP_001025305.1|/2.10902e-72/exocyst complex component 4 [Danio rerio]
CI01000000_01899373_01901550	876	1.586666667	1.166666667	-0.443606651	Down	0.330169408	-	-	-	-	-	gi|597731442|ref|XP_007228088.1|/1.51206e-150/PREDICTED: thiosulfate sulfurtransferase/rhodanese-like domain-containing protein 2 [Astyanax mexicanus]
CI01089592_00000314_00001389	414	0.686666667	0.203333333	-1.75576319	Down	0.436306809	-	K12800|1|1e-23|108|dre:561595|NACHT, LRR and PYD domains-containing protein 3	-	-	-	gi|688619872|ref|XP_009296711.1|/7.62624e-42/PREDICTED: uncharacterized protein LOC568664 isoform X17 [Danio rerio]
CI01000016_05052905_05056425	1104	1.18	0.423333333	-1.478920863	Down	0.49596062	-	K06754|1|4e-08|59.7|acs:100567276|roundabout, axon guidance receptor 2	-	-	-	gi|618741423|dbj|BAO71686.1|/2.50704e-85/CD4-like molecule transcript [Carassius auratus langsdorfii]
CI01000373_00198797_00211235	840	5.833333333	11.66333333	0.999587743	Up	0.637292847	-	K10093|1|3e-70|265|dre:337597|galectin-9	-	-	-	gi|688587622|ref|XP_009289898.1|/7.15214e-70/PREDICTED: lectin, galactoside-binding, soluble, 9 (galectin 9)-like 1 isoform X1 [Danio rerio]
CI01000340_00330446_00342078	531	1.893333333	1.68	-0.172467196	Down	0.25552535	-	K08501|1|8e-81|299|dre:393346|syntaxin 8	-	-	-	gi|688559992|ref|XP_009300622.1|/1.29898e-79/PREDICTED: syntaxin-8 isoform X1 [Danio rerio]
CI01010723_00000633_00001173	228	1.616666667	3.17	0.971460594	Up	0.533728056	-	K04345|1|1e-24|111|dre:100538234|protein kinase A [EC:2.7.11.11]	-	GO:0004672//protein kinase activity;GO:0032559	GO:0006464//cellular protein modification process	gi|642125634|emb|CDQ61380.1|/6.53734e-25/unnamed protein product [Oncorhynchus mykiss]
CI01000013_08139954_08212837	3150	1.223333333	1.12	-0.12731883	Down	0.232786558	-	K07526|1|0.0|1599|mgp:100544586|SLIT-ROBO Rho GTPase activating protein	-	-	-	gi|688596427|ref|XP_009291763.1|/0/PREDICTED: SLIT-ROBO Rho GTPase-activating protein 1 [Danio rerio]
CI01000000_10753397_10759674	1008	2.403333333	2.1	-0.194647431	Down	0.269617104	-	K11421|1|3e-15|83.2|mcc:706277|histone-lysine N-methyltransferase SETDB [EC:2.1.1.43];K09186|3|4e-06|52.8|dre:557048|histone-lysine N-methyltransferase MLL1 [EC:2.1.1.43]	-	-	-	gi|528500044|ref|XP_005173255.1|/7.94027e-104/PREDICTED: PHD finger protein 6 isoform X1 [Danio rerio]
CI01096319_00000092_00000875	783	1.603333333	0.106666667	-3.909893084	Down	0.675951097	-	-	-	-	-	gi|292614056|ref|XP_002662121.1|/1.58332e-97/PREDICTED: interferon-induced very large GTPase 1-like [Danio rerio]
CI01000060_01299495_01302970	1245	0.07	0.133333333	0.929610672	Up	0.229622633	-	K06637|1|0.0|686|dre:567006|mitotic checkpoint serine/threonine-protein kinase BUB1 beta [EC:2.7.11.1]	-	-	-	gi|189531153|ref|XP_695384.3|/0/PREDICTED: mitotic checkpoint serine/threonine-protein kinase BUB1 beta [Danio rerio]
CI01000071_00721677_00723976	570	3.81	3.4	-0.164256251	Down	0.271667511	-	-	-	GO:0003824//catalytic activity	GO:0006448//regulation of translational elongation	gi|671696008|ref|NP_001288258.1|/3.4181e-82/glutamyl-tRNA(Gln) amidotransferase subunit C, mitochondrial [Danio rerio]
CI01000065_00782736_00793467	1266	40.97	50.50666667	0.301905937	Up	0.394868605	-	K01081|1|3e-166|585|dre:321720|5'-nucleotidase [EC:3.1.3.5]	GO:0044424//intracellular part	GO:0046872//metal ion binding;GO:0008252//nucleotidase activity	GO:0006753//nucleoside phosphate metabolic process	gi|41054663|ref|NP_955854.1|/5.10176e-165/cytosolic 5'-nucleotidase 3 [Danio rerio]
CI01000066_03655461_03659325	1755	2.406666667	2.553333333	0.085345555	Up	0.235566512	-	K10337|1|0.0|1022|dre:568579|ankyrin repeat and SOCS box protein 15	-	-	-	gi|688545950|ref|XP_009298255.1|/0/PREDICTED: ankyrin repeat and SOCS box containing 15b isoform X2 [Danio rerio]
CI01000016_05843077_05863364	1659	0.01	0.053333333	2.415037499	Up	0.224193276	-	-	-	-	-	gi|688590323|ref|XP_009290422.1|/0/PREDICTED: protein tweety homolog 1 isoform X2 [Danio rerio]
CI01073642_00006831_00009852	1656	0.096666667	0.053333333	-0.857980995	Down	0.219938872	-	K14480|1|0.0|837|dre:798813|apolipoprotein L	-	-	-	gi|189517093|ref|XP_001339242.2|/0/PREDICTED: apolipoprotein L4 [Danio rerio]
CI01068780_00000165_00002947	1431	0.01	0.11	3.459431619	Up	0.271828779	-	-	-	-	-	gi|514388|gb|AAC37217.1|/4.98979e-34/transposase [Musca domestica]
CI01000060_00932111_00933685	1575	6.633333333	4.23	-0.649076362	Down	0.506827013	-	K07410|1|1e-152|540|xtr:100490477|cytochrome P450, family 1, subfamily B, polypeptide 1 [EC:1.14.14.1]	-	GO:0016491//oxidoreductase activity;GO:0005506//iron ion binding	GO:0008152//metabolic process	gi|40549337|gb|AAR87724.1|/0/cytochrome P4501C2 [Cyprinus carpio]
CI01000026_16258182_16292938	3522	0.783333333	0.39	-1.006152227	Down	0.380623263	-	K13145|1|2e-37|159|ptr:464291|integrator complex subunit 8	-	-	-	gi|657563771|ref|XP_008285189.1|/9.01002e-164/PREDICTED: probable C-mannosyltransferase DPY19L3 [Stegastes partitus]
CI01000119_02700931_02705579	1266	8.32	3.693333333	-1.171660053	Down	0.662596569	-	K13182|1|0.0|777|dre:406249|ATP-dependent RNA helicase DDX39 [EC:3.6.4.13]	-	GO:0032559;GO:0042623//ATPase activity, coupled	-	gi|224587698|gb|ACN58701.1|/0/ATP-dependent RNA helicase DDX39 [Salmo salar]
CI01000135_01007696_01024882	1671	1.863333333	1.013333333	-0.878776959	Down	0.452034281	-	K08878|1|6e-18|93.2|mdo:100011712|breakpoint cluster region protein [EC:2.7.11.1];K10360|2|4e-17|90.5|gga:420135|myosin IX	GO:0044464//cell part	-	GO:0023052//signaling	gi|597794125|ref|XP_007259745.1|/0/PREDICTED: rho GTPase-activating protein 18 isoform X2 [Astyanax mexicanus]
CI01089583_00000675_00000875	201	0.473333333	0.93	0.974374192	Up	0.388425563	-	K08286|1|2e-35|147|bta:508226|protein-serine/threonine kinase [EC:2.7.11.-]	-	-	-	gi|724951957|ref|XP_010352010.1|/5.79187e-34/PREDICTED: serine/threonine-protein kinase MRCK beta, partial [Rhinopithecus roxellana]
CI01000073_00936168_00978977	2736	0.12	0.063333333	-0.921997488	Down	0.229622633	-	K06842|1|0.0|1400|dre:562398|semaphorin 6	-	-	-	gi|528472109|ref|XP_002660976.2|/0/PREDICTED: semaphorin-6B [Danio rerio]
CI01000073_00520095_00540186	1701	0.186666667	0.01	-4.222392421	Down	0.344391712	-	K09094|1|0.0|740|dre:565319|aryl hydrocarbon receptor repressor	-	GO:0004871//signal transducer activity	GO:0050896//response to stimulus;GO:0010467//gene expression	gi|76573874|ref|NP_001029092.1|/0/aryl-hydrocarbon receptor repressor b [Danio rerio]
CI01000095_03645380_03674104	8976	0.01	0.016666667	0.736965594	Up	0.197453501	-	K03900|1|3e-121|438|dre:570643|von Willebrand factor	-	-	-	gi|688588856|ref|XP_009290124.1|/0/PREDICTED: IgGFc-binding protein-like [Danio rerio]
CI01000212_00276975_00282979	1659	1.543333333	1.076666667	-0.519478029	Down	0.347563317	-	K12172|1|0.0|670|dre:100317326|E3 SUMO-protein ligase RanBP2	-	-	-	gi|688569752|ref|XP_009302656.1|/0/PREDICTED: E3 SUMO-protein ligase RanBP2 isoform X2 [Danio rerio]
CI01006914_00001070_00001869	339	12.18333333	14.6	0.261059464	Up	0.355365618	-	K00799|1|6e-23|105|bfo:BRAFLDRAFT_75372|glutathione S-transferase [EC:2.5.1.18]	-	GO:0003824//catalytic activity	-	gi|157142992|gb|ABV24478.1|/8.06134e-60/glutathione S-transferase [Hypophthalmichthys molitrix]
CI01000071_05208910_05212726	588	1.97	1.923333333	-0.034586812	Down	0.202230106	-	K10301|1|8e-110|395|dre:567738|F-box protein 21	-	-	-	gi|189534325|ref|XP_696130.3|/1.34829e-108/PREDICTED: F-box only protein 21 [Danio rerio]
CI01000039_02555748_02566361	1575	0.106666667	0.056666667	-0.912537159	Down	0.224792271	-	K15502|1|1e-38|161|aag:AaeL_AAEL014742|serine/threonine-protein phosphatase 6 regulatory ankyrin repeat subunit A	-	-	-	gi|688556605|ref|XP_009300025.1|/0/PREDICTED: ankyrin repeat and death domain-containing protein 1B [Danio rerio]
CI01000353_00313956_00315335	783	0.01	0.11	3.459431619	Up	0.271828779	-	K09298|1|1e-52|206|xla:399207|homeobox protein HoxA/C/D13	GO:0043231//intracellular membrane-bounded organelle	GO:0003677//DNA binding;GO:0001071//nucleic acid binding transcription factor activity	GO:0006351//transcription, DNA-dependent;GO:0032501//multicellular organismal process	gi|157422860|gb|AAI53653.1|/5.4418e-98/Hoxd13a protein [Danio rerio]
CI01000092_05245643_05246756	498	2.363333333	1.31	-0.851256315	Down	0.474296948	-	K02355|1|4e-69|260|dre:561840|elongation factor G	GO:0043231//intracellular membrane-bounded organelle	GO:0017111//nucleoside-triphosphatase activity;GO:0008135//translation factor activity, nucleic acid binding;GO:0032561//guanyl ribonucleotide binding	GO:0006414//translational elongation;GO:0009207	gi|121583766|ref|NP_001073463.1|/5.30852e-68/elongation factor G, mitochondrial [Danio rerio]
CI01000106_01355347_01366777	1971	1.293333333	0.353333333	-1.871992388	Down	0.549808782	-	K01202|1|0.0|1130|dre:406385|galactosylceramidase [EC:3.2.1.46]	GO:0000323//lytic vacuole	GO:0004553//hydrolase activity, hydrolyzing O-glycosyl compounds;GO:0043167//ion binding	GO:0006681//galactosylceramide metabolic process	gi|47085857|ref|NP_998276.1|/0/galactocerebrosidase precursor [Danio rerio]
CI01000257_00039815_00065355	2544	0.036666667	0.036666667	0	-	0.176680643	-	K05305|1|3e-20|101|dre:100150934|fucokinase [EC:2.7.1.52]	-	-	-	gi|699251099|ref|XP_009858063.1|/3.99671e-78/PREDICTED: uncharacterized protein LOC104265534 [Ciona intestinalis]
CI01000166_00559790_00562181	663	1.743333333	0.973333333	-0.840842577	Down	0.437957886	-	K09596|1|1e-78|292|dre:641502|signal peptide peptidase-like 2A [EC:3.4.23.-]	-	GO:0004175//endopeptidase activity	-	gi|82658316|ref|NP_001032516.1|/2.17295e-77/signal peptide peptidase-like 2A precursor [Danio rerio]
CI01000205_00903406_00904206	351	2.473333333	2.636666667	0.092258508	Up	0.236580196	-	K14966|1|8e-09|58.9|dre:550401|host cell factor	-	-	-	gi|50345076|ref|NP_001002209.1|/6.12556e-52/rab9 effector protein with kelch motifs [Danio rerio]
CI01000313_00311563_00321609	2196	0.01	0.04	2	Up	0.217228033	-	K10746|1|0.0|1071|dre:406778|exonuclease 1 [EC:3.1.-.-]	GO:0043231//intracellular membrane-bounded organelle	GO:0005488//binding;GO:0008297//single-stranded DNA specific exodeoxyribonuclease activity;GO:0004520//endodeoxyribonuclease activity	GO:0006281//DNA repair	gi|47087335|ref|NP_998634.1|/0/exonuclease 1 [Danio rerio]
CI01000060_00182606_00184662	690	12.41333333	25.74	1.052121481	Up	0.677033897	-	K01867|1|5e-100|363|dre:393745|tryptophanyl-tRNA synthetase [EC:6.1.1.2]	GO:0044424//intracellular part	GO:0004812//aminoacyl-tRNA ligase activity;GO:0032559	GO:0006418//tRNA aminoacylation for protein translation	gi|41152126|ref|NP_957066.1|/8.46888e-99/tryptophan--tRNA ligase, cytoplasmic [Danio rerio]
CI01000343_00788147_00799476	1278	5.656666667	2.5	-1.178024064	Down	0.642576295	-	K00825|1|0.0|722|dre:557979|kynurenine/2-aminoadipate aminotransferase [EC:2.6.1.7 2.6.1.39]	-	-	-	gi|657562166|ref|XP_008284607.1|/0/PREDICTED: kynurenine/alpha-aminoadipate aminotransferase, mitochondrial isoform X2 [Stegastes partitus]
CI01000026_00704809_00709524	2133	0.413333333	0.393333333	-0.071553261	Down	0.20501006	-	K12792|1|3e-46|173|rno:686323|thyroid receptor-interacting protein 6	-	-	-	gi|488888844|gb|AGL08670.1|/0/ajuba protein [Ctenopharyngodon idella]
CI01000047_00611745_00618340	579	17.25666667	15.09666667	-0.192923779	Down	0.317628899	-	K04392|1|4e-100|363|ssc:100627149|Ras-related C3 botulinum toxin substrate 1	GO:0030427//site of polarized growth;GO:0019898//extrinsic to membrane;GO:0031252//cell leading edge;GO:0005884//actin filament;GO:0012505//endomembrane system;GO:0048770;GO:0044297//cell body	GO:0019900//kinase binding;GO:0032561//guanyl ribonucleotide binding;GO:0017111//nucleoside-triphosphatase activity;GO:0005083//small GTPase regulator activity	GO:0021843;GO:0050688//regulation of defense response to virus;GO:0051641//cellular localization;GO:0001894//tissue homeostasis;GO:0009966//regulation of signal transduction;GO:0007169//transmembrane receptor protein tyrosine kinase signaling pathway;GO:0031175//neuron projection development;GO:0035567//non-canonical Wnt receptor signaling pathway;GO:0009207;GO:0006970//response to osmotic stress…	gi|209155118|gb|ACI33791.1|/7.20393e-99/Ras-related C3 botulinum toxin substrate 1 precursor [Salmo salar]
CI01000072_00153905_00173611	2412	2.133333333	1.213333333	-0.814133455	Down	0.455520742	-	K08673|1|0.0|946|dre:100009656|proprotein convertase subtilisin/kexin type 7 [EC:3.4.21.-]	-	GO:0008233//peptidase activity	-	gi|131889972|ref|NP_001076494.1|/0/proprotein convertase subtilisin/kexin type 7 precursor [Danio rerio]
CI01000063_06222033_06227075	2262	1.51	1.603333333	0.086525844	Up	0.228109785	-	K09228|1|2e-13|79.0|pon:100171725|KRAB domain-containing zinc finger protein	GO:0044464//cell part	GO:0046914//transition metal ion binding	-	gi|688579893|ref|XP_009304945.1|/0/PREDICTED: zinc finger protein 438 isoform X1 [Danio rerio]
CI01000030_07726597_07733277	2367	0.073333333	0.226666667	1.628031223	Up	0.28138199	-	K09640|1|0.0|1359|dre:562051|transmembrane protease, serine 9 [EC:3.4.21.-]	-	-	-	gi|688608630|ref|XP_009294459.1|/0/PREDICTED: transmembrane protease serine 9 [Danio rerio]
CI01000013_11776137_11791017	1890	2.066666667	2.083333333	0.011587974	Up	0.180197822	-	-	GO:0016020//membrane	-	-	gi|192455674|ref|NP_001122236.1|/0/lipase maturation factor 2 [Danio rerio]
CI01000006_02148291_02155645	3093	2.343333333	1.09	-1.104234054	Down	0.549593758	-	K00558|1|2e-07|59.3|gga:421991|DNA (cytosine-5-)-methyltransferase [EC:2.1.1.37]	-	-	-	gi|528514098|ref|XP_687488.4|/0/PREDICTED: PWWP domain-containing protein 2A isoform X1 [Danio rerio]
CI01000056_01531219_01585175	3045	1.97	1.033333333	-0.930889915	Down	0.467185796	-	K15048|1|1e-65|252|pon:100450193|kalirin [EC:2.7.11.1];K08810|4|3e-62|241|oaa:100090020|triple functional domain protein [EC:2.7.11.1]	-	-	-	gi|688576395|ref|XP_009304131.1|/0/PREDICTED: guanine nucleotide exchange factor DBS isoform X4 [Danio rerio]
CI01000062_03957204_03981763	1122	0.01	0.076666667	2.938599455	Up	0.243414889	-	K04913|1|0.0|715|dre:559728|potassium channel subfamily K member 2	-	-	-	gi|528506616|ref|XP_688186.3|/0/PREDICTED: potassium channel subfamily K member 2 [Danio rerio]
CI01000018_00106624_00201928	1854	11.97333333	31.69	1.40420281	Up	0.720875762	-	K13090|1|8e-08|59.7|xla:399197|interleukin enhancer-binding factor 3;K13194|2|1e-07|59.3|ame:408529|double stranded RNA-specific editase B [EC:3.5.-.-];K13200|4|2e-07|58.2|mdo:100017876|spermatid perinuclear RNA-binding protein	-	-	-	gi|688613850|ref|XP_009295603.1|/0/PREDICTED: double-stranded RNA-binding protein Staufen homolog 2 isoform X1 [Danio rerio]
CI01000006_04131548_04142994	4833	7.026666667	5.153333333	-0.447334548	Down	0.427621373	-	K11292|1|0.0|2603|dre:337866|transcription elongation factor SPT6	GO:0043231//intracellular membrane-bounded organelle	GO:0003676//nucleic acid binding;GO:0016787//hydrolase activity	GO:0006355//regulation of transcription, DNA-dependent;GO:0048513//organ development;GO:0009952//anterior/posterior pattern specification;GO:0009790//embryo development	gi|21539661|ref|NP_660094.1|/0/transcription elongation factor SPT6 [Danio rerio]
CI01000051_03022303_03035625	798	2.363333333	1.386666667	-0.769202099	Down	0.458200863	-	K14825|1|3e-101|368|dre:393374|protein ERP2	GO:0044464//cell part	-	GO:0051234//establishment of localization	gi|41055361|ref|NP_956697.1|/5.98306e-100/transmembrane emp24 domain-containing protein 5 precursor [Danio rerio]
CI01000050_03528076_03531738	333	0.52	0.263333333	-0.981621471	Down	0.322751079	-	-	-	-	-	-
CI01000330_04356072_04383072	1914	0.25	0.01	-4.64385619	Down	0.398931023	-	K11109|1|0.0|888|dre:566847|protection of telomeres protein 1	-	-	-	gi|528521846|ref|XP_005163176.1|/0/PREDICTED: protection of telomeres protein 1 isoform X1 [Danio rerio]
CI01019242_00000513_00001968	297	0.303333333	0.3	-0.015941544	Down	0.176680643	-	K06070|1|1e-15|81.6|oaa:100077901|protein kinase D [EC:2.7.11.13]	-	GO:0005488//binding;GO:0004674//protein serine/threonine kinase activity	GO:0009987//cellular process	gi|597800880|ref|XP_007241818.1|/1.68875e-33/PREDICTED: serine/threonine-protein kinase D3-like [Astyanax mexicanus]
CI01000059_08361191_08367169	774	17.92666667	2.47	-2.859524308	Down	0.800757192	-	-	-	-	-	gi|167555182|ref|NP_001107947.1|/1.58072e-134/protein FAM78A [Danio rerio]
CI01102791_00000012_00000318	306	55.94	44.52333333	-0.329318647	Down	0.411916939	-	-	-	-	-	gi|688598181|ref|XP_009292153.1|/3.8563e-38/PREDICTED: periaxin isoform X26 [Danio rerio]
CI01000161_01664506_01670511	2562	0.01	0.063333333	2.662965013	Up	0.231388902	-	K10900|1|1e-31|139|spu:757819|werner syndrome ATP-dependent helicase [EC:3.6.4.12]	-	-	-	gi|597801585|ref|XP_007242143.1|/0/PREDICTED: protein FAM171A1 isoform X3 [Astyanax mexicanus]
CI01000155_00133141_00139430	1248	0.263333333	0.07	-1.911463325	Down	0.306178869	-	K10207|1|1e-96|353|gga:427474|testosterone 17beta-dehydrogenase (NADP+) [EC:1.1.1.64];K09228|2|1e-17|91.7|mmu:22755|KRAB domain-containing zinc finger protein	GO:0043231//intracellular membrane-bounded organelle	GO:0046914//transition metal ion binding;GO:0003676//nucleic acid binding	GO:0006351//transcription, DNA-dependent	gi|62955429|ref|NP_001017726.1|/1.19658e-142/zinc finger protein 367 [Danio rerio]
CI01069478_00000229_00003699	942	173.4533333	102.3733333	-0.760707601	Down	0.594664332	-	K03234|1|1e-167|588|dre:326929|elongation factor 2	GO:0032991//macromolecular complex;GO:0044424//intracellular part	GO:0017111//nucleoside-triphosphatase activity;GO:0008135//translation factor activity, nucleic acid binding;GO:0032561//guanyl ribonucleotide binding	GO:0006412//translation;GO:0050896//response to stimulus;GO:0009207;GO:0007275//multicellular organismal development	gi|41386743|ref|NP_956752.2|/2.90899e-166/eukaryotic translation elongation factor 2b [Danio rerio]
CI01000313_00841584_00872504	5079	0.01	0.023333333	1.222392421	Up	0.197975702	-	K10402|1|1e-121|439|xla:431858|kinesin family member 20/23	-	-	-	gi|528506214|ref|XP_003200393.2|/0/PREDICTED: kinesin-like protein KIF20B isoform X1 [Danio rerio]
CI01000302_01232142_01237730	780	0.22	0.01	-4.459431619	Down	0.374080388	-	K10773|1|1e-103|376|dre:100008368|endonuclease III [EC:4.2.99.18]	-	-	-	gi|292610084|ref|XP_001346643.3|/2.11789e-102/PREDICTED: endonuclease III-like protein 1 [Danio rerio]
CI01000012_03717828_03724221	609	0.146666667	0.14	-0.067114196	Down	0.194888571	-	-	-	-	-	-
CI01000000_14195942_14196532	339	1.033333333	0.506666667	-1.028196892	Down	0.425133238	-	K01011|1|1e-14|78.6|dme:Dmel_CG12279|thiosulfate/3-mercaptopyruvate sulfurtransferase [EC:2.8.1.1 2.8.1.2]	-	-	-	gi|326673652|ref|XP_691720.4|/5.2495e-43/PREDICTED: thiosulfate sulfurtransferase/rhodanese-like domain-containing protein 1 [Danio rerio]
CI01000095_03199142_03199492	351	0.5	0.48	-0.058893689	Down	0.204103887	-	-	-	-	-	gi|17066696|gb|AAL35360.1|AF442732_3/3.52765e-07/reverse transcriptase/ribonuclease H/putative methyltransferase, partial [Tetraodon nigroviridis]
CI01000306_00065259_00085553	1806	0.05	0.01	-2.321928095	Down	0.224193276	-	K05170|1|2e-94|347|dre:557801|interleukin 1 receptor accessory protein-like	GO:0033267//axon part;GO:0031224//intrinsic to membrane;GO:0044297//cell body	GO:0004872//receptor activity	GO:0043062//extracellular structure organization;GO:0042551//neuron maturation;GO:0050896//response to stimulus	gi|597793218|ref|XP_007259455.1|/4.45892e-102/PREDICTED: interleukin-1 receptor accessory protein-like 1-B-like [Astyanax mexicanus]
CI01000054_03049995_03054032	1260	0.636666667	0.13	-2.292026609	Down	0.452809903	-	-	-	-	-	gi|528510334|ref|XP_005159755.1|/2.49203e-79/PREDICTED: zinc finger MYM-type protein 4 isoform X2 [Danio rerio]
CI01000012_05414096_05416676	825	0.203333333	0.01	-4.345774837	Down	0.356056766	-	K05864|1|1e-09|63.9|dre:415155|peptidyl-prolyl isomerase D [EC:5.2.1.8];K09571|2|7e-08|58.2|acs:100566617|FK506-binding protein 4/5 [EC:5.2.1.8];K09574|3|1e-07|57.4|xla:495188|FK506-binding protein 8 [EC:5.2.1.8]	-	-	-	gi|528498559|ref|XP_689195.2|/5.03624e-121/PREDICTED: tetratricopeptide repeat protein 9A [Danio rerio]
CI01000004_14809409_14811408	717	0.406666667	0.91	1.162019803	Up	0.425025726	-	K10784|1|1e-17|90.1|mdo:100618594|T cell receptor alpha chain V region	-	-	-	gi|58430392|dbj|BAD88994.1|/1.93884e-40/T cell antigen receptor alpha chain VJC region [Cyprinus carpio]
CI01000306_09656951_09671072	2163	0.113333333	0.043333333	-1.387023123	Down	0.235912086	-	K05166|1|0.0|686|dre:100538314|interleukin 17 receptor C	-	-	-	gi|688577983|ref|XP_009304517.1|/0/PREDICTED: interleukin-17 receptor C [Danio rerio]
CI01000185_00217764_00226365	2718	8.063333333	9.88	0.293134678	Up	0.362837703	-	-	-	-	-	gi|688618549|ref|XP_009301605.1|/1.16004e-115/PREDICTED: extensin-like [Danio rerio]
CI01000339_07533234_07536497	504	8.993333333	8.406666667	-0.097322073	Down	0.2569998	-	K15139|1|1e-44|178|mdo:100018193|mediator of RNA polymerase II transcription subunit 22	GO:0043231//intracellular membrane-bounded organelle	-	GO:0006351//transcription, DNA-dependent	gi|528479274|ref|XP_005171888.1|/4.88391e-72/PREDICTED: mediator of RNA polymerase II transcription subunit 22 isoform X2 [Danio rerio]
CI01000317_00090862_00095343	1104	5.343333333	3.33	-0.682217842	Down	0.501965934	-	-	-	-	-	gi|597802344|ref|XP_007242496.1|/6.8115e-91/PREDICTED: UPF0469 protein KIAA0907 homolog isoform X2 [Astyanax mexicanus]
CI01000041_00570879_00582725	1281	2.566666667	2.363333333	-0.119072818	Down	0.245603526	-	K04373|1|2e-38|160|bfo:BRAFLDRAFT_89962|p90 ribosomal S6 kinase [EC:2.7.11.1];K02677|3|2e-38|160|dvi:Dvir_GJ21015|classical protein kinase C [EC:2.7.11.13];K04445|5|6e-38|159|phu:Phum_PHUM508900|mitogen-,stress activated protein kinases [EC:2.7.11.1]	-	-	-	gi|326677905|ref|XP_003200943.1|/0/PREDICTED: uncharacterized serine/threonine-protein kinase SgK494 isoform X1 [Danio rerio]
CI01000082_05037757_05048211	1818	0.746666667	0.556666667	-0.42365063	Down	0.273925264	-	K05678|1|0.0|1082|dre:767748|ATP-binding cassette, subfamily D (ALD), member 4	-	-	-	gi|300863092|ref|NP_001070185.2|/0/ATP-binding cassette sub-family D member 4 [Danio rerio]
CI01000032_00852988_00855981	990	0.01	0.16	4	Up	0.31883457	-	K12561|1|1e-32|140|dre:323201|myristoylated alanine-rich C-kinase substrate	-	-	-	gi|350285883|gb|AEQ28193.1|/4.74692e-45/myristoylated alanine rich protein kinase C substrate b [Danio rerio]
CI01000327_01752247_01756786	420	5.08	2.37	-1.099941438	Down	0.625013439	-	-	-	-	-	gi|157422858|gb|AAI53652.1|/4.42692e-58/Zgc:113385 [Danio rerio]
CI01000300_00695491_00729459	2007	0.67	0.726666667	0.117132634	Up	0.223502127	-	K02677|1|0.0|1272|dre:393953|classical protein kinase C [EC:2.7.11.13]	GO:0043231//intracellular membrane-bounded organelle	GO:0046914//transition metal ion binding;GO:0035184//histone threonine kinase activity;GO:0003713//transcription coactivator activity;GO:0032559;GO:0035258//steroid hormone receptor binding	GO:0030097//hemopoiesis;GO:0012501//programmed cell death;GO:0046649//lymphocyte activation;GO:0050851//antigen receptor-mediated signaling pathway;GO:0007249//I-kappaB kinase/NF-kappaB cascade;GO:0035405	gi|41055807|ref|NP_957272.1|/0/protein kinase C beta type [Danio rerio]
CI01000020_00798124_00809552	1596	6.053333333	3.4	-0.83219505	Down	0.550830146	-	K07294|1|8e-152|537|dre:557714|peroxisome proliferator-activated receptor alpha	-	GO:0005488//binding;GO:0004872//receptor activity	GO:0009987//cellular process	gi|238550133|ref|NP_001154805.1|/0/peroxisome proliferator-activated receptor alpha [Danio rerio]
CI01000321_03180351_03181771	1197	1.263333333	0.983333333	-0.361482894	Down	0.291296134	-	K14139|1|3e-42|173|cfa:481473|immunity-related GTPase family M protein [EC:3.6.5.-];K14140|2|2e-39|163|rno:303163|interferon gamma induced GTPase	GO:0044464//cell part	GO:0016787//hydrolase activity;GO:0032561//guanyl ribonucleotide binding	-	gi|688599736|ref|XP_009292471.1|/0/PREDICTED: immunity-related GTPase family, f1 isoform X1 [Danio rerio]
CI01000004_14104283_14104432	150	0.683333333	0.01	-6.094517599	Down	0.634075166	-	K04507|1|2e-19|94.0|dre:405823|calcyclin binding protein	-	-	-	gi|47086265|ref|NP_998052.1|/5.80348e-18/calcyclin-binding protein [Danio rerio]
CI01000113_02042831_02055567	2505	8.176666667	4.24	-0.947448563	Down	0.591607919	-	-	-	-	-	gi|66392198|ref|NP_001018145.1|/0/SUN domain-containing protein 1 [Danio rerio]
CI01000304_09491577_09494024	2448	0.04	0.036666667	-0.125530882	Down	0.176680643	-	K04600|1|2e-64|248|api:100160214|cadherin EGF LAG seven-pass G-type receptor 1 (flamingo)	GO:0031224//intrinsic to membrane	GO:0046872//metal ion binding	GO:0016337//cell-cell adhesion	gi|190338638|gb|AAI62494.1|/0/Protocadherin 1 gamma 31 [Danio rerio]
CI01000004_00467911_00469949	411	4.583333333	8.683333333	0.921851754	Up	0.587660692	-	K05231|1|5e-09|59.7|gga:100859622|agouti related protein	-	-	-	gi|356995099|emb|CBX89935.1|/1.52643e-74/agouti-related protein 2 precursor [Cyprinus carpio]
CI01000000_14915913_14961634	1842	1.296666667	1.343333333	0.051009684	Up	0.214993319	-	K10647|1|0.0|805|dre:799891|midline 2	-	-	-	gi|688585304|ref|XP_009289351.1|/0/PREDICTED: probable E3 ubiquitin-protein ligase MID2 isoform X2 [Danio rerio]
CI01031359_00000020_00001764	564	0.95	1.04	0.13058411	Up	0.230859021	-	K00485|1|2e-93|341|dre:794311|dimethylaniline monooxygenase (N-oxide forming) [EC:1.14.13.8]	GO:0005789//endoplasmic reticulum membrane	GO:0016709//oxidoreductase activity, acting on paired donors, with incorporation or reduction of molecular oxygen, NAD(P)H as one donor, and incorporation of one atom of oxygen;GO:0050662//coenzyme binding;GO:0000166//nucleotide binding	GO:0008152//metabolic process	gi|158253461|gb|AAI53911.1|/1.20979e-92/Fmo5 protein [Danio rerio]
CI01000352_00553364_00555334	576	1.016666667	2.093333333	1.041955316	Up	0.525334439	-	K09632|1|6e-28|108|dre:447843|chymotrypsin-like protease [EC:3.4.21.-]	-	GO:0008233//peptidase activity	-	gi|125838367|ref|XP_001336264.1|/4.01203e-33/PREDICTED: chymotrypsin-like protease CTRL-1 [Danio rerio]
CI01000304_12569155_12569469	315	0.01	0.553333333	5.790076931	Up	0.582000952	-	-	-	-	-	-
CI01000127_01928006_01930447	747	7.24	8.853333333	0.290231044	Up	0.359358921	-	K12662|1|2e-06|53.1|smm:Smp_169060|U4/U6 small nuclear ribonucleoprotein PRP4	-	-	-	gi|156739287|ref|NP_001096591.1|/1.47433e-110/insulin-like growth factor-binding protein 3 receptor [Danio rerio]
CI01000013_04805165_04810980	2928	0.46	0.236666667	-0.958777337	Down	0.305656668	-	-	-	-	-	gi|688596953|ref|XP_009291876.1|/0/PREDICTED: uncharacterized protein C15orf39 homolog isoform X2 [Danio rerio]
CI01000030_06351767_06357107	1422	2.706666667	5.083333333	0.90925761	Up	0.554892565	-	K09504|1|8e-121|434|mdo:100013594|DnaJ homolog subfamily A member 3	-	-	-	gi|41152223|ref|NP_958499.1|/8.96528e-169/DnaJ (Hsp40) homolog, subfamily A, member 3B [Danio rerio]
CI01000049_07788293_07793674	1029	0.086666667	0.01	-3.115477217	Down	0.2518853	-	K04166|1|4e-07|56.2|xla:398763|angiotensin II receptor type 1;K04253|2|9e-07|55.1|xtr:100492717|visual pigment-like receptor peropsin;K04256|3|2e-06|53.9|dre:359832|c-opsin;K04286|4|3e-06|53.1|dre:30668|melatonin receptor 1B	-	GO:0004930//G-protein coupled receptor activity	GO:0007165//signal transduction	gi|688533737|ref|XP_009291759.1|/6.20354e-128/PREDICTED: C-X-C chemokine receptor type 4-A isoform X1 [Danio rerio]
CI01000340_17045273_17048919	363	18.12666667	14.61333333	-0.310828353	Down	0.386736089	-	-	-	-	-	gi|597778169|ref|XP_007252726.1|/7.72508e-23/PREDICTED: protein MANBAL-like [Astyanax mexicanus]
CI01000066_01152726_01162533	1350	0.416666667	0.17	-1.293358943	Down	0.333617472	-	-	-	-	-	gi|225637483|ref|NP_001025261.3|/0/UPF0536 protein C12orf66 homolog [Danio rerio]
CI01000009_08882412_08884827	780	0.743333333	0.713333333	-0.059432914	Down	0.20986346	-	K15186|1|3e-87|322|dre:415252|ELL-associated factor	-	-	GO:0016055//Wnt receptor signaling pathway;GO:0048513//organ development;GO:0001667//ameboidal cell migration;GO:0060026//convergent extension	gi|50344980|ref|NP_001002162.1|/4.74009e-86/ELL-associated factor 2 [Danio rerio]
CI01076163_00000076_00000284	207	0.01	0.44	5.459431619	Up	0.527507718	-	K06856|1|8e-10|62.4|ptr:100610404|immunoglobulin heavy chain	-	-	-	gi|524845487|gb|AGR34023.1|/2.60027e-18/secreted immunoglobulin heavy chain IgM [Megalobrama amblycephala]
CI01000013_03856173_03872356	1848	1.5	0.966666667	-0.633872101	Down	0.379947473	-	K15485|1|4e-143|509|dre:559355|Bcl-2-like protein 13	-	-	-	gi|113678344|ref|NP_001038356.1|/7.70938e-142/bcl-2-like protein 13 [Danio rerio]
CI01000502_00006982_00012111	1215	0.203333333	0.01	-4.345774837	Down	0.356056766	-	K06467|1|1e-18|95.1|dre:100151328|CD22 antigen	-	-	-	gi|688534578|ref|XP_009293431.1|/1.18096e-46/PREDICTED: B-cell receptor CD22-like [Danio rerio]
CI01000001_03779021_03796563	2544	1.53	0.606666667	-1.334555703	Down	0.520795896	-	K08014|1|0.0|875|xtr:100491495|Rap guanine nucleotide exchange factor (GEF) 3	-	-	-	gi|688612301|ref|XP_009295300.1|/0/PREDICTED: rap guanine nucleotide exchange factor 3-like isoform X4 [Danio rerio]
CI01000304_08329095_08386362	1458	0.01	0.113333333	3.502500341	Up	0.271828779	-	-	-	-	-	gi|528491978|ref|XP_693326.5|/0/PREDICTED: GDNF family receptor alpha-2 [Danio rerio]
CI01000013_06311729_06313001	1272	0.766666667	1.163333333	0.601593175	Up	0.347279178	-	K09856|1|2e-08|60.8|acs:100567940|Ras association domain-containing protein 8	-	-	-	gi|326676053|ref|XP_001922355.3|/0/PREDICTED: ras association domain-containing protein 9 [Danio rerio]
CI01000306_01514599_01534002	2091	0.98	0.22	-2.155278225	Down	0.521425609	-	K13159|1|2e-98|353|acs:100559832|heterogeneous nuclear ribonucleoprotein L	GO:0032991//macromolecular complex;GO:0043231//intracellular membrane-bounded organelle	GO:0003676//nucleic acid binding	GO:0006396//RNA processing	gi|573901753|ref|XP_006638602.1|/6.94778e-110/PREDICTED: heterogeneous nuclear ribonucleoprotein L-like [Lepisosteus oculatus]
CI01000304_07314354_07323703	2304	1.726666667	3.24	0.908004216	Up	0.516218956	-	K14640|1|0.0|783|dre:321541|solute carrier family 20 (sodium-dependent phosphate transporter)	GO:0044464//cell part	GO:0015291//secondary active transmembrane transporter activity	GO:0015698//inorganic anion transport	gi|528491843|ref|XP_005155682.1|/0/PREDICTED: sodium-dependent phosphate transporter 1-B isoform X1 [Danio rerio]
CI01180000_04931623_04935810	1797	4.17	3.09	-0.432440546	Down	0.39156645	-	K12648|1|1e-57|224|dre:562867|mitochondrial antiviral-signaling protein	-	-	-	gi|605455543|gb|AHW04051.1|/0/mitochondrial IFN-beta promoter stimulator-1 [Ctenopharyngodon idella]
CI01000059_04732477_04736667	996	1.873333333	0.866666667	-1.112058507	Down	0.522331782	-	K15434|1|1e-27|124|acs:100563508|protein FAM98B	-	-	-	gi|326668184|ref|XP_002662206.2|/3.2306e-142/PREDICTED: protein FAM98B isoform X1 [Danio rerio]
CI01000082_00226881_00228115	468	217.09	147.7166667	-0.555460659	Down	0.526609225	-	K03263|1|1e-83|308|dre:406464|translation initiation factor 5A	-	GO:0043021//ribonucleoprotein complex binding;GO:0008135//translation factor activity, nucleic acid binding	GO:0006448//regulation of translational elongation;GO:0006449//regulation of translational termination;GO:0018205//peptidyl-lysine modification	gi|196481063|gb|ACG80389.1|/2.0884e-84/eukaryotic translation initiation factor 5A [Ctenopharyngodon idella]
CI01000053_00647818_00652652	1515	0.436666667	0.306666667	-0.509861045	Down	0.255571426	-	K09228|1|3e-26|120|pon:100457774|KRAB domain-containing zinc finger protein	GO:0044464//cell part	GO:0005488//binding	-	gi|62955501|ref|NP_001017764.1|/0/MBD2 (methyl-CpG-binding protein)-interacting zinc finger protein [Danio rerio]
CI01000034_04251494_04257594	867	3.286666667	3.733333333	0.183839181	Up	0.279746272	-	K12271|1|2e-63|242|mdo:100012228|signal recognition particle 43 kDa protein;K10380|2|2e-06|53.9|cbr:CBG09456|ankyrin;K13278|5|1e-05|51.2|dre:100124594|60kDa lysophospholipase [EC:3.1.1.5 3.1.1.47 3.5.1.1]	-	-	-	gi|50540222|ref|NP_001002578.1|/5.46954e-137/ankyrin repeat domain-containing protein 54 [Danio rerio]
CI01000230_00215627_00218582	753	0.116666667	0.01	-3.544320516	Down	0.277826414	-	K06739|1|3e-07|55.8|hsa:27036|sialic acid binding Ig-like lectin 7;K06549|2|2e-06|53.5|ecb:100066419|sialic acid binding Ig-like lectin 5	GO:0031224//intrinsic to membrane	-	-	gi|597734675|ref|XP_007229630.1|/1.66277e-101/PREDICTED: transmembrane protein 25-like [Astyanax mexicanus]
CI01000029_07922221_07926151	606	1.786666667	0.4	-2.159198595	Down	0.622433151	-	K02377|1|2e-102|371|dre:494077|GDP-L-fucose synthase [EC:1.1.1.271]	-	GO:0048037//cofactor binding	GO:0008152//metabolic process	gi|157954482|ref|NP_001103317.1|/4.90918e-104/uncharacterized protein LOC100126119 [Danio rerio]
CI01000000_07818095_07875687	3117	2.94	0.76	-1.951744831	Down	0.670060975	-	K10366|1|0.0|767|hsa:1756|dystrophin	-	-	-	gi|688585509|ref|XP_009289397.1|/0/PREDICTED: dystrophin-related protein 2 isoform X1 [Danio rerio]
CI01000330_03888075_03898310	1374	38.17	13.34333333	-1.516320072	Down	0.730459691	-	-	-	-	-	gi|326680321|ref|XP_700635.5|/4.86724e-148/PREDICTED: uncharacterized protein LOC571902 [Danio rerio]
CI01000171_00506482_00509615	639	138.0866667	282.9833333	1.035143063	Up	0.686863567	-	K04455|1|2e-88|325|dre:368243|heat shock 27kDa protein 1	GO:0031981//nuclear lumen	-	GO:0010035//response to inorganic substance;GO:0006950//response to stress	gi|93277047|dbj|BAE93468.1|/3.18425e-91/heat shock protein 27 [Carassius auratus]
CI01000063_01544850_01548093	816	5.413333333	6.706666667	0.309078673	Up	0.360195979	-	K08266|1|3e-162|571|dre:792689|G protein beta subunit-like	GO:0044424//intracellular part	-	-	gi|542215516|ref|XP_005448168.1|/4.86996e-161/PREDICTED: target of rapamycin complex subunit lst8-like isoform X2 [Oreochromis niloticus]
CI01000090_00800787_00813819	2334	4.306666667	4.416666667	0.03638629	Up	0.218641048	-	K00548|1|0.0|944|dre:378847|5-methyltetrahydrofolate--homocysteine methyltransferase [EC:2.1.1.13]	GO:0044464//cell part	GO:0046914//transition metal ion binding;GO:0019842//vitamin binding;GO:0008172	GO:0006725//cellular aromatic compound metabolic process;GO:0000097//sulfur amino acid biosynthetic process	gi|37620202|ref|NP_932338.1|/0/methionine synthase [Danio rerio]
CI01000352_01954774_01985342	5292	0.873333333	0.88	0.010971118	Up	0.179276291	-	K10595|1|6e-36|154|tad:TRIADDRAFT_56425|E3 ubiquitin-protein ligase HERC2 [EC:6.3.2.19]	-	-	-	gi|688566351|ref|XP_009301944.1|/0/PREDICTED: probable E3 ubiquitin-protein ligase HECTD4 isoform X2 [Danio rerio]
CI01000208_00533761_00535474	642	0.77	0.5	-0.622930351	Down	0.313520404	-	-	-	-	-	gi|528473378|ref|XP_001340891.5|/1.3687e-58/PREDICTED: uncharacterized protein LOC100000748 [Danio rerio]
CI01000308_00041387_00048067	2709	0.206666667	0.09	-1.199308808	Down	0.263227818	-	K05030|1|2e-179|630|xtr:594875|calcium-activated chloride channel family member 4	-	-	-	gi|528501354|ref|XP_002664610.3|/0/PREDICTED: calcium-activated chloride channel regulator 4 [Danio rerio]
CI01000304_16505174_16506124	327	0.81	0.53	-0.611929548	Down	0.315609209	-	-	-	-	-	gi|688574707|ref|XP_009303717.1|/7.41463e-37/PREDICTED: neurobeachin a isoform X12 [Danio rerio]
CI01000009_14925314_14952223	1221	0.14	0.506666667	1.855610091	Up	0.395651907	-	K10138|1|3e-14|80.1|mcc:696868|insulin-like growth factor-binding protein 3	-	-	-	gi|187608371|ref|NP_001119936.1|/1.4546e-44/insulin-like growth factor-binding protein 2-B precursor [Danio rerio]
CI01000055_05630944_05688603	4143	0.19	0.273333333	0.52466199	Up	0.235973521	-	K05099|1|0.0|2593|dre:100150664|proto-oncogene tyrosine-protein kinase Met [EC:2.7.10.1]	GO:0016020//membrane	GO:0004714//transmembrane receptor protein tyrosine kinase activity;GO:0032559	GO:0016477//cell migration;GO:0022037//metencephalon development;GO:0021515//cell differentiation in spinal cord;GO:0007169//transmembrane receptor protein tyrosine kinase signaling pathway;GO:0021533//cell differentiation in hindbrain;GO:0009653//anatomical structure morphogenesis;GO:0006464//cellular protein modification process	gi|528521414|ref|XP_005163051.1|/0/PREDICTED: hepatocyte growth factor receptor isoform X1 [Danio rerio]
CI01000325_04468771_04471223	654	0.13	0.01	-3.700439718	Down	0.289929196	-	-	-	-	-	gi|688602189|ref|XP_009299559.1|/2.41161e-57/PREDICTED: protein FAM228B isoform X1 [Danio rerio]
CI01000026_14205243_14205597	270	0.346666667	0.01	-5.115477217	Down	0.470956396	-	-	-	-	-	-
CI01000009_01743393_01795392	747	0.226666667	0.01	-4.502500341	Down	0.379870678	-	K04358|1|8e-136|483|dre:497642|fibroblast growth factor	GO:0043231//intracellular membrane-bounded organelle	GO:0070851//growth factor receptor binding;GO:0005539//glycosaminoglycan binding	GO:0000165//MAPK cascade;GO:0048731;GO:0007169//transmembrane receptor protein tyrosine kinase signaling pathway;GO:0007154//cell communication	gi|59933268|ref|NP_001012382.1|/1.46411e-134/fibroblast growth factor 14 [Danio rerio]
CI01000004_14999971_15002640	2670	0.01	0.036666667	1.874469118	Up	0.215968606	-	K14319|1|1e-26|122|cfa:481234|Ran GTPase-activating protein 1	-	-	-	gi|292610823|ref|XP_001346135.2|/0/PREDICTED: SLIT and NTRK-like protein 3 [Danio rerio]
CI01000060_01174181_01180428	1131	0.15	0.076666667	-0.96829114	Down	0.233853999	-	-	-	-	-	gi|597736361|ref|XP_007230440.1|/3.88455e-65/PREDICTED: phospholipase D3-like [Astyanax mexicanus]
CI01000325_09334619_09368476	5154	13.93333333	6.596666667	-1.07873133	Down	0.669131764	-	K04514|1|0.0|2071|dre:321070|Rho-associated, coiled-coil containing protein kinase [EC:2.7.11.1]	GO:0016020//membrane	GO:0004672//protein kinase activity;GO:0000166//nucleotide binding	GO:0060071//Wnt receptor signaling pathway, planar cell polarity pathway;GO:0044257//cellular protein catabolic process;GO:0030154//cell differentiation;GO:0042074//cell migration involved in gastrulation	gi|688602412|ref|XP_009292969.1|/0/PREDICTED: rho-associated, coiled-coil containing protein kinase 2b isoform X3 [Danio rerio]
CI01000066_03649007_03654018	1341	0.24	0.233333333	-0.040641984	Down	0.190941345	-	K10370|1|6e-52|205|tgu:100224626|tropomodulin	-	-	-	gi|51095091|gb|EAL24334.1|/1.69016e-105/leiomodin 2 (cardiac) [Homo sapiens]
CI01000313_00758573_00759791	564	0.01	0.15	3.906890596	Up	0.308759158	-	-	-	-	-	gi|159155607|gb|AAI54516.1|/7.3908e-66/Zgc:165461 protein [Danio rerio]
CI01065077_00003431_00003988	477	3.54	1.373333333	-1.366067524	Down	0.631364328	-	K02258|1|2e-76|284|dre:100005158|cytochrome c oxidase assembly protein subunit 11	GO:0016020//membrane	-	GO:0043623//cellular protein complex assembly	gi|130484638|ref|NP_001076427.1|/2.99778e-75/COX11 homolog, cytochrome c oxidase assembly protein [Danio rerio]
CI01000299_00097393_00132755	2613	0.303333333	0.01	-4.922832139	Down	0.437082431	-	K06729|1|6e-155|548|tgu:100231982|prostaglandin F2 receptor negative regulator	-	-	-	gi|528467278|ref|XP_005168370.1|/0/PREDICTED: prostaglandin F2 receptor negative regulator isoform X1 [Danio rerio]
CI01000004_01883020_01908403	1764	0.593333333	0.743333333	0.325166469	Up	0.256162742	-	K05751|1|8e-143|508|gga:424108|abl interactor 2	-	-	-	gi|528470441|ref|XP_005171233.1|/0/PREDICTED: abl interactor 1 isoform X1 [Danio rerio]
CI01000023_00244473_00245198	726	0.12	0.01	-3.584962501	Down	0.280698521	-	K08402|1|2e-10|66.6|mmu:80885|G protein-coupled receptor 109;K08406|3|3e-10|65.9|ecb:100055116|G protein-coupled receptor 31;K04305|4|6e-10|64.7|xtr:100487401|Epstein-Barr virus induced gene 2;K08416|5|1e-09|63.9|xtr:100135008|G protein-coupled receptor 65	-	-	-	gi|688558329|ref|XP_009300351.1|/1.06947e-118/PREDICTED: G-protein coupled receptor 4-like isoform X1 [Danio rerio]
CI01016966_00000328_00000660	222	28.55	26.79	-0.091796164	Down	0.261330999	-	K00799|1|2e-16|84.3|bfo:BRAFLDRAFT_75371|glutathione S-transferase [EC:2.5.1.18]	-	-	-	gi|157142992|gb|ABV24478.1|/4.66398e-36/glutathione S-transferase [Hypophthalmichthys molitrix]
CI01129524_00000347_00001257	774	0.296666667	0.243333333	-0.285908872	Down	0.222880093	-	K04601|1|2e-10|66.2|bfo:BRAFLDRAFT_130073|cadherin EGF LAG seven-pass G-type receptor 2 (flamingo);K06813|4|1e-09|63.9|acs:100558927|cadherin 23	GO:0031224//intrinsic to membrane	GO:0046872//metal ion binding	GO:0016337//cell-cell adhesion	gi|66773340|ref|NP_001018871.1|/6.65664e-125/protocadherin 1 gamma 3 precursor [Danio rerio]
CI01000350_00110973_00120683	1992	9.65	12.61333333	0.38634874	Up	0.419888188	-	K14849|1|7e-111|402|dre:321059|ribosomal RNA-processing protein 1	-	-	-	gi|688569866|ref|XP_009302685.1|/1.91051e-109/PREDICTED: ribosomal RNA processing protein 1 homolog A [Danio rerio]
CI01000058_04656762_04675421	2607	0.546666667	0.62	0.181606806	Up	0.227940838	-	K11461|1|2e-27|125|api:100161168|polycomb protein SCMH1;K11465|4|2e-21|105|xtr:780057|sex comb on midleg-like protein 2	-	-	-	gi|528494097|ref|XP_005155896.1|/0/PREDICTED: scm-like with four MBT domains protein 1 isoform X1 [Danio rerio]
CI01180000_09322343_09360789	4962	0.823333333	0.57	-0.530514717	Down	0.297862047	-	-	-	-	-	gi|528497461|ref|XP_685634.6|/0/PREDICTED: centrosomal protein of 170 kDa isoform X6 [Danio rerio]
CI01000049_07806682_07825156	1152	0.286666667	0.073333333	-1.966833136	Down	0.318051268	-	K06560|1|5e-17|89.4|bfo:BRAFLDRAFT_80311|mannose receptor, C type	-	GO:0005488//binding	-	gi|335987405|gb|AEH76770.1|/2.47067e-115/C-type lectin 2 [Ctenopharyngodon idella]
CI01000049_07441504_07445621	1107	2.19	0.923333333	-1.246007394	Down	0.559615414	-	-	GO:0043231//intracellular membrane-bounded organelle	GO:0005539//glycosaminoglycan binding;GO:0070325//lipoprotein particle receptor binding	-	gi|41152012|ref|NP_958463.1|/4.17598e-157/alpha-2-macroglobulin receptor-associated protein [Danio rerio]
CI01000012_08686460_08701212	1185	0.886666667	0.46	-0.946757979	Down	0.3766146	-	-	-	-	-	gi|688583249|ref|XP_009305701.1|/2.60658e-83/PREDICTED: anthrax toxin receptor 1 isoform X3 [Danio rerio]
CI01000392_00027219_00029043	456	0.19	0.01	-4.247927513	Down	0.347486523	-	-	-	-	-	gi|542263201|ref|XP_005466335.1|/2.23093e-09/PREDICTED: uncharacterized protein LOC102075749 [Oreochromis niloticus]
CI01000306_03704267_03746574	2904	0.216666667	0.266666667	0.299560282	Up	0.222995285	-	K12488|1|0.0|992|dre:561879|Arf-GAP with SH3 domain, ANK repeat and PH domain-containing protein	-	-	-	gi|528494433|ref|XP_690372.5|/0/PREDICTED: arf-GAP with SH3 domain, ANK repeat and PH domain-containing protein 2 isoform X3 [Danio rerio]
CI01000116_00187780_00195614	519	0.326666667	0.16	-1.029747343	Down	0.288400989	-	K09114|1|5e-56|216|dre:394031|MAX dimerization protein	-	-	-	gi|41055003|ref|NP_957350.1|/7.772e-55/max dimerization protein 3 [Danio rerio]
CI01026439_00000230_00000610	264	0.343333333	0.663333333	0.950124093	Up	0.342418099	-	K10785|1|3e-14|77.0|dre:100538332|T-cell receptor beta chain V region	-	-	-	gi|545604986|gb|AGW43287.1|/1.66567e-41/T cell receptor beta chain, partial [Ctenopharyngodon idella]
CI01000012_13538979_13549803	4008	0.026666667	0.01	-1.415037499	Down	0.208703866	-	K10742|1|0.0|2281|dre:559535|DNA replication ATP-dependent helicase Dna2 [EC:3.6.4.12]	-	-	-	gi|528498193|ref|XP_687974.5|/0/PREDICTED: DNA replication ATP-dependent helicase/nuclease DNA2 [Danio rerio]
CI01000000_11661528_11696310	3981	3.11	2.723333333	-0.191541003	Down	0.278410051	-	K05096|1|0.0|1978|dre:796537|FMS-like tyrosine kinase 1 [EC:2.7.10.1]	GO:0016021//integral to membrane	GO:0005515//protein binding;GO:0004714//transmembrane receptor protein tyrosine kinase activity;GO:0032559	GO:0048514//blood vessel morphogenesis;GO:0035270//endocrine system development;GO:0048869//cellular developmental process;GO:0006468//protein phosphorylation;GO:0048646//anatomical structure formation involved in morphogenesis;GO:0007169//transmembrane receptor protein tyrosine kinase signaling pathway;GO:0009790//embryo development	gi|120538623|gb|AAI29159.1|/0/Kinase insert domain receptor like [Danio rerio]
CI01000097_00002070_00027472	618	0.933333333	0.136666667	-2.771731012	Down	0.53906526	-	-	-	-	-	gi|597763775|ref|XP_007245823.1|/9.15899e-45/PREDICTED: sterile alpha motif domain-containing protein 12 isoform X2 [Astyanax mexicanus]
CI01000034_01130811_01134095	1431	1.11	0.54	-1.039528364	Down	0.437474082	-	K11453|1|0.0|647|dre:556231|chromobox protein 6	-	-	-	gi|528473930|ref|XP_005171671.1|/0/PREDICTED: chromobox protein homolog 6 [Danio rerio]
CI01000059_10273383_10276157	924	0.096666667	0.01	-3.273018494	Down	0.261031501	-	K11428|1|1e-127|456|dre:100004770|histone-lysine N-methyltransferase SETD8 [EC:2.1.1.43]	-	GO:0016279//protein-lysine N-methyltransferase activity	-	gi|156230350|gb|AAI51910.1|/4.42319e-127/Setd8b protein [Danio rerio]
CI01000000_17574594_17582809	1059	0.16	0.08	-1	Down	0.240627256	-	-	-	-	-	gi|92097727|gb|AAI15214.1|/2.83658e-115/Zgc:136650 [Danio rerio]
CI01000062_03308286_03311512	630	0.4	0.383333333	-0.061400545	Down	0.204103887	-	K10411|1|2e-88|325|dre:445048|dynein light chain 1, axonemal	-	-	-	gi|51010967|ref|NP_001003442.1|/2.68493e-87/dynein light chain 1, axonemal [Danio rerio]
CI01000359_00821192_00823990	540	1.226666667	0.156666667	-2.968973104	Down	0.594487705	-	K15293|1|4e-06|51.2|hmg:100215891|protein unc-13	-	GO:0043169//cation binding	GO:0007165//signal transduction	gi|657598950|ref|XP_008304272.1|/9.98369e-83/PREDICTED: differentially expressed in FDCP 8 homolog isoform X3 [Stegastes partitus]
CI01000004_09490844_09498265	1560	1.85	0.743333333	-1.315444061	Down	0.547520312	-	K05854|1|0.0|954|dre:447804|tyrosine-protein kinase Lyn [EC:2.7.10.2]	-	GO:0005515//protein binding;GO:0004713//protein tyrosine kinase activity;GO:0032559	GO:0006468//protein phosphorylation;GO:0007165//signal transduction	gi|52218930|ref|NP_001004543.1|/0/tyrosine-protein kinase Lyn [Danio rerio]
CI01000340_09407475_09411603	765	0.223333333	0.01	-4.48112669	Down	0.374080388	-	K05747|1|2e-24|112|dre:571256|Wiskott-Aldrich syndrome protein	GO:0044444//cytoplasmic part	GO:0005515//protein binding	GO:0007015//actin filament organization;GO:0006955//immune response;GO:0032501//multicellular organismal process;GO:0065007//biological regulation;GO:0006950//response to stress	gi|528483054|ref|XP_001919116.3|/7.01804e-87/PREDICTED: proline-rich protein LAS17-like [Danio rerio]
CI01000304_00292894_00306187	1122	1.936666667	0.833333333	-1.216610069	Down	0.539618179	-	K14291|1|4e-159|561|dre:445490|phosphorylated adapter RNA export protein	-	-	-	gi|51571921|ref|NP_001003995.1|/8.59883e-158/phosphorylated adapter RNA export protein [Danio rerio]
CI01000043_06587352_06594218	1086	0.08	0.15	0.906890596	Up	0.233853999	-	-	-	-	-	gi|664752170|ref|XP_008533529.1|/2.16224e-158/PREDICTED: mitochondrial enolase superfamily member 1 isoform X4 [Equus przewalskii]
CI01000024_08152017_08159936	834	0.893333333	0.576666667	-0.631460963	Down	0.330084934	-	K01816|1|4e-107|387|dre:393305|hydroxypyruvate isomerase [EC:5.3.1.22]	-	-	-	gi|148876815|sp|Q7T3H9.2|HYI_DANRE/2.64277e-117/RecName: Full=Putative hydroxypyruvate isomerase [Danio rerio]
CI01000001_12486765_12495297	1593	2.506666667	1.95	-0.362296037	Down	0.333909291	-	K09531|1|0.0|832|dre:322953|DnaJ homolog subfamily C member 11	-	GO:0005515//protein binding	GO:0044267//cellular protein metabolic process	gi|47086777|ref|NP_997796.1|/0/dnaJ homolog subfamily C member 11 [Danio rerio]
CI01000189_03631130_03666137	3072	0.033333333	0.056666667	0.765534746	Up	0.20810487	-	-	-	-	-	gi|688594278|ref|XP_009291294.1|/0/PREDICTED: protein bicaudal C homolog 1-like [Danio rerio]
CI01114626_00000112_00000831	372	0.016666667	0.46	4.786596362	Up	0.496736242	-	K06545|1|4e-43|172|dre:564415|CD163 antigen	-	-	-	gi|688547498|ref|XP_003198304.3|/3.4292e-42/PREDICTED: deleted in malignant brain tumors 1 protein-like [Danio rerio]
CI01105295_00000539_00001196	657	1.373333333	0.616666667	-1.155119067	Down	0.484433796	-	K11844|1|7e-58|223|dre:569700|ubiquitin carboxyl-terminal hydrolase 16/45 [EC:3.1.2.15]	-	GO:0008234//cysteine-type peptidase activity;GO:0005515//protein binding	GO:0016568//chromatin modification;GO:0044267//cellular protein metabolic process;GO:0007049//cell cycle;GO:0006355//regulation of transcription, DNA-dependent	gi|688589110|ref|XP_009290191.1|/1.21112e-56/PREDICTED: ubiquitin carboxyl-terminal hydrolase 16 isoform X3 [Danio rerio]
CI01000340_03500913_03512175	3540	1.51	1.233333333	-0.29198578	Down	0.283155939	-	K10498|1|0.0|1006|dre:555217|zinc finger and BTB domain-containing protein 11	-	GO:0005488//binding	-	gi|319996747|ref|NP_997815.2|/0/zinc finger and BTB domain-containing protein 11 [Danio rerio]
CI01000306_00199114_00202127	2931	18.34333333	13.57333333	-0.434480767	Down	0.44800258	-	K12478|1|9e-22|106|ptr:467212|early endosome antigen 1;K10352|3|1e-21|106|gga:396211|myosin heavy chain	-	-	-	gi|160333855|ref|NP_001103956.1|/0/filamin A-interacting protein 1-like [Danio rerio]
CI01000422_00002768_00004635	1410	0.11	0.06	-0.874469118	Down	0.224792271	-	-	-	-	-	gi|147899442|ref|NP_001082986.1|/1.79291e-153/uncharacterized protein LOC100037365 [Danio rerio]
CI01049578_00000144_00000598	195	1.483333333	0.963333333	-0.622735843	Down	0.376330461	-	-	-	-	-	gi|50540074|ref|NP_001002506.1|/1.28995e-19/LYR motif containing protein 1 [Danio rerio]
CI01000080_03187019_03196643	1359	6.906666667	5.446666667	-0.34261602	Down	0.375362853	-	K15613|1|3e-55|216|dre:170446|homeobox protein Meis 1	GO:0043231//intracellular membrane-bounded organelle	GO:0003677//DNA binding;GO:0001071//nucleic acid binding transcription factor activity	GO:0006351//transcription, DNA-dependent;GO:0007420//brain development;GO:0048869//cellular developmental process	gi|161612085|gb|AAI55782.1|/0/Pknox1.1 protein [Danio rerio]
CI01000304_16975753_16997470	3318	0.59	0.743333333	0.33329435	Up	0.256162742	-	K04514|1|6e-15|84.3|cfa:480181|Rho-associated, coiled-coil containing protein kinase [EC:2.7.11.1]	-	-	-	gi|688575086|ref|XP_009303801.1|/0/PREDICTED: pleckstrin homology-like domain family B member 2 isoform X3 [Danio rerio]
CI01000319_00137834_00139372	954	2.723333333	2.146666667	-0.34327539	Down	0.33122917	-	K14321|1|1e-54|214|dre:406491|nucleoporin-like protein 2	-	-	-	gi|47086011|ref|NP_998375.1|/1.9923e-53/nucleoporin-like protein 2 [Danio rerio]
CI01000302_01211614_01228844	1428	1.623333333	1.36	-0.25535262	Down	0.275937274	-	K13358|1|2e-44|180|mgp:100549944|Na(+)/H(+) exchange regulatory cofactor NHE-RF2	-	-	-	gi|688534348|ref|XP_009296992.1|/5.22958e-92/PREDICTED: LOW QUALITY PROTEIN: Na(+)/H(+) exchange regulatory cofactor NHE-RF2 [Danio rerio]
CI01000027_01937897_01954661	1593	0.503333333	0.103333333	-2.284208429	Down	0.412492897	-	-	-	-	-	gi|688592646|ref|XP_009290911.1|/3.98302e-43/PREDICTED: interferon-induced transmembrane protein 3 [Danio rerio]
CI01000026_00750324_00762810	1269	0.01	0.113333333	3.502500341	Up	0.271828779	-	K12015|1|1e-63|244|dre:100137104|tripartite motif-containing protein 39	-	-	-	gi|688563979|ref|XP_009301408.1|/4.27675e-95/PREDICTED: E3 ubiquitin-protein ligase TRIM39 isoform X3 [Danio rerio]
CI01000034_04985101_04985760	660	0.62	0.366666667	-0.757799098	Down	0.311301049	-	K01557|1|3e-118|424|dre:553762|acylpyruvate hydrolase [EC:3.7.1.5]	-	GO:0003824//catalytic activity	-	gi|66472286|ref|NP_001018564.1|/6.17759e-117/acylpyruvase FAHD1, mitochondrial [Danio rerio]
CI01000018_05217404_05218896	474	2.32	1.033333333	-1.166819091	Down	0.556804743	-	-	-	-	-	-
CI01000010_07066103_07067628	225	1.246666667	0.813333333	-0.616157122	Down	0.35789983	-	-	-	-	-	gi|688566973|ref|XP_009302072.1|/6.14692e-15/PREDICTED: disabled homolog 2-interacting protein isoform X1 [Danio rerio]
CI01000058_04263520_04265153	396	0.01	0.213333333	4.415037499	Up	0.365448709	-	K05631|1|1e-06|51.6|dre:474349|atrophin-1 interacting protein 3 (BAI1-associated protein 1)	-	-	-	-
CI01000130_01668076_01678435	1878	19.63	14.14666667	-0.472598017	Down	0.468514337	-	K13178|1|0.0|829|dre:556764|ATP-dependent RNA helicase DDX17 [EC:3.6.4.13]	-	-	-	gi|159154994|gb|AAI54494.1|/0/LOC556764 protein [Danio rerio]
CI01000006_12592270_12606447	4902	2.056666667	0.7	-1.554881161	Down	0.5872844	-	K15198|1|2e-153|539|dre:553495|transcription factor TFIIIB component B''	-	-	-	gi|528513157|ref|XP_005161078.1|/0/PREDICTED: uncharacterized protein LOC553495 isoform X1 [Danio rerio]
CI01000009_08930289_08935481	807	1.826666667	0.49	-1.898359738	Down	0.605860941	-	-	GO:0043231//intracellular membrane-bounded organelle	GO:0003723//RNA binding;GO:0043566//structure-specific DNA binding;GO:0005515//protein binding	-	gi|70887601|ref|NP_001020623.1|/2.02392e-119/translin [Danio rerio]
CI01000069_00016660_00026781	2970	0.133333333	0.823333333	2.626439137	Up	0.511618977	-	K05853|1|0.0|1852|dre:260440|Ca2+ transporting ATPase, sarcoplasmic/endoplasmic reticulum [EC:3.6.3.8]	GO:0031672//A band;GO:0031224//intrinsic to membrane;GO:0031090//organelle membrane;GO:0005783//endoplasmic reticulum	GO:0019829//cation-transporting ATPase activity;GO:0046872//metal ion binding;GO:0032559	GO:0009605//response to external stimulus;GO:0009207;GO:0031443//fast-twitch skeletal muscle fiber contraction;GO:0070838//divalent metal ion transport;GO:0009206;GO:0006942//regulation of striated muscle contraction;GO:0006875//cellular metal ion homeostasis	gi|55249967|gb|AAH85636.1|/0/Atp2a1 protein [Danio rerio]
CI01000327_00606370_00608559	2190	0.253333333	0.076666667	-1.724365557	Down	0.300258029	-	K06037|1|2e-41|171|dre:641568|[EC:4.2.3.-]	-	-	-	gi|688613544|ref|XP_005162612.2|/0/PREDICTED: LOW QUALITY PROTEIN: threonine synthase-like 1 [Danio rerio]
CI01000009_05798886_05836104	2901	0.983333333	0.423333333	-1.215886457	Down	0.442603941	-	-	-	-	-	gi|169158691|emb|CAQ13431.1|/0/novel protein [Danio rerio]
CI01000069_00516206_00538847	861	1.98	1.1	-0.847996907	Down	0.454568493	-	K03593|1|7e-22|104|ptr:467418|ATP-binding protein involved in chromosome partitioning	GO:0044444//cytoplasmic part	GO:0051540	GO:0031163	gi|62955037|ref|NP_001017538.1|/1.43021e-113/cytosolic Fe-S cluster assembly factor nubp1 [Danio rerio]
CI01000343_01034330_01051137	2217	6.253333333	3.276666667	-0.932396506	Down	0.572501497	-	K03917|1|0.0|1319|dre:561287|coagulation factor XIII A1 polypeptide [EC:2.3.2.13]	-	GO:0016755	GO:0006464//cellular protein modification process	gi|407954717|dbj|BAM48572.1|/0/coagulation factor XIII A chain [Carassius auratus]
CI01000014_00108612_00113277	531	8.973333333	8.543333333	-0.070844931	Down	0.242401204	-	-	-	-	-	gi|326677988|ref|XP_003200957.1|/4.1041e-25/PREDICTED: keratinocyte-associated transmembrane protein 2 [Danio rerio]
CI01000083_00137464_00147374	1824	1.616666667	0.55	-1.555518723	Down	0.554785053	-	-	-	-	-	gi|499018588|ref|XP_004560088.1|/0/PREDICTED: vacuolar protein sorting-associated protein 13B-like isoform X3 [Maylandia zebra]
CI01000095_03409665_03426093	2544	0.01	0.036666667	1.874469118	Up	0.215968606	-	K03992|1|0.0|1230|dre:100002060|mannan-binding lectin serine protease 1 [EC:3.4.21.-]	-	GO:0046872//metal ion binding;GO:0004175//endopeptidase activity	GO:0019538//protein metabolic process	gi|6407538|dbj|BAA86866.1|/0/mannose-binding protein-associated serine protease [Cyprinus carpio]
CI01000304_03882070_03891383	366	0.24	0.46	0.938599455	Up	0.303951835	-	K00965|1|4e-17|86.7|xtr:595095|UDPglucose--hexose-1-phosphate uridylyltransferase [EC:2.7.7.12];K05056|4|4e-16|83.2|ecb:100068493|interleukin 11 receptor alpha	-	GO:0003824//catalytic activity	-	gi|597798670|ref|XP_007260878.1|/3.47063e-18/PREDICTED: galactose-1-phosphate uridylyltransferase [Astyanax mexicanus]
CI01000218_00002879_00017799	1701	1.22	0.68	-0.843274496	Down	0.39721851	-	K12490|1|0.0|697|mdo:100014939|Arf-GAP, Rho-GAP domain, ANK repeat and PH domain-containing protein	-	-	-	gi|597767735|ref|XP_007247715.1|/0/PREDICTED: arf-GAP with Rho-GAP domain, ANK repeat and PH domain-containing protein 1-like isoform X6 [Astyanax mexicanus]
CI01000208_00388124_00395613	1491	1.656666667	1.98	0.257217079	Up	0.285260102	-	K09504|1|0.0|626|dre:335894|DnaJ homolog subfamily A member 3	GO:0044424//intracellular part	GO:0005515//protein binding	GO:0044267//cellular protein metabolic process;GO:0006950//response to stress	gi|528473372|ref|XP_005168528.1|/0/PREDICTED: dnaJ homolog subfamily A member 3, mitochondrial isoform X1 [Danio rerio]
CI01000343_00325619_00332374	1194	24.11333333	12.28666667	-0.972737527	Down	0.633061482	-	K03783|1|3e-154|545|dre:791647|purine-nucleoside phosphorylase [EC:2.4.2.1]	-	GO:0016763//transferase activity, transferring pentosyl groups	GO:0055086//nucleobase-containing small molecule metabolic process	gi|560189337|gb|AHB23864.1|/1.67418e-154/purine nucleoside phosphorylase 5a [Carassius auratus]
CI01000092_01034513_01049419	1275	1.513333333	1.96	0.373123858	Up	0.322505337	-	K06061|1|1e-50|201|mmu:270118|mastermind	-	-	-	gi|528501066|ref|XP_005173428.1|/0/PREDICTED: mastermind-like protein 2 [Danio rerio]
CI01000006_03379749_03383412	2691	0.473333333	0.313333333	-0.595158268	Down	0.271168348	-	K04459|1|3e-87|324|mgp:100546942|dual specificity phosphatase [EC:3.1.3.16 3.1.3.48]	-	-	-	gi|125848517|ref|XP_001345798.1|/0/PREDICTED: uncharacterized protein si:dkey-175m17.7 [Danio rerio]
CI01000009_06214501_06218695	3222	0.04	0.03	-0.415037499	Down	0.197445822	-	K05401|1|2e-39|165|bfo:BRAFLDRAFT_105256|toll-like receptor 3	GO:0044425//membrane part	GO:0004872//receptor activity	GO:0006952//defense response;GO:0023052//signaling	gi|597915130|gb|AHN49762.1|/0/toll-like receptor 20 [Ctenopharyngodon idella]
CI01000066_01031147_01037984	2340	0.546666667	0.33	-0.728195385	Down	0.299367215	-	K14966|1|5e-153|542|tgu:100225405|host cell factor	-	-	-	gi|554883606|ref|XP_005951508.1|/0/PREDICTED: host cell factor 1-like isoform X1 [Haplochromis burtoni]
CI01032460_00000233_00000477	243	1.656666667	0.796666667	-1.056235234	Down	0.498149257	-	-	-	-	-	gi|20269229|dbj|BAB90987.1|/2.01376e-18/immunoglobulin light chain [Cyprinus carpio]
CI01000325_09164493_09168440	1590	0.7	0.536666667	-0.38332864	Down	0.261607458	-	K09109|1|0.0|654|dre:252851|N-myc proto-oncogene protein	GO:0043234//protein complex	GO:0022892	GO:0015669//gas transport;GO:0048534	gi|37590548|gb|AAH59793.1|/0/Mycn protein, partial [Danio rerio]
CI01000353_00779223_00786536	1401	1.723333333	2.376666667	0.463737796	Up	0.36610914	-	K13207|1|5e-15|83.2|tad:TRIADDRAFT_60275|CUG-BP- and ETR3-like factor;K13208|2|1e-13|78.6|dre:30732|ELAV like protein 2/3/4	-	-	-	gi|188528716|ref|NP_001120874.1|/0/RNA-binding protein 45 [Danio rerio]
CI01000052_01519442_01528091	1608	0.6	0.676666667	0.173482821	Up	0.23033682	-	K05747|1|2e-126|453|dre:571256|Wiskott-Aldrich syndrome protein	-	-	-	gi|528487893|ref|XP_699919.5|/2.94385e-94/PREDICTED: wiskott-Aldrich syndrome protein isoform X1 [Danio rerio]
CI01000321_00150756_00152124	384	0.453333333	0.01	-5.502500341	Down	0.532844922	-	-	-	-	-	gi|688549184|ref|XP_009298785.1|/1.39098e-11/PREDICTED: P2X purinoceptor 7-like isoform X1 [Danio rerio]
CI01000313_00816947_00817624	678	2.196666667	2.343333333	0.093246224	Up	0.235566512	-	-	-	-	-	-
CI01081111_00000282_00001260	585	31.73	44.97333333	0.503222296	Up	0.491629421	-	K01867|1|8e-100|362|dre:393745|tryptophanyl-tRNA synthetase [EC:6.1.1.2]	GO:0044424//intracellular part	GO:0004812//aminoacyl-tRNA ligase activity;GO:0032559	GO:0006418//tRNA aminoacylation for protein translation	gi|47230042|emb|CAG10456.1|/5.58912e-99/unnamed protein product, partial [Tetraodon nigroviridis]
CI01000018_04243337_04245807	450	43.02333333	31.09333333	-0.468514017	Down	0.479511281	-	-	GO:0031224//intrinsic to membrane	-	-	gi|528519693|ref|XP_005162734.1|/9.6397e-45/PREDICTED: protein FAM162B isoform X1 [Danio rerio]
CI01000301_00522718_00534208	2715	3.113333333	1.96	-0.667606395	Down	0.457763136	-	K04986|1|0.0|1394|dre:432387|polycystin 2	GO:0043231//intracellular membrane-bounded organelle;GO:0044459//plasma membrane part;GO:0042995//cell projection	GO:0046872//metal ion binding	GO:0003002//regionalization;GO:0003143//embryonic heart tube morphogenesis;GO:0010556;GO:0009855//determination of bilateral symmetry;GO:0048793//pronephros development	gi|688534036|ref|XP_009292460.1|/0/PREDICTED: polycystin-2 isoform X2 [Danio rerio]
CI01000189_01770149_01791970	2196	7.983333333	7.47	-0.095883007	Down	0.255433197	-	K01062|1|3e-23|111|bmy:Bm1_13515|1-alkyl-2-acetylglycerophosphocholine esterase [EC:3.1.1.47]	-	-	-	gi|168229220|ref|NP_001013284.1|/0/striatin-3 [Danio rerio]
CI01000004_07319769_07320274	246	1.516666667	0.37	-2.035306869	Down	0.591177871	-	-	-	-	-	-
CI01000063_01510130_01526860	3363	0.01	0.03	1.584962501	Up	0.209310541	-	-	-	-	-	gi|528495873|ref|XP_001343960.3|/0/PREDICTED: testis-expressed sequence 2 protein-like isoform X1 [Danio rerio]
CI01000135_01482974_01491167	1143	24.10333333	8.083333333	-1.576210429	Down	0.740857639	-	K01611|1|2e-176|619|dre:792097|S-adenosylmethionine decarboxylase [EC:4.1.1.50]	-	GO:0016831//carboxy-lyase activity	GO:0006596//polyamine biosynthetic process	gi|239049996|ref|NP_001155073.1|/3.57932e-175/S-adenosylmethionine decarboxylase proenzyme [Danio rerio]
CI01000059_07712901_07717294	861	1.043333333	0.636666667	-0.712590019	Down	0.359143897	-	-	-	-	-	gi|597780994|ref|XP_007254078.1|/2.6676e-35/PREDICTED: zinc finger protein 569-like [Astyanax mexicanus]
CI01000049_03584412_03585910	414	0.01	0.41	5.357552005	Up	0.510720484	-	K07951|1|3e-68|256|dre:494134|ADP-ribosylation factor-like 6	GO:0005815//microtubule organizing center;GO:0031253//cell projection membrane;GO:0005930//axoneme	GO:0043169//cation binding;GO:0032561//guanyl ribonucleotide binding	GO:0035556//intracellular signal transduction;GO:0033333//fin development;GO:0010927;GO:0050953//sensory perception of light stimulus;GO:0009855//determination of bilateral symmetry;GO:0032401//establishment of melanosome localization	gi|688533010|ref|XP_009290373.1|/6.84982e-67/PREDICTED: ADP-ribosylation factor-like protein 6 isoform X1 [Danio rerio]
CI01000304_08754563_08783858	2898	2.293333333	2.143333333	-0.097589827	Down	0.237033283	-	K00280|1|0.0|1137|dre:565508|lysyl oxidase-like protein 2/3/4 [EC:1.4.3.-]	-	-	-	gi|391359308|sp|F1QQC3.1|LOL2A_DANRE/0/RecName: Full=Lysyl oxidase homolog 2A; AltName: Full=Lysyl oxidase-like protein 2A; Flags: Precursor [Danio rerio]
CI01063616_00000164_00000625	300	0.306666667	0.296666667	-0.047828525	Down	0.192861202	-	K06719|1|7e-11|65.9|rno:501742|CD300 antigen	-	-	-	gi|688534933|ref|XP_009293901.1|/1.20734e-31/PREDICTED: polymeric immunoglobulin receptor-like isoform X2 [Danio rerio]
CI01000049_04750403_04799247	2109	3.77	2.153333333	-0.807992859	Down	0.511112135	-	K13736|1|0.0|948|dre:692277|Rho GTPase-activating protein 10	GO:0044464//cell part	GO:0030674//protein binding, bridging;GO:0019904//protein domain specific binding	GO:0030035//microspike assembly;GO:0023052//signaling	gi|113675336|ref|NP_001038715.1|/0/rho GTPase-activating protein 10 [Danio rerio]
CI01000024_08495803_08496012	210	3.16	0.87	-1.860837252	Down	0.673109708	-	-	-	-	-	-
CI01000021_03164405_03179692	1461	1.533333333	0.846666667	-0.856805364	Down	0.426561612	-	K09409|1|2e-159|562|dre:569047|forkhead box protein P	-	GO:0046872//metal ion binding;GO:0003677//DNA binding	GO:0006351//transcription, DNA-dependent	gi|528517339|ref|XP_005162017.1|/0/PREDICTED: forkhead box P1a isoform X2 [Danio rerio]
CI01000304_16077939_16106746	5775	1.826666667	0.703333333	-1.376932894	Down	0.55267321	-	K09228|1|2e-79|299|dre:100148223|KRAB domain-containing zinc finger protein	-	-	-	gi|688574945|ref|XP_009303772.1|/0/PREDICTED: PR domain zinc finger protein 15 isoform X1 [Danio rerio]
CI01000319_05700294_05703207	1338	6.693333333	2.383333333	-1.489744122	Down	0.689128999	-	K08058|1|0.0|746|dre:30163|TAP binding protein (tapasin)	-	-	GO:0002474//antigen processing and presentation of peptide antigen via MHC class I	gi|18859507|ref|NP_571049.1|/0/TAP binding protein precursor [Danio rerio]
CI01000037_01970633_01973987	948	2.193333333	1.2	-0.870090677	Down	0.469044218	-	K01239|1|1e-101|369|xla:379157|purine nucleosidase [EC:3.2.2.1]	-	-	-	gi|375298742|ref|NP_001243554.1|/1.85576e-144/uncharacterized protein LOC402865 [Danio rerio]
CI01000111_02002157_02007031	1308	0.256666667	0.423333333	0.721898146	Up	0.278171989	-	K15613|1|2e-06|54.3|nvi:100117144|homeobox protein Meis 1	-	GO:0003677//DNA binding	GO:0045596//negative regulation of cell differentiation;GO:0007417//central nervous system development;GO:0006357//regulation of transcription from RNA polymerase II promoter;GO:0045597//positive regulation of cell differentiation;GO:0048513//organ development;GO:0003002//regionalization;GO:0060429//epithelium development	gi|57164994|gb|AAW34336.1|/9.43382e-170/Iroquois 2a protein [Danio rerio]
CI01000063_07382284_07388874	1500	6.183333333	2.643333333	-1.226026416	Down	0.654801948	-	-	-	-	-	gi|50344866|ref|NP_001002105.1|/0/CDK5 regulatory subunit-associated protein 3 [Danio rerio]
CI01159814_00000408_00001899	1491	1.123333333	0.37	-1.602188915	Down	0.504292801	-	K05005|1|1e-151|536|mgp:100541373|potassium inwardly-rectifying channel subfamily J member 12;K04998|4|1e-148|526|xtr:100485222|potassium inwardly-rectifying channel subfamily J member 4	-	-	-	gi|528472564|ref|XP_002667440.3|/0/PREDICTED: ATP-sensitive inward rectifier potassium channel 12-like [Danio rerio]
CI01000066_02011151_02031083	2403	7.933333333	4.886666667	-0.69907647	Down	0.530495016	-	-	-	-	-	gi|688546291|ref|XP_009298310.1|/0/PREDICTED: striatin-interacting protein 2 isoform X1 [Danio rerio]
CI01000054_06795526_06796596	543	0.77	0.01	-6.266786541	Down	0.665061666	-	K08814|1|8e-45|179|oaa:100080035|tribbles [EC:2.7.11.-]	-	-	-	gi|688600424|ref|XP_009292604.1|/8.66081e-66/PREDICTED: tribbles homolog 1 [Danio rerio]
CI01000000_01149697_01163047	2274	2.056666667	1.15	-0.838674127	Down	0.45716414	-	K12482|1|0.0|1021|dre:100330077|RUN and FYVE domain-containing protein 1	-	-	-	gi|326673454|ref|XP_002667361.2|/0/PREDICTED: RUN and FYVE domain-containing protein 1 [Danio rerio]
CI01000330_04535542_04545022	1506	0.21	0.463333333	1.141661149	Up	0.332757376	-	K10337|1|3e-163|575|dre:568579|ankyrin repeat and SOCS box protein 15	-	-	-	gi|657568685|ref|XP_008287787.1|/8.18485e-168/PREDICTED: ankyrin repeat and SOCS box protein 15-like [Stegastes partitus]
CI01035732_00000659_00005648	1080	0.3	1.373333333	2.194647431	Up	0.581448033	-	K05940|1|0.0|647|dre:553204|carnitine O-octanoyltransferase [EC:2.3.1.137]	-	-	-	gi|66392217|ref|NP_001018161.1|/0/peroxisomal carnitine O-octanoyltransferase [Danio rerio]
CI01095315_00000223_00001242	525	0.17	0.01	-4.087462841	Down	0.328863905	-	-	-	-	-	gi|688601654|ref|XP_005160504.2|/3.73948e-84/PREDICTED: uncharacterized protein LOC101887144 [Danio rerio]
CI01051595_00001528_00002387	465	1.093333333	0.183333333	-2.576192291	Down	0.562349291	-	-	-	-	-	-
CI01000158_00983889_00993672	2481	0.163333333	0.036666667	-2.155278225	Down	0.271782703	-	K07868|1|0.0|1113|dre:565844|Rho-related BTB domain-containing protein 1/2	-	-	-	gi|597747086|ref|XP_007235540.1|/0/PREDICTED: rho-related BTB domain-containing protein 2-like isoform X1 [Astyanax mexicanus]
CI01000001_10153558_10173225	2370	4.656666667	1.72	-1.43688905	Down	0.661867023	-	K11225|1|0.0|1003|dre:337413|signal transducer and activator of transcription 6;K11224|2|5e-135|482|mmu:20851|signal transducer and activator of transcription 5B;K11223|3|7e-135|482|mdo:100012174|signal transducer and activator of transcription 5A	GO:0043231//intracellular membrane-bounded organelle	GO:0060089;GO:0046872//metal ion binding	GO:0006351//transcription, DNA-dependent;GO:0023052//signaling	gi|194578925|ref|NP_001124062.1|/0/signal transducer and activator of transcription 6, interleukin-4 induced [Danio rerio]
CI01000071_02968380_02973158	2172	0.08	0.106666667	0.415037499	Up	0.214448079	-	K15694|1|8e-36|152|mgp:100548872|RING finger protein 43	-	-	-	gi|528478685|ref|XP_684807.6|/0/PREDICTED: E3 ubiquitin-protein ligase ZNRF3 [Danio rerio]
CI01000008_02374861_02379429	792	0.313333333	0.106666667	-1.554588852	Down	0.315486338	-	K00893|1|6e-140|496|dre:474325|deoxycitidine kinase [EC:2.7.1.74]	-	GO:0016772//transferase activity, transferring phosphorus-containing groups;GO:0032559	GO:0006796//phosphate-containing compound metabolic process;GO:0034641//cellular nitrogen compound metabolic process	gi|55742547|ref|NP_001007057.1|/1.10986e-138/deoxycytidine kinase [Danio rerio]
CI01000299_06310939_06311125	186	0.526666667	0.01	-5.718818247	Down	0.571503172	-	-	-	-	-	gi|597782750|ref|XP_007254912.1|/2.30836e-22/PREDICTED: uncharacterized protein LOC103045776 [Astyanax mexicanus]
CI01000304_17538160_17540583	195	15.23	12.85333333	-0.244773391	Down	0.344675851	-	K14802|1|2e-26|117|bfo:BRAFLDRAFT_69708|phospholipid-transporting ATPase [EC:3.6.3.1]	-	-	-	gi|723546923|ref|XP_010296768.1|/6.02041e-31/PREDICTED: ubiquitin-like protein 3 [Balearica regulorum gibbericeps]
CI01000057_02807951_02821617	879	3.89	1.346666667	-1.530377363	Down	0.654202952	-	-	-	-	-	gi|66472614|ref|NP_001018406.1|/4.30879e-129/uncharacterized protein LOC553593 precursor [Danio rerio]
CI01000043_07418072_07421953	789	1.45	0.21	-2.787591667	Down	0.616558387	-	K09217|1|3e-110|398|dre:567724|snail 3;K05706|3|7e-67|254|bfo:BRAFLDRAFT_116864|snail 2	GO:0044464//cell part	GO:0005488//binding	-	gi|116517262|ref|NP_001070853.1|/5.33036e-109/zinc finger protein SNAI3 [Danio rerio]
CI01000325_10200118_10220665	2334	1.77	1.846666667	0.061174115	Up	0.22278794	-	-	-	-	-	gi|53933212|ref|NP_001005574.1|/0/saccharopine dehydrogenase b [Danio rerio]
CI01000000_08344778_08366116	1443	0.01	0.116666667	3.544320516	Up	0.277826414	-	-	-	-	-	-
CI01000330_01077258_01086091	519	10.82666667	7.273333333	-0.573900531	Down	0.495576648	-	K02833|1|1e-78|291|dre:100151000|GTPase HRas	GO:0016020//membrane;GO:0043231//intracellular membrane-bounded organelle;GO:0012505//endomembrane system	GO:0032561//guanyl ribonucleotide binding;GO:0005515//protein binding;GO:0017111//nucleoside-triphosphatase activity	GO:0006275//regulation of DNA replication;GO:0008283//cell proliferation;GO:0009207;GO:0000082//G1/S transition of mitotic cell cycle	gi|62955215|ref|NP_001017623.1|/9.43475e-77/GTPase HRas [Danio rerio]
CI01000012_08376626_08388293	2253	1.546666667	0.856666667	-0.852356446	Down	0.426123885	-	K08268|1|5e-153|542|acs:100555313|hypoxia-inducible factor 1 alpha	-	-	-	gi|528498347|ref|XP_001337610.3|/0/PREDICTED: hypoxia-inducible factor 1-alpha [Danio rerio]
CI01000019_00809471_00828531	1299	2.406666667	0.78	-1.625490307	Down	0.626057841	-	K05039|1|4e-137|488|acs:100551873|solute carrier family 6 (neurotransmitter transporter, GABA) member 6/8/11/12/13	-	-	-	gi|597746126|ref|XP_007235082.1|/2.23283e-155/PREDICTED: sodium- and chloride-dependent betaine transporter [Astyanax mexicanus]
CI01000340_14183801_14186441	723	0.233333333	0.01	-4.544320516	Down	0.382658311	-	K02582|1|1e-91|335|dre:58133|nerve growth factor, beta	-	GO:0005515//protein binding	-	gi|688561798|ref|XP_009300944.1|/1.09639e-115/PREDICTED: nerve growth factor isoform X1 [Danio rerio]
CI01000325_08735460_08747314	2358	2.286666667	1.496666667	-0.611493131	Down	0.413161007	-	K09540|1|0.0|1195|dre:436861|translocation protein SEC63	-	GO:0005515//protein binding	GO:0044267//cellular protein metabolic process	gi|50540242|ref|NP_001002588.1|/0/translocation protein SEC63 homolog [Danio rerio]
CI01000005_06505675_06506160	486	6.223333333	5.2	-0.259175898	Down	0.332765056	-	K09542|1|2e-07|55.1|bfo:BRAFLDRAFT_130908|crystallin, alpha B;K09541|4|3e-06|51.2|gga:418546|crystallin, alpha A;K04455|5|7e-06|50.1|mcc:715615|heat shock 27kDa protein 1	-	-	-	gi|54260402|dbj|BAD61007.1|/1.54193e-29/heat shock protein 30 kDa [Carassius auratus]
CI01000162_00093387_00103078	3255	0.706666667	0.356666667	-0.986453468	Down	0.356855427	-	-	-	-	-	gi|688612812|ref|XP_698602.5|/0/PREDICTED: TELO2-interacting protein 1 homolog [Danio rerio]
CI01000004_03177552_03184142	525	1.433333333	2.026666667	0.499734664	Up	0.364196962	-	-	-	-	-	gi|688536156|ref|XP_009296066.1|/8.86191e-22/PREDICTED: single-stranded DNA-binding protein 3 isoform X1 [Danio rerio]
CI01000017_01913211_01938836	888	1.103333333	0.363333333	-1.602503082	Down	0.502311508	-	-	GO:0031224//intrinsic to membrane;GO:0044432//endoplasmic reticulum part;GO:0005793//endoplasmic reticulum-Golgi intermediate compartment;GO:0044431//Golgi apparatus part	GO:0046914//transition metal ion binding;GO:0035091//phosphatidylinositol binding;GO:0042578//phosphoric ester hydrolase activity	GO:0048193//Golgi vesicle transport;GO:0006497//protein lipidation	gi|62955371|ref|NP_001017701.1|/4.00031e-106/metallophosphoesterase 1 [Danio rerio]
CI01000012_10705713_10710443	936	2.513333333	1.343333333	-0.903784685	Down	0.489855473	-	K13051|1|6e-150|530|dre:541402|beta-aspartyl-peptidase (threonine type) [EC:3.4.19.5]	GO:0044424//intracellular part	GO:0004067//asparaginase activity	GO:0006530//asparagine catabolic process	gi|61806630|ref|NP_001013547.1|/1.21383e-148/isoaspartyl peptidase/L-asparaginase [Danio rerio]
CI01096239_00000510_00001140	321	4.886666667	0.806666667	-2.598806151	Down	0.751816185	-	K03015|1|3e-57|219|ssc:100620235|DNA-directed RNA polymerase II subunit RPB7	-	GO:0003676//nucleic acid binding;GO:0034062//RNA polymerase activity	GO:0010467//gene expression	gi|685585712|ref|XP_009184082.1|/7.16675e-56/PREDICTED: DNA-directed RNA polymerase II subunit RPB7 isoform X1 [Papio anubis]
CI01000345_00950243_00952381	342	0.256666667	0.01	-4.68182404	Down	0.404275907	-	-	-	-	-	-
CI01000000_12551720_12556384	750	0.45	0.326666667	-0.462105753	Down	0.250833218	-	K07361|1|1e-52|206|dre:100004351|lymphocyte cytosolic protein 2	-	-	-	gi|688585873|ref|XP_009289478.1|/2.04315e-51/PREDICTED: lymphocyte cytosolic protein 2 isoform X1 [Danio rerio]
CI01000036_02002492_02003292	636	0.01	0.13	3.700439718	Up	0.289929196	-	-	-	-	-	gi|47203587|emb|CAF92714.1|/1.14197e-16/unnamed protein product, partial [Tetraodon nigroviridis]
CI01000046_04594068_04600391	1827	5.973333333	4.226666667	-0.499015892	Down	0.438794944	-	K09516|1|0.0|972|dre:325922|all-trans-retinol 13,14-reductase [EC:1.3.99.23]	-	-	-	gi|60688349|gb|AAH90469.1|/0/Retinol saturase (all-trans-retinol 13,14-reductase) [Danio rerio]
CI01078151_00003401_00004785	369	11.50333333	7.72	-0.57537922	Down	0.503271437	-	K12184|1|4e-64|242|dre:393562|ESCRT-I complex subunit VPS28	-	-	-	gi|225708086|gb|ACO09889.1|/1.02794e-62/Vacuolar protein sorting-associated protein 28 homolog [Osmerus mordax]
CI01000205_00580276_00582516	585	0.573333333	0.01	-5.841302254	Down	0.590294737	-	-	-	-	-	gi|528899091|gb|AGS48175.1|/1.69459e-71/mutated in colorectal cancer isoform 1 [Danio rerio]
CI01000129_00038614_00041868	396	0.226666667	0.01	-4.502500341	Down	0.379870678	-	-	-	-	-	-
CI01000006_04931074_04985139	6618	1.483333333	3.006666667	1.019322097	Up	0.554884885	-	-	-	-	-	gi|688605618|ref|XP_009293690.1|/0/PREDICTED: rho GTPase-activating protein 32 isoform X4 [Danio rerio]
CI01139540_00000082_00000472	390	1.176666667	0.01	-6.878561873	Down	0.763865211	-	-	-	-	-	-
CI01000001_05902661_05905496	669	1.47	1.073333333	-0.453717967	Down	0.328441537	-	K04437|1|1e-55|216|dre:562529|filamin	-	-	-	gi|688611383|ref|XP_009295046.1|/2.02457e-54/PREDICTED: filamin-A isoform X2 [Danio rerio]
CI01000133_00782239_00787526	801	0.106666667	0.01	-3.415037499	Down	0.26898739	-	-	-	-	-	-
CI01000304_12314575_12337592	4650	2.253333333	1.496666667	-0.590307802	Down	0.403953371	-	K01099|1|0.0|1930|dre:337236|phosphatidylinositol-bisphosphatase [EC:3.1.3.36]	-	GO:0003676//nucleic acid binding	GO:0043062//extracellular structure organization;GO:0009583//detection of light stimulus;GO:0007267//cell-cell signaling;GO:0042462//eye photoreceptor cell development	gi|528492266|ref|XP_005155416.1|/0/PREDICTED: synaptojanin-1 isoform X4 [Danio rerio]
CI01000339_01876789_01880422	552	11.65666667	6.6	-0.820617366	Down	0.579489779	-	K12863|1|1e-49|195|dre:415140|protein CWC15	-	-	-	gi|318065789|ref|NP_001187559.1|/7.53664e-52/cwc15-like [Ictalurus punctatus]
CI01000026_07900733_07907266	4275	2.76	1.236666667	-1.158211581	Down	0.575281451	-	K08061|1|5e-48|194|acs:100556550|regulatory factor X 5	-	-	-	gi|528485467|ref|XP_688865.4|/0/PREDICTED: DNA-binding protein RFX7-like [Danio rerio]
CI01000246_00156061_00163745	2307	0.276666667	0.07	-1.982722009	Down	0.318051268	-	K15340|1|2e-09|65.1|hmg:100203671|DNA cross-link repair 1A protein;K14834|2|4e-07|57.8|hmg:100210873|nucleolar complex protein 3	-	-	-	gi|657533886|ref|XP_008273895.1|/0/PREDICTED: zinc finger MYM-type protein 1-like [Stegastes partitus]
CI01000026_02795613_02801257	1140	0.08	0.01	-3	Down	0.246302355	-	K06537|1|7e-08|58.9|ptr:740513|CD151 antigen	GO:0044464//cell part	-	-	gi|528484747|ref|XP_005172328.1|/1.8105e-94/PREDICTED: tetraspanin-18 isoform X2 [Danio rerio]
CI01000552_00000040_00008330	807	0.203333333	0.01	-4.345774837	Down	0.356056766	-	K12800|1|4e-72|271|dre:561595|NACHT, LRR and PYD domains-containing protein 3	-	-	-	gi|688589120|ref|XP_009290194.1|/4.69849e-92/PREDICTED: NACHT, LRR and PYD domains-containing protein 12 isoform X1 [Danio rerio]
CI01000146_01956435_01961440	1212	0.33	0.13	-1.343954401	Down	0.308974182	-	K01787|1|0.0|779|dre:791728|N-acylglucosamine 2-epimerase [EC:5.1.3.8];K14966|4|1e-154|546|mcc:698140|host cell factor	-	-	-	gi|187608248|ref|NP_001119915.1|/0/N-acylglucosamine 2-epimerase [Danio rerio]
CI01000068_00093823_00101443	1617	2.763333333	6.2	1.165858614	Up	0.647053403	-	K14207|1|0.0|722|dre:566537|solute carrier family 38 (sodium-coupled neutral amino acid transporter), member 2	GO:0031224//intrinsic to membrane	GO:0015291//secondary active transmembrane transporter activity	GO:0030001//metal ion transport;GO:0015837//amine transport	gi|113681364|ref|NP_001038569.1|/0/sodium-coupled neutral amino acid transporter 2 [Danio rerio]
CI01000026_04891501_04898456	1335	0.243333333	0.296666667	0.285908872	Up	0.222880093	-	K12804|1|0.0|644|dre:641582|proline-serine-threonine phosphatase interacting protein 1	-	-	-	gi|83025100|ref|NP_001032668.1|/0/proline-serine-threonine phosphatase-interacting protein 1 [Danio rerio]
CI01000339_03731826_03751060	975	1.746666667	1.613333333	-0.114559764	Down	0.23585065	-	K08282|1|2e-11|70.1|spu:575551|non-specific serine/threonine protein kinase [EC:2.7.11.1]	-	-	-	gi|675640494|ref|XP_009005102.1|/1.29369e-63/PREDICTED: transport and Golgi organization protein 2 homolog isoform X1 [Callithrix jacchus]
CI01000013_01335438_01381270	1962	10.82	6.763333333	-0.677894135	Down	0.537130043	-	K14353|1|0.0|1153|dre:569735|solute carrier organic anion transporter family, member 3A	-	-	-	gi|113681162|ref|NP_001038653.1|/0/solute carrier organic anion transporter family member 3A1 [Danio rerio]
CI01000028_02478250_02488503	1533	4.323333333	1.52	-1.50807275	Down	0.661283386	-	-	-	-	-	gi|63101109|gb|AAH95813.1|/0/Zgc:136359 protein [Danio rerio]
CI01000058_00333202_00355871	2403	2.403333333	1.216666667	-0.982102795	Down	0.509199957	-	K09680|1|0.0|1222|xtr:100145609|type II pantothenate kinase [EC:2.7.1.33]	-	-	-	gi|528493962|ref|XP_005155853.1|/0/PREDICTED: pantothenate kinase 4 isoform X4 [Danio rerio]
CI01000071_04696334_04703754	915	7.996666667	4.65	-0.782168036	Down	0.555445484	-	K14843|1|2e-168|591|dre:30228|pescadillo	GO:0043234//protein complex;GO:0030684//preribosome;GO:0031981//nuclear lumen	-	GO:0000470//maturation of LSU-rRNA;GO:0000460//maturation of 5.8S rRNA	gi|1679794|gb|AAB61138.1|/1.92796e-167/Allele: hi2 [Danio rerio]
CI01000133_02203009_02203420	243	0.383333333	0.01	-5.26052755	Down	0.492405044	-	-	-	-	-	gi|688610435|ref|XP_009294879.1|/5.1091e-30/PREDICTED: uncharacterized protein si:dkey-9l20.3 [Danio rerio]
CI01000092_02739990_02745224	777	0.01	0.11	3.459431619	Up	0.271828779	-	-	-	-	-	gi|499041815|ref|XP_004571522.1|/2.07771e-25/PREDICTED: uncharacterized protein LOC101486585 [Maylandia zebra]
CI01000261_00019631_00021779	660	0.253333333	0.01	-4.662965013	Down	0.398931023	-	K03364|1|9e-08|57.4|spu:578716|cell division cycle 20-like protein 1, cofactor of APC complex;K14191|2|2e-06|52.8|hmg:100215880|18S rRNA (adenine1779-N6/adenine1780-N6)-dimethyltransferase [EC:2.1.1.183]	-	-	-	gi|585689525|ref|XP_006820893.1|/3.02518e-47/PREDICTED: uncharacterized protein LOC102808110 [Saccoglossus kowalevskii]
CI01180000_09515348_09519388	1683	0.616666667	0.46	-0.422857004	Down	0.263811455	-	K01322|1|2e-21|104|cin:100187168|prolyl oligopeptidase [EC:3.4.21.26]	-	-	-	gi|528497448|ref|XP_005156632.1|/0/PREDICTED: prolyl endopeptidase-like isoform X1 [Danio rerio]
CI01000029_04076167_04079831	813	0.293333333	0.01	-4.874469118	Down	0.429518193	-	K08048|1|3e-83|308|dre:560719|adenylate cyclase 8 [EC:4.6.1.1]	-	-	-	gi|688603382|ref|XP_009293230.1|/5.84407e-82/PREDICTED: adenylate cyclase type 8 [Danio rerio]
CI01000009_03292206_03295043	396	0.44	0.22	-1	Down	0.313781505	-	K06453|1|9e-06|48.9|xtr:100488995|CD3Z antigen, zeta polypeptide	-	-	-	gi|153792629|ref|NP_001093577.1|/1.12103e-29/CD247 antigen like precursor [Danio rerio]
CI01000006_06992398_06997996	1887	0.383333333	0.16	-1.26052755	Down	0.318995838	-	-	-	-	-	gi|688605742|ref|XP_009293723.1|/0/PREDICTED: uncharacterized protein LOC101882370 [Danio rerio]
CI01000006_07757777_07795187	3255	0.75	0.31	-1.27462238	Down	0.408783732	-	K00323|1|0.0|1892|dre:406619|NAD(P) transhydrogenase [EC:1.6.1.2]	-	GO:0008746//NAD(P)+ transhydrogenase activity	GO:0006818//hydrogen transport;GO:0008152//metabolic process	gi|47550793|ref|NP_999921.1|/0/NAD(P) transhydrogenase, mitochondrial [Danio rerio]
CI01000186_00402892_00406010	774	31.19	40.91	0.391369985	Up	0.440576572	-	K01500|1|2e-93|342|dre:503736|[EC:3.5.4.-]	-	GO:0016810//hydrolase activity, acting on carbon-nitrogen (but not peptide) bonds;GO:0046914//transition metal ion binding	-	gi|61651784|ref|NP_001013332.1|/4.35492e-92/apolipoprotein B mRNA editing enzyme, catalytic polypeptide-like 2a [Danio rerio]
CI01000006_04262648_04264650	768	0.44	0.01	-5.459431619	Down	0.527507718	-	K06087|1|5e-74|277|dre:81581|claudin	GO:0030054//cell junction	-	GO:0007423//sensory organ development	gi|525328969|gb|AGR44948.1|/1.24921e-83/claudin b, partial [Ctenopharyngodon idella]
CI01112814_00000097_00000416	318	0.716666667	0.01	-6.163230349	Down	0.647429695	-	K06856|1|3e-28|123|acs:100554006|immunoglobulin heavy chain	-	-	-	gi|51559357|gb|AAU06710.1|/8.80451e-35/immunoglobulin mu heavy chain [Danio rerio]
CI01000344_01167945_01172677	1242	2.726666667	1.196666667	-1.188116999	Down	0.578053725	-	K01468|1|0.0|634|dre:402826|imidazolonepropionase [EC:3.5.2.7]	-	-	-	gi|357394863|ref|NP_001159825.2|/1.75454e-178/probable imidazolonepropionase [Danio rerio]
CI01000034_01684215_01687260	822	2.186666667	0.963333333	-1.182626322	Down	0.550430816	-	K09308|1|2e-123|441|dre:30343|homeobox protein HoxB/C/D8	GO:0043231//intracellular membrane-bounded organelle	GO:0003677//DNA binding;GO:0001071//nucleic acid binding transcription factor activity	GO:0006351//transcription, DNA-dependent;GO:0032501//multicellular organismal process	gi|528473781|ref|XP_005171620.1|/6.31005e-124/PREDICTED: homeobox protein Hox-B8a isoform X1 [Danio rerio]
CI01000029_08654610_08655443	699	0.353333333	0.01	-5.142957954	Down	0.472937689	-	K07754|1|3e-95|348|dre:798872|thyroxine 5-deiodinase [EC:1.97.1.11]	GO:0043231//intracellular membrane-bounded organelle;GO:0016020//membrane	GO:0016491//oxidoreductase activity	GO:0008152//metabolic process	gi|145336998|gb|ABP64747.1|/7.03599e-109/deiodinase type 3 [Carassius auratus]
CI01000016_05124385_05128589	1365	0.18	0.34	0.91753784	Up	0.275553303	-	-	-	-	-	gi|113682186|ref|NP_001038514.1|/5.12684e-166/cell division cycle-associated protein 3 [Danio rerio]
CI01000001_05838017_05841551	954	0.26	0.246666667	-0.075948853	Down	0.195403093	-	K13700|1|4e-106|384|dre:799085|abhydrolase domain-containing protein 6 [EC:3.1.1.23]	-	-	-	gi|528517641|ref|XP_005162136.1|/2.00512e-146/PREDICTED: monoacylglycerol lipase ABHD6 isoform X1 [Danio rerio]
CI01000027_04350540_04357555	1029	9.033333333	7.783333333	-0.214870302	Down	0.317337081	-	-	-	-	-	gi|189529887|ref|XP_689987.3|/3.85871e-154/PREDICTED: SH2 domain-containing adapter protein E [Danio rerio]
CI01000051_00809947_00817933	813	0.11	0.103333333	-0.090197809	Down	0.195979051	-	K15074|1|8e-10|64.7|cbr:CBG18386|BTB/POZ domain-containing adapter for CUL3-mediated RhoA degradation protein	-	-	-	gi|688601747|ref|XP_009292901.1|/1.84114e-152/PREDICTED: BTB/POZ domain-containing protein KCTD1 isoform X1 [Danio rerio]
CI01000180_01560354_01568670	651	1.903333333	2.09	0.134974697	Up	0.246356111	-	K06509|1|7e-61|233|dre:324137|kangai 1	GO:0016020//membrane	-	-	gi|47086711|ref|NP_997828.1|/1.15984e-59/CD82 molecule b [Danio rerio]
CI01000055_04869576_04887020	999	0.09	0.083333333	-0.111031312	Down	0.19638606	-	K00044|1|2e-149|528|dre:327417|estradiol 17beta-dehydrogenase [EC:1.1.1.62]	GO:0031090//organelle membrane;GO:0043231//intracellular membrane-bounded organelle;GO:0031224//intrinsic to membrane	GO:0033764//steroid dehydrogenase activity, acting on the CH-OH group of donors, NAD or NADP as acceptor	GO:0006629//lipid metabolic process	gi|54261751|ref|NP_957175.1|/3.9604e-148/estradiol 17-beta-dehydrogenase 12-A [Danio rerio]
CI01000351_01271637_01292143	2640	0.453333333	0.64	0.497499659	Up	0.277388687	-	K15326|1|8e-148|525|dre:553550|tRNA-splicing endonuclease subunit Sen54	-	-	-	gi|528475484|ref|XP_005171713.1|/0/PREDICTED: tRNA-splicing endonuclease subunit Sen54 isoform X2 [Danio rerio]
CI01000004_01626984_01627238	255	0.37	0.01	-5.209453366	Down	0.48598504	-	-	-	-	-	-
CI01000310_04084287_04085402	1116	0.08	0.076666667	-0.061400545	Down	0.176680643	-	K04167|1|4e-26|119|xtr:779906|angiotensin II receptor type 2;K04270|2|2e-25|117|cfa:449621|purinergic receptor P2Y, G protein-coupled, 1;K04271|3|8e-25|115|rno:63843|pyrimidinergic receptor P2Y, G protein-coupled, 4	-	GO:0004871//signal transducer activity	-	gi|528505702|ref|XP_005158682.1|/6.27845e-177/PREDICTED: P2Y purinoceptor 8-like [Danio rerio]
CI01000319_02433910_02434278	369	19.49	12.98	-0.586443707	Down	0.519812929	-	K12589|1|8e-37|152|mcc:714624|exosome complex component RRP42;K03991|5|3e-14|77.0|bta:281297|mannose-binding lectin	-	GO:0005488//binding	-	gi|326676405|ref|XP_003200569.1|/4.94132e-57/PREDICTED: tetranectin-like [Danio rerio]
CI01000321_00098493_00100489	1488	0.01	0.06	2.584962501	Up	0.231388902	-	K03364|1|6e-47|189|spu:578716|cell division cycle 20-like protein 1, cofactor of APC complex;K04228|3|2e-37|157|dre:100151502|arginine vasopressin receptor 2;K15196|5|6e-16|86.3|hmg:100202027|transcription factor IIIB 90 kDa subunit	-	-	-	gi|390367672|ref|XP_003731307.1|/2.83085e-88/PREDICTED: uncharacterized protein K02A2.6-like [Strongylocentrotus purpuratus]
CI01180000_00196890_00235102	2040	0.16	0.08	-1	Down	0.240627256	-	K00232|1|1e-28|129|dre:406421|acyl-CoA oxidase [EC:1.3.3.6]	-	-	-	gi|528498823|ref|XP_697559.4|/3.46045e-122/PREDICTED: acyl-coenzyme A oxidase-like protein isoform X1 [Danio rerio]
CI01000034_02166509_02170478	1101	0.01	0.076666667	2.938599455	Up	0.243414889	-	K06850|1|6e-23|108|ptr:462359|slit 3	-	-	-	gi|189517031|ref|XP_001920877.1|/7.65195e-135/PREDICTED: slit homolog 2 protein-like [Danio rerio]
CI01000000_11318462_11334893	1056	1.843333333	0.74	-1.316719804	Down	0.546153374	-	-	-	-	-	-
CI01000063_06384263_06390553	1077	0.223333333	0.15	-0.574236094	Down	0.232325792	-	K04349|1|1e-07|58.2|nvi:100117952|Ras-specific guanine nucleotide-releasing factor 1	-	-	-	gi|121583806|ref|NP_001073480.1|/2.67482e-68/src kinase-associated phosphoprotein 1 [Danio rerio]
CI01000013_06050285_06059640	2148	0.66	1.126666667	0.771522816	Up	0.377497735	-	K01490|1|0.0|1182|dre:333997|AMP deaminase [EC:3.5.4.6]	-	GO:0016814//hydrolase activity, acting on carbon-nitrogen (but not peptide) bonds, in cyclic amidines	GO:0009112;GO:0009127//purine nucleoside monophosphate biosynthetic process	gi|528507763|ref|XP_005159111.1|/0/PREDICTED: AMP deaminase 3 isoform X2 [Danio rerio]
CI01000060_00591678_00605664	1008	0.636666667	0.236666667	-1.427681709	Down	0.398408822	-	-	-	-	-	gi|657578630|ref|XP_008293196.1|/1.99701e-30/PREDICTED: cysteine-rich motor neuron 1 protein [Stegastes partitus]
CI01000041_00221781_00224920	933	0.093333333	0.093333333	0	-	0.176680643	-	-	-	-	-	gi|326677901|ref|XP_003200941.1|/2.82114e-97/PREDICTED: coiled-coil domain-containing protein 92-like [Danio rerio]
CI01000139_00300410_00311615	1380	0.35	0.173333333	-1.0138058	Down	0.293661399	-	K01104|1|2e-177|622|dre:100526653|protein-tyrosine phosphatase [EC:3.1.3.48]	-	-	-	gi|528520972|ref|XP_005163030.1|/4.25136e-176/PREDICTED: tyrosine-protein phosphatase non-receptor type 9 [Danio rerio]
CI01057377_00000865_00001438	348	946.1366667	407.0266667	-1.216925275	Down	0.710777312	-	K02958|1|1e-34|144|xtr:496609|small subunit ribosomal protein S15e	GO:0030529//ribonucleoprotein complex	-	-	gi|295314942|gb|ADF97621.1|/4.42128e-34/40S ribosomal protein S15 [Hypophthalmichthys molitrix]
CI01000305_00415773_00440799	4326	0.62	0.476666667	-0.379287474	Down	0.255141378	-	K11136|1|0.0|1954|dre:503732|regulator of telomere elongation helicase 1 [EC:3.6.4.12]	-	-	-	gi|302129716|ref|NP_001013328.2|/0/regulator of telomere elongation helicase 1 [Danio rerio]
CI01031261_00000138_00001123	333	0.786666667	0.01	-6.297680549	Down	0.671435593	-	-	-	-	-	-
CI01000054_06283619_06286512	546	0.613333333	0.01	-5.938599455	Down	0.606989817	-	-	-	-	-	-
CI01000087_02252395_02256912	1281	0.783333333	0.01	-6.291554446	Down	0.668187194	-	-	-	-	-	gi|528523341|ref|XP_005174509.1|/3.33665e-79/PREDICTED: uncharacterized protein LOC100329818 isoform X2 [Danio rerio]
CI01000028_00137862_00152223	2490	0.01	0.036666667	1.874469118	Up	0.215968606	-	K06231|1|5e-69|263|tgu:100226393|hedgehog interacting protein	-	-	-	gi|528508662|ref|XP_687401.5|/0/PREDICTED: HHIP-like protein 1 [Danio rerio]
CI01000002_01141510_01144174	483	0.01	6.856666667	9.421363578	Up	0.965580795	-	-	-	-	-	gi|192455704|ref|NP_001122287.1|/8.12433e-68/uncharacterized protein LOC100005854 [Danio rerio]
CI01000340_17094196_17104831	2163	0.773333333	0.36	-1.103093493	Down	0.396711668	-	-	-	-	-	gi|528483563|ref|XP_688220.3|/0/PREDICTED: phosphorylated CTD-interacting factor 1 [Danio rerio]
CI01078985_00000257_00000430	171	0.056666667	0.01	-2.502500341	Down	0.229399929	-	K12800|1|1e-06|51.6|dre:566782|NACHT, LRR and PYD domains-containing protein 3	-	-	-	gi|688608539|ref|XP_009294437.1|/1.16097e-13/PREDICTED: uncharacterized protein LOC566957 isoform X25 [Danio rerio]
CI01000407_00051297_00062416	786	0.113333333	0.01	-3.502500341	Down	0.271828779	-	K15157|1|1e-16|87.0|bfo:BRAFLDRAFT_79869|mediator of RNA polymerase II transcription subunit 15;K14007|5|2e-15|83.6|api:100164864|protein transport protein SEC24	-	-	-	gi|569414690|gb|ETO26031.1|/1.46226e-26/hypothetical protein RFI_11106, partial [Reticulomyxa filosa]
CI01000026_01081297_01082783	699	0.123333333	0.01	-3.624490865	Down	0.280698521	-	-	-	-	-	gi|528484898|ref|XP_005172388.1|/9.95548e-63/PREDICTED: prostate-associated microseminoprotein isoform X2 [Danio rerio]
CI01000029_08237701_08245368	1344	3.046666667	2.373333333	-0.360316924	Down	0.344353315	-	K00801|1|0.0|686|dre:571911|farnesyl-diphosphate farnesyltransferase [EC:2.5.1.21]	-	-	-	gi|321267598|ref|NP_001189454.1|/0/squalene synthase [Danio rerio]
CI01000004_07868939_07899539	2379	2.96	2.393333333	-0.306575833	Down	0.323611175	-	K02649|1|0.0|1073|dre:404211|phosphoinositide-3-kinase, regulatory subunit	GO:0044464//cell part	-	-	gi|190338110|gb|AAI62760.1|/0/Pik3r2 protein [Danio rerio]
CI01000054_07385840_07388475	612	68.06666667	39.92666667	-0.769595829	Down	0.594065337	-	K08756|1|2e-35|149|dre:407736|fatty acid-binding protein 7, brain;K08752|2|3e-35|148|bta:281758|fatty acid-binding protein 3, muscle and heart	-	GO:0005488//binding	GO:0051234//establishment of localization	gi|374463495|gb|AEZ53130.1|/8.43972e-59/fatty acid-binding protein [Onychostoma macrolepis]
CI01000065_00563411_00579174	813	10.28	2.543333333	-2.015047803	Down	0.759403462	-	-	-	-	-	gi|528503069|ref|XP_005157892.1|/3.58419e-48/PREDICTED: myelin basic protein isoform X2 [Danio rerio]
CI01000053_05314523_05315601	489	6.21	4.016666667	-0.628594528	Down	0.497596338	-	K02266|1|3e-32|137|dre:335774|cytochrome c oxidase subunit 6a	GO:0005743//mitochondrial inner membrane	-	-	gi|53933242|ref|NP_001005592.1|/3.7749e-31/cytochrome c oxidase subunit 6A1, mitochondrial [Danio rerio]
CI01000325_01342491_01349333	1785	9.85	10.69333333	0.118516011	Up	0.269770692	-	K15615|1|0.0|800|dre:65232|homeobox protein SIX4	GO:0043231//intracellular membrane-bounded organelle	GO:0003677//DNA binding;GO:0001071//nucleic acid binding transcription factor activity	GO:0006351//transcription, DNA-dependent	gi|11344509|dbj|BAB18513.1|/0/homeobox protein six4.1 [Danio rerio]
CI01000054_08425960_08439362	816	0.793333333	0.393333333	-1.012174714	Down	0.383664317	-	-	-	-	-	-
CI01000069_04009856_04015526	999	2.526666667	1.336666667	-0.918595612	Down	0.493257461	-	K13175|1|4e-137|468|dre:100004014|THO complex subunit 6	-	GO:0003676//nucleic acid binding	GO:0006396//RNA processing;GO:0050658//RNA transport	gi|160773852|gb|AAI55160.1|/1.74096e-137/THO complex 6 homolog (Drosophila) [Danio rerio]
CI01000355_00973054_01017573	4290	2.953333333	1.943333333	-0.603810815	Down	0.43116927	-	K03164|1|0.0|2519|dre:569877|DNA topoisomerase II [EC:5.99.1.3]	-	-	-	gi|113681126|ref|NP_001038656.1|/0/DNA topoisomerase 2-beta [Danio rerio]
CI01000028_05774783_05776369	327	18.83	7.803333333	-1.270870566	Down	0.698359674	-	K11096|1|3e-47|186|dre:550244|small nuclear ribonucleoprotein D2	GO:0005681//spliceosomal complex;GO:0044444//cytoplasmic part;GO:0031981//nuclear lumen	GO:0005488//binding	GO:0000398//mRNA splicing, via spliceosome	gi|62955141|ref|NP_001017582.1|/6.69072e-46/small nuclear ribonucleoprotein Sm D2 [Danio rerio]
CI01000010_05494740_05504597	984	0.25	0.01	-4.64385619	Down	0.398931023	-	-	-	-	-	gi|688567074|ref|XP_009302089.1|/1.41102e-49/PREDICTED: breast cancer anti-estrogen resistance protein 3 isoform X3 [Danio rerio]
CI01000082_03226861_03235247	1362	7.723333333	2.51	-1.621536274	Down	0.721697461	-	K07606|1|0.0|754|dre:140599|vimentin	GO:0043234//protein complex	-	-	gi|228609|prf||1807305A/0/vimentin
CI01030798_00000124_00008360	1188	1.013333333	0.526666667	-0.944146765	Down	0.390191832	-	K10301|1|0.0|692|dre:567738|F-box protein 21	-	-	-	gi|189534325|ref|XP_696130.3|/0/PREDICTED: F-box only protein 21 [Danio rerio]
CI01000120_00477162_00480891	3045	392.2633333	213.09	-0.880359595	Down	0.623316285	-	K14721|1|2e-13|79.0|phu:Phum_PHUM540970|DNA-directed RNA polymerase III subunit RPC5	-	-	-	gi|528521969|ref|XP_005163210.1|/0/PREDICTED: muscle M-line assembly protein unc-89-like [Danio rerio]
CI01060112_00001140_00002255	399	1.943333333	0.63	-1.625109649	Down	0.596238615	-	K07871|1|4e-69|259|dre:557574|Ras homolog gene family, member T2	GO:0031306//intrinsic to mitochondrial outer membrane	GO:0046872//metal ion binding;GO:0032561//guanyl ribonucleotide binding;GO:0003824//catalytic activity	GO:0012501//programmed cell death;GO:0035556//intracellular signal transduction;GO:0034643//establishment of mitochondrion localization, microtubule-mediated	gi|83415104|ref|NP_001032768.1|/1.03448e-67/mitochondrial Rho GTPase 2 [Danio rerio]
CI01000304_08904762_08909795	1092	0.296666667	0.36	0.279154071	Up	0.226673732	-	K09851|1|2e-82|306|dre:447938|Ras association domain-containing protein 2	-	-	-	gi|50345048|ref|NP_001002195.1|/5.62583e-114/Ras association (RalGDS/AF-6) domain family member 2b [Danio rerio]
CI01000189_03573515_03603610	4956	2.113333333	1.936666667	-0.125944677	Down	0.245065966	-	K13709|1|0.0|2311|dre:795752|Rho GTPase-activating protein 5	-	-	-	gi|125842181|ref|XP_001336016.1|/0/PREDICTED: rho GTPase-activating protein 5 [Danio rerio]
CI01000211_00414185_00418208	1065	69.58666667	54.31333333	-0.357504494	Down	0.428911518	-	K10839|1|3e-88|325|dre:393536|UV excision repair protein RAD23	GO:0031981//nuclear lumen;GO:0000109//nucleotide-excision repair complex	GO:0043130//ubiquitin binding;GO:0043566//structure-specific DNA binding	GO:0006289//nucleotide-excision repair;GO:0006511//ubiquitin-dependent protein catabolic process;GO:0061136//regulation of proteasomal protein catabolic process;GO:0051276//chromosome organization	gi|41056115|ref|NP_956858.1|/5.62693e-87/UV excision repair protein RAD23 homolog B [Danio rerio]
CI01000130_01996200_01997157	678	0.126666667	0.01	-3.662965013	Down	0.286358261	-	-	-	-	-	gi|642100120|emb|CDQ77079.1|/1.732e-16/unnamed protein product [Oncorhynchus mykiss]
CI01000417_00081744_00090858	897	26.65	21.79666667	-0.29002801	Down	0.381982522	-	K06096|1|4e-70|265|oaa:100081514|vesicle-associated membrane protein-associated protein A	-	-	-	gi|548353730|ref|XP_005729109.1|/2.577e-76/PREDICTED: vesicle-associated membrane protein-associated protein A-like isoform X1 [Pundamilia nyererei]
CI01000034_05869702_05882541	3318	0.573333333	0.303333333	-0.918470115	Down	0.321483973	-	K02327|1|0.0|2098|dre:556456|DNA polymerase delta subunit 1 [EC:2.7.7.7]	-	GO:0003676//nucleic acid binding;GO:0034061	GO:0006259//DNA metabolic process	gi|190340064|gb|AAI63875.1|/0/Polymerase (DNA directed), delta 1, catalytic subunit [Danio rerio]
CI01048398_00003540_00003856	315	4.276666667	0.906666667	-2.237842614	Down	0.724669401	-	K06554|1|2e-07|54.3|cfa:608248|immunoglobulin lambda-like polypeptide 1	-	-	-	gi|20269229|dbj|BAB90987.1|/9.4516e-29/immunoglobulin light chain [Cyprinus carpio]
CI01000012_02884547_02903687	930	0.443333333	0.093333333	-2.247927513	Down	0.390675636	-	K02222|1|1e-157|556|dre:117510|secreted frizzled-related protein 5	-	GO:0005515//protein binding	GO:0007423//sensory organ development;GO:0007420//brain development;GO:0030178//negative regulation of Wnt receptor signaling pathway;GO:0030859//polarized epithelial cell differentiation;GO:0048562//embryonic organ morphogenesis;GO:0043392//negative regulation of DNA binding;GO:0014706//striated muscle tissue development;GO:0048645//organ formation;GO:0048546//digestive tract morphogenesis	gi|61097889|ref|NP_571933.1|/2.0418e-156/secreted frizzled-related protein 5 precursor [Danio rerio]
CI01081200_00000445_00002059	231	1.606666667	0.396666667	-2.018071573	Down	0.597897372	-	K04456|1|1e-20|68.2|dre:560549|RAC serine/threonine-protein kinase [EC:2.7.11.1]	-	-	-	gi|658915826|ref|XP_008397667.1|/2.0183e-20/PREDICTED: RAC-alpha serine/threonine-protein kinase [Poecilia reticulata]
CI01000010_07095217_07122921	3288	1.176666667	1.046666667	-0.168903624	Down	0.241825247	-	K04352|1|1e-46|189|cin:100184835|Ras GTPase-activating protein 1	-	-	-	gi|688566982|ref|XP_009302075.1|/0/PREDICTED: disabled homolog 2-interacting protein isoform X4 [Danio rerio]
CI01000319_00280189_00290013	831	0.3	0.103333333	-1.537656786	Down	0.309918752	-	-	-	-	-	gi|125837283|ref|XP_001333103.1|/2.61937e-08/PREDICTED: uncharacterized protein si:ch211-24o10.6 [Danio rerio]
CI01000179_00188930_00190141	1212	0.01	0.2	4.321928095	Up	0.356056766	-	K09671|1|0.0|649|dre:100170782|carbohydrate 6-sulfotransferase 6 [EC:2.8.2.-]	GO:0012505//endomembrane system	GO:0016782//transferase activity, transferring sulfur-containing groups	-	gi|528522080|ref|XP_005163224.1|/0/PREDICTED: uncharacterized protein LOC100170782 isoform X1 [Danio rerio]
CI01180000_00009241_00055691	3213	1.076666667	0.406666667	-1.404653017	Down	0.47562549	-	K03348|1|0.0|1414|dre:568795|anaphase-promoting complex subunit 1	-	-	-	gi|528498821|ref|XP_005157124.1|/0/PREDICTED: anaphase-promoting complex subunit 1 isoform X3 [Danio rerio]
CI01000127_02558706_02565053	891	1.006666667	0.093333333	-3.431049817	Down	0.575243054	-	K15413|1|4e-08|59.3|cfa:477402|nuclear autoantigen Sp-100	GO:0043231//intracellular membrane-bounded organelle	GO:0046914//transition metal ion binding;GO:0003676//nucleic acid binding	-	gi|195546790|ref|NP_001124251.1|/3.41581e-97/deformed epidermal autoregulatory factor 1 homolog [Danio rerio]
CI01000184_00362739_00364472	1479	0.916666667	0.11	-3.058893689	Down	0.546813805	-	K04132|1|0.0|681|dre:100004742|muscarinic acetylcholine receptor M4;K04130|5|3e-104|379|tgu:100231098|muscarinic acetylcholine receptor M2	-	-	-	gi|528521051|ref|XP_001343971.2|/0/PREDICTED: muscarinic acetylcholine receptor M4-like [Danio rerio]
CI01000010_01954571_01961365	1824	33.27	3.946666667	-3.075515286	Down	0.811162819	-	K14640|1|0.0|1070|dre:406458|solute carrier family 20 (sodium-dependent phosphate transporter)	-	-	-	gi|528487995|ref|XP_005167207.1|/0/PREDICTED: sodium-dependent phosphate transporter 1-A isoform X1 [Danio rerio]
CI01000009_10330884_10337327	4716	0.953333333	0.223333333	-2.093782146	Down	0.51400728	-	K09228|1|1e-119|432|bfo:BRAFLDRAFT_66688|KRAB domain-containing zinc finger protein	-	-	-	gi|326670759|ref|XP_690036.3|/0/PREDICTED: zinc finger protein 142 [Danio rerio]
CI01000060_00189522_00191477	582	0.15	0.28	0.900464326	Up	0.261277243	-	K15123|1|2e-24|112|dre:724009|solute carrier family 25, member 45/47	-	-	-	gi|148224461|ref|NP_001083050.1|/5.17628e-28/solute carrier family 25 member 47-B [Danio rerio]
CI01000029_02738375_02739517	1143	1.403333333	8.213333333	2.549110118	Up	0.773418421	-	K07372|1|0.0|658|dre:30236|gap junction protein, alpha 1	GO:0031224//intrinsic to membrane;GO:0005921//gap junction	GO:0022836;GO:0022829//wide pore channel activity	GO:0048704//embryonic skeletal system morphogenesis;GO:0006810//transport;GO:0030097//hemopoiesis;GO:0033334//fin morphogenesis;GO:0033336//caudal fin development;GO:0007154//cell communication	gi|10717217|gb|AAG17938.1|/0/connexin 43 [Cyprinus carpio]
CI01032440_00001443_00002056	441	0.01	0.193333333	4.273018494	Up	0.347486523	-	K10784|1|7e-11|66.2|mdo:100618594|T cell receptor alpha chain V region	-	-	-	gi|58430400|dbj|BAD88998.1|/1.03907e-43/T cell antigen receptor alpha chain VJC region [Cyprinus carpio]
CI01000304_01764213_01809758	3129	6.656666667	2.913333333	-1.192129148	Down	0.653980249	-	K00504|1|0.0|1738|dre:570822|peptidylglycine monooxygenase [EC:1.14.17.3]	-	-	-	gi|292618017|ref|XP_699436.4|/0/PREDICTED: peptidyl-glycine alpha-amidating monooxygenase isoform X1 [Danio rerio]
CI01000016_01476991_01494147	603	10.18333333	7.613333333	-0.419609729	Down	0.427444747	-	-	-	-	-	gi|47271386|ref|NP_998709.1|/4.88415e-72/ER membrane protein complex subunit 2 [Danio rerio]
CI01000129_01181397_01185865	678	4.62	0.826666667	-2.482515232	Down	0.742332089	-	K06236|1|1e-25|116|cfa:480684|collagen, type I/II/III/V/XI, alpha	-	-	-	gi|597747544|ref|XP_007235757.1|/1.44596e-63/PREDICTED: collagen alpha-1(XXIV) chain [Astyanax mexicanus]
CI01000043_06794188_06795136	393	0.663333333	0.433333333	-0.614256808	Down	0.299359536	-	-	-	-	-	-
CI01000081_00572809_00607442	912	1.783333333	1.463333333	-0.285317952	Down	0.290082784	-	K08878|1|2e-117|422|mdo:100011712|breakpoint cluster region protein [EC:2.7.11.1]	-	-	-	gi|153791603|ref|NP_001093486.1|/2.87035e-155/uncharacterized protein LOC565190 [Danio rerio]
CI01067678_00003958_00004350	315	119.1366667	89.66333333	-0.41002746	Down	0.45621957	-	K09250|1|5e-63|239|dre:335839|cellular nucleic acid-binding protein	-	-	-	gi|189524883|ref|XP_001922883.1|/1.10617e-61/PREDICTED: cellular nucleic acid-binding protein [Danio rerio]
CI01000000_00034855_00045035	2310	1.443333333	0.333333333	-2.114367025	Down	0.587023299	-	K14020|1|0.0|1277|dre:556580|wolfamin	-	-	-	gi|189527670|ref|XP_684510.2|/0/PREDICTED: wolframin [Danio rerio]
CI01000009_05994558_06000514	1980	0.363333333	0.123333333	-1.558730959	Down	0.330630174	-	K15451|1|0.0|958|dre:100005300|tRNA wybutosine-synthesizing protein 4 [EC:2.1.1.-]	-	-	-	gi|190570240|ref|NP_001122029.1|/0/tRNA wybutosine-synthesizing protein 4 [Danio rerio]
CI01000339_06701367_06719938	1812	0.716666667	0.173333333	-2.047753131	Down	0.461487659	-	K14684|1|0.0|746|dre:569227|solute carrier family 25 (mitochondrial phosphate transporter), member 23/24/25/41	GO:0019866//organelle inner membrane;GO:0043231//intracellular membrane-bounded organelle;GO:0031224//intrinsic to membrane	GO:0046872//metal ion binding	GO:0006810//transport	gi|229608957|ref|NP_001153492.1|/0/calcium-binding mitochondrial carrier protein SCaMC-2-B [Danio rerio]
CI01000095_00575602_00578116	1923	0.01	0.083333333	3.058893689	Up	0.246302355	-	K04600|1|1e-66|254|tca:656624|cadherin EGF LAG seven-pass G-type receptor 1 (flamingo)	-	-	-	gi|528502196|ref|XP_002664697.2|/0/PREDICTED: protocadherin-16 [Danio rerio]
CI01000300_09389521_09391739	408	0.213333333	0.01	-4.415037499	Down	0.365448709	-	-	-	-	-	gi|499036975|ref|XP_004569149.1|/6.31512e-20/PREDICTED: uncharacterized protein LOC101487430 [Maylandia zebra]
CI01000071_00825247_00853236	2313	2.473333333	1.796666667	-0.461133914	Down	0.369587922	-	K12487|1|0.0|1216|dre:793882|G protein-coupled receptor kinase interactor 2	-	-	-	gi|528478951|ref|XP_005165242.1|/0/PREDICTED: ARF GTPase-activating protein GIT2 isoform X2 [Danio rerio]
CI01000012_11616967_11694276	1812	0.05	0.01	-2.321928095	Down	0.224193276	-	-	-	-	-	-
CI01000321_03028470_03033496	300	1.186666667	0.29	-2.032789935	Down	0.549801103	-	-	-	-	-	gi|20269225|dbj|BAB90985.1|/8.13606e-12/immunoglobulin light chain [Cyprinus carpio]
CI01000051_05712567_05728993	4746	2.406666667	1.98	-0.281535906	Down	0.302746164	-	K04441|1|1e-10|70.5|ssc:100156630|p38 MAP kinase [EC:2.7.11.24]	-	-	-	gi|688601453|ref|XP_005170211.2|/0/PREDICTED: YLP motif-containing protein 1 isoform X1 [Danio rerio]
CI01000004_14860344_14863053	942	0.01	0.09	3.169925001	Up	0.255149058	-	K10784|1|7e-11|68.6|mdo:100618594|T cell receptor alpha chain V region	-	-	-	gi|688538335|ref|XP_009296960.1|/8.70272e-70/PREDICTED: uncharacterized protein LOC103910097 [Danio rerio]
CI01000451_00010613_00049202	2358	0.1	0.01	-3.321928095	Down	0.263865211	-	K06712|1|1e-13|79.3|oaa:100090424|butyrophilin	-	-	-	gi|688615064|ref|XP_005170687.2|/2.893e-67/PREDICTED: butyrophilin-like protein 8 [Danio rerio]
CI01072271_00000091_00002271	705	1.88	1.473333333	-0.351648793	Down	0.313336098	-	K13627|1|1e-100|365|dre:567667|solute carrier family 12 (potassium/chloride transporter), member 7	-	-	-	gi|528520540|ref|XP_005162972.1|/2.31495e-99/PREDICTED: solute carrier family 12 member 7 isoform X6 [Danio rerio]
CI01000009_09853929_09854476	390	15.41	8.966666667	-0.78122319	Down	0.578622003	-	K14324|1|4e-71|266|dre:393693|histone deacetylase complex subunit SAP18	-	-	-	gi|41152291|ref|NP_957014.1|/8.52835e-70/histone deacetylase complex subunit SAP18 [Danio rerio]
CI01000004_14371097_14380914	2151	1.546666667	0.43	-1.84675374	Down	0.578207314	-	K06246|1|0.0|638|bta:511043|laminin, gamma 2	-	-	-	gi|528471539|ref|XP_003197932.2|/0/PREDICTED: laminin subunit gamma-2 [Danio rerio]
CI01000185_00169413_00191110	1629	0.34	0.246666667	-0.462971976	Down	0.239613571	-	K08328|1|2e-42|174|mgp:100542718|guanylate cyclase activator 1	-	GO:0046872//metal ion binding;GO:0008047//enzyme activator activity	-	gi|32479133|gb|AAN12398.1|/2.23252e-73/polyprotein [Tetraodon nigroviridis]
CI01000040_03119402_03126603	477	0.536666667	0.176666667	-1.602996424	Down	0.388410204	-	-	-	-	-	gi|189534183|ref|XP_001337549.2|/2.81889e-57/PREDICTED: PLAC8-like protein 1 [Danio rerio]
CI01000026_04974839_04980270	1269	2.99	2.216666667	-0.431753645	Down	0.369971893	-	K11153|1|8e-85|314|gga:423274|retinol dehydrogenase 12 [EC:1.1.1.-]	-	-	-	gi|723047743|gb|AIX47774.1|/6.6869e-165/retinol dehydrogenase 13 [Cyprinus carpio]
CI01000054_01639395_01647833	1719	1.35	1.04	-0.376375879	Down	0.300473053	-	K12479|1|0.0|1025|dre:561653|vacuolar protein sorting-associated protein 45	-	-	-	gi|375331907|ref|NP_001243585.1|/0/vacuolar protein sorting-associated protein 45 [Danio rerio]
CI01000310_00369180_00401704	2268	0.14	0.01	-3.807354922	Down	0.299720469	-	K05858|1|0.0|852|dre:100537538|phosphatidylinositol phospholipase C, beta [EC:3.1.4.11]	-	-	-	gi|688593345|ref|XP_009291051.1|/0/PREDICTED: 1-phosphatidylinositol 4,5-bisphosphate phosphodiesterase beta-4 [Danio rerio]
CI01000133_02186666_02199197	2394	0.136666667	0.04	-1.772589504	Down	0.253106329	-	K06826|1|4e-16|87.8|tca:661043|nidogen (entactin);K10307|4|9e-15|83.2|acs:100552900|F-box protein 30	-	-	-	gi|688610435|ref|XP_009294879.1|/0/PREDICTED: uncharacterized protein si:dkey-9l20.3 [Danio rerio]
CI01000087_02016004_02049203	1896	1.43	1.71	0.257981178	Up	0.279116558	-	K06835|1|0.0|924|dre:563275|disintegrin and metalloproteinase domain-containing protein 12 [EC:3.4.24.-]	-	-	-	gi|573885067|ref|XP_006630574.1|/0/PREDICTED: disintegrin and metalloproteinase domain-containing protein 12-like [Lepisosteus oculatus]
CI01000039_04623469_04631390	1860	5.916666667	3.7	-0.677259348	Down	0.508140196	-	K16063|1|0.0|1048|dre:564149|E3 SUMO-protein ligase PIAS2 [EC:6.3.2.-]	GO:0016604//nuclear body	GO:0003712//transcription cofactor activity;GO:0046872//metal ion binding;GO:0035258//steroid hormone receptor binding;GO:0019787//small conjugating protein ligase activity	GO:0033144//negative regulation of intracellular steroid hormone receptor signaling pathway;GO:0006355//regulation of transcription, DNA-dependent	gi|528480049|ref|XP_005165453.1|/0/PREDICTED: E3 SUMO-protein ligase PIAS2 isoform X1 [Danio rerio]
CI01000052_00165058_00166912	1221	0.01	0.07	2.807354922	Up	0.238676681	-	-	-	-	-	gi|585655033|ref|XP_006815409.1|/6.77256e-34/PREDICTED: uncharacterized protein LOC102808709 [Saccoglossus kowalevskii]
CI01000210_00145140_00149373	3645	1.84	0.82	-1.166009951	Down	0.526325086	-	K10955|1|2e-15|86.3|tgu:100220116|intestinal mucin-2;K13908|2|2e-13|79.7|bta:789503|mucin-5B	-	-	-	gi|688604064|ref|XP_005173918.2|/0/PREDICTED: uncharacterized protein KIAA2026-like, partial [Danio rerio]
CI01000080_01298042_01314713	2424	3.24	2.153333333	-0.589422149	Down	0.434909152	-	K15013|1|0.0|945|xtr:100158533|long-chain-fatty-acid--CoA ligase ACSBG [EC:6.2.1.3]	-	-	-	gi|597735631|ref|XP_007230089.1|/0/PREDICTED: long-chain-fatty-acid--CoA ligase ACSBG2-like isoform X1 [Astyanax mexicanus]
CI01000063_00861534_00863874	576	0.15	0.01	-3.906890596	Down	0.308759158	-	K10380|1|2e-12|72.8|dse:Dsec_GM23234|ankyrin;K11420|2|4e-12|71.2|xtr:100124713|euchromatic histone-lysine N-methyltransferase [EC:2.1.1.43];K08062|4|4e-12|71.2|xtr:100490142|regulatory factor X-associated ankyrin-containing protein	-	-	-	gi|41053672|ref|NP_956568.1|/1.17372e-85/ankyrin repeat domain-containing protein 22 [Danio rerio]
CI01000205_00898504_00898998	300	1.18	1.15	-0.037152998	Down	0.204649127	-	-	-	-	-	gi|658879220|ref|XP_008422581.1|/9.28728e-16/PREDICTED: rab9 effector protein with kelch motifs [Poecilia reticulata]
CI01000354_01351447_01399387	1239	236.0566667	198.25	-0.251812362	Down	0.372160531	-	K09582|1|2e-07|57.8|cel:C14B9.2|protein disulfide-isomerase A4 [EC:5.3.4.1];K09580|5|3e-06|53.9|dgr:Dgri_GH16892|protein disulfide-isomerase A1 [EC:5.3.4.1]	-	-	-	gi|528486514|ref|XP_005166685.1|/4.30569e-177/PREDICTED: calsequestrin-1 isoform X1 [Danio rerio]
CI01000057_05912175_05916639	411	0.01	0.603333333	5.914883386	Up	0.603004193	-	-	-	-	-	gi|657575908|ref|XP_008291713.1|/2.38795e-27/PREDICTED: phosphatase and actin regulator 3-like [Stegastes partitus]
CI01000116_00090035_00093317	621	7.756666667	6.47	-0.261671093	Down	0.340413768	-	-	GO:0012505//endomembrane system;GO:0005793//endoplasmic reticulum-Golgi intermediate compartment;GO:0031090//organelle membrane;GO:0043231//intracellular membrane-bounded organelle	-	GO:0006810//transport	gi|528499621|ref|XP_005157259.1|/3.23398e-114/PREDICTED: endoplasmic reticulum-Golgi intermediate compartment protein 1 isoform X1 [Danio rerio]
CI01119425_00000071_00000556	372	0.01	0.23	4.523561956	Up	0.382658311	-	-	-	-	-	gi|597797961|ref|XP_007260533.1|/4.31787e-53/PREDICTED: UPF0704 protein C6orf165 homolog [Astyanax mexicanus]
CI01000059_04804388_04804862	393	2.62	0.843333333	-1.635391928	Down	0.638007034	-	K06100|1|7e-11|65.9|dre:570858|symplekin	-	-	-	gi|528480803|ref|XP_005165630.1|/8.94684e-11/PREDICTED: symplekin isoform X2 [Danio rerio]
CI01000016_01199558_01199730	171	0.01	1.7	7.409390936	Up	0.834231827	-	-	-	-	-	gi|292622501|ref|XP_002665001.1|/3.97626e-11/PREDICTED: transmembrane protein 42-like [Danio rerio]
CI01000068_00002352_00004092	396	4.13	2.53	-0.707004397	Down	0.492704542	-	K15152|1|3e-64|243|dre:406732|mediator of RNA polymerase II transcription subunit 21	GO:0043231//intracellular membrane-bounded organelle	-	GO:0006351//transcription, DNA-dependent	gi|554865865|ref|XP_005942967.1|/4.5093e-63/PREDICTED: mediator of RNA polymerase II transcription subunit 21-like [Haplochromis burtoni]
CI01000021_05942137_05950309	804	3.343333333	2.763333333	-0.274877599	Down	0.313681672	-	K14050|1|3e-131|468|dre:767725|geranylgeranyl transferase type-2 subunit alpha [EC:2.5.1.60]	-	GO:0046914//transition metal ion binding;GO:0004661//protein geranylgeranyltransferase activity	GO:0006497//protein lipidation	gi|115496183|ref|NP_001070131.1|/5.63428e-130/geranylgeranyl transferase type-2 subunit alpha [Danio rerio]
CI01000019_01213457_01219101	1638	0.153333333	0.236666667	0.626185163	Up	0.237302063	-	-	-	-	-	gi|528476897|ref|XP_003198330.2|/0/PREDICTED: DEP domain-containing protein 7 [Danio rerio]
CI01000026_04928016_04937491	5283	53.19	31.4	-0.760390478	Down	0.588935477	-	K08868|1|0.0|915|dre:100534893|alpha-kinase	-	-	-	gi|688564384|ref|XP_003199013.3|/0/PREDICTED: uncharacterized protein LOC100534893 [Danio rerio]
CI01000012_08787836_08798682	960	0.593333333	0.41	-0.533218926	Down	0.274846795	-	K04440|1|6e-93|341|dre:562720|c-Jun N-terminal kinase [EC:2.7.11.24]	-	GO:0004702//receptor signaling protein serine/threonine kinase activity;GO:0032559	GO:0006464//cellular protein modification process	gi|533176178|ref|XP_005401416.1|/2.18135e-124/PREDICTED: mitogen-activated protein kinase 10 isoform X5 [Chinchilla lanigera]
CI01000325_05183316_05189310	1341	0.01	0.066666667	2.736965594	Up	0.236649311	-	K09445|1|0.0|762|dre:569263|interferon regulatory factor 4	-	-	GO:0006351//transcription, DNA-dependent;GO:0050794//regulation of cellular process	gi|688602284|ref|XP_009301432.1|/0/PREDICTED: interferon regulatory factor 4 [Danio rerio]
CI01000054_08174433_08193026	903	0.716666667	0.71	-0.013483229	Down	0.179276291	-	K00791|1|7e-145|513|dre:553523|tRNA dimethylallyltransferase [EC:2.5.1.75]	-	-	-	gi|688600305|ref|XP_009292567.1|/1.45089e-143/PREDICTED: tRNA dimethylallyltransferase, mitochondrial isoform X1 [Danio rerio]
CI01000000_10431043_10433001	1959	0.243333333	0.046666667	-2.382469637	Down	0.31573208	-	K11657|1|5e-06|53.9|nvi:100121098|remodeling and spacing factor 1	-	-	-	gi|688585701|ref|XP_009289446.1|/2.80725e-89/PREDICTED: uncharacterized protein wu:fc26g07 isoform X4 [Danio rerio]
CI01000180_00139748_00158549	2160	2.723333333	1.103333333	-1.303504861	Down	0.593258996	-	K01951|1|0.0|1241|dre:393559|GMP synthase (glutamine-hydrolysing) [EC:6.3.5.2]	-	-	-	gi|254588106|ref|NP_956881.2|/0/GMP synthase [Danio rerio]
CI01000340_14773223_14776315	1338	5.866666667	1.346666667	-2.123148231	Down	0.741925079	-	K04377|1|1e-22|108|dre:393141|Myc proto-oncogene protein;K09109|3|2e-20|100|dre:252851|N-myc proto-oncogene protein	GO:0043231//intracellular membrane-bounded organelle	GO:0001071//nucleic acid binding transcription factor activity	GO:0014031//mesenchymal cell development	gi|528483359|ref|XP_005166306.1|/2.11462e-148/PREDICTED: myelocytomatosis oncogene homolog isoform X1 [Danio rerio]
CI01000073_00812863_00823960	2241	0.15	0.04	-1.906890596	Down	0.259127002	-	K06521|1|0.0|703|dre:563087|semaphorin 4	GO:0044464//cell part	GO:0004871//signal transducer activity	GO:0032501//multicellular organismal process	gi|528472102|ref|XP_005168486.1|/0/PREDICTED: semaphorin-4E isoform X1 [Danio rerio]
CI01000000_08423126_08425947	1071	0.153333333	0.01	-3.938599455	Down	0.308759158	-	-	-	-	-	-
CI01000062_01636480_01644760	765	15.18333333	15.89333333	0.065933182	Up	0.245741756	-	K10436|1|5e-127|453|dre:559217|microtubule-associated protein, RP/EB family	-	-	-	gi|528506688|ref|XP_005158903.1|/5.12086e-138/PREDICTED: microtubule-associated protein, RP/EB family, member 3a isoform X1 [Danio rerio]
CI01000003_02449147_02456088	1605	12.53	5.933333333	-1.078471674	Down	0.666328772	-	K13210|1|4e-135|482|dre:406418|far upstream element-binding protein	-	-	-	gi|688536011|ref|XP_009295789.1|/8.44493e-134/PREDICTED: far upstream element-binding protein 1 isoform X5 [Danio rerio]
CI01025149_00000210_00000739	243	1.156666667	2.216666667	0.938418678	Up	0.482905589	-	-	-	-	-	gi|62955761|ref|NP_001017895.1|/9.97102e-26/COMM domain-containing protein 10 [Danio rerio]
CI01000040_00810717_00829640	1842	11.31	7.04	-0.683951595	Down	0.538911671	-	K00472|1|0.0|919|dre:373132|prolyl 4-hydroxylase [EC:1.14.11.2]	GO:0043231//intracellular membrane-bounded organelle	GO:0046914//transition metal ion binding;GO:0019842//vitamin binding;GO:0019798;GO:0016701//oxidoreductase activity, acting on single donors with incorporation of molecular oxygen	GO:0008152//metabolic process	gi|688606785|ref|XP_009293967.1|/0/PREDICTED: prolyl 4-hydroxylase subunit alpha-2 isoform X6 [Danio rerio]
CI01000006_12677322_12678268	393	0.01	0.22	4.459431619	Up	0.374080388	-	-	-	-	-	gi|688604871|ref|XP_009293507.1|/2.84492e-49/PREDICTED: trichohyalin-like isoform X3 [Danio rerio]
CI01000258_00096312_00110058	3180	0.303333333	0.123333333	-1.298341275	Down	0.297470396	-	K12800|1|0.0|814|dre:566782|NACHT, LRR and PYD domains-containing protein 3	-	-	-	gi|688534969|ref|XP_009293943.1|/0/PREDICTED: NACHT, LRR and PYD domains-containing protein 12 [Danio rerio]
CI01000055_03795753_03805149	2277	3.873333333	2.43	-0.672619349	Down	0.476101614	-	K12657|1|0.0|1380|dre:100332705|delta-1-pyrroline-5-carboxylate synthetase [EC:2.7.2.11 1.2.1.41]	GO:0044424//intracellular part	GO:0016620//oxidoreductase activity, acting on the aldehyde or oxo group of donors, NAD or NADP as acceptor;GO:0016774//phosphotransferase activity, carboxyl group as acceptor	GO:0006560//proline metabolic process	gi|134133294|ref|NP_001077015.1|/0/delta-1-pyrroline-5-carboxylate synthase [Danio rerio]
CI01000083_00354402_00359461	435	2.946666667	2.873333333	-0.0363585	Down	0.2144404	-	-	-	-	-	-
CI01000330_03111967_03139685	2652	0.15	0.09	-0.736965594	Down	0.229200264	-	K08532|1|0.0|866|dre:564951|RAR-related orphan receptor alpha	GO:0043231//intracellular membrane-bounded organelle	GO:0004879//ligand-activated sequence-specific DNA binding RNA polymerase II transcription factor activity;GO:0046914//transition metal ion binding;GO:0003677//DNA binding;GO:0001071//nucleic acid binding transcription factor activity	GO:0006351//transcription, DNA-dependent	gi|164414403|ref|NP_001103637.1|/0/nuclear receptor ROR-alpha [Danio rerio]
CI01132874_00000044_00001495	1452	0.063333333	0.01	-2.662965013	Down	0.231388902	-	-	-	-	-	gi|528505000|ref|XP_005158482.1|/9.15583e-84/PREDICTED: uncharacterized protein LOC101886504 [Danio rerio]
CI01000054_09706828_09710100	576	3.026666667	2.383333333	-0.344749056	Down	0.33647422	-	K12343|1|2e-67|254|dre:767715|3-oxo-5-alpha-steroid 4-dehydrogenase 1 [EC:1.3.99.5]	GO:0044424//intracellular part;GO:0031224//intrinsic to membrane	GO:0033765	GO:0006629//lipid metabolic process	gi|115496282|ref|NP_001070121.1|/3.55039e-66/3-oxo-5-alpha-steroid 4-dehydrogenase 1 [Danio rerio]
CI01000053_02457987_02461022	1023	4.36	3.753333333	-0.216155713	Down	0.301095087	-	K00685|1|1e-18|94.7|tsp:Tsp_00010|arginine-tRNA-protein transferase [EC:2.3.2.8];K00771|2|2e-12|73.6|smm:Smp_128310.1|protein xylosyltransferase [EC:2.4.2.26]	GO:0043231//intracellular membrane-bounded organelle;GO:0044444//cytoplasmic part	GO:0016668//oxidoreductase activity, acting on a sulfur group of donors, NAD(P) as acceptor	GO:0007166//cell surface receptor signaling pathway;GO:0008152//metabolic process;GO:0019725//cellular homeostasis;GO:0048869//cellular developmental process	gi|66472560|ref|NP_001018431.1|/2.08792e-51/nucleoredoxin [Danio rerio]
CI01028199_00000001_00000629	450	1005.81	260.46	-1.949224069	Down	0.777903208	-	K10352|1|6e-77|285|dre:246275|myosin heavy chain	-	GO:0005488//binding	-	gi|460333532|gb|AGH09216.1|/3.62926e-76/myosin heavy chain a [Culter alburnus]
CI01000053_06095365_06103392	1692	3.063333333	1.423333333	-1.105828792	Down	0.580580258	-	K04592|1|1e-50|201|acs:100554478|latrophilin 1	-	-	-	gi|187608240|ref|NP_001119944.1|/0/olfactomedin-like 2A precursor [Danio rerio]
CI01000026_07716356_07721570	1431	0.28	0.06	-2.222392421	Down	0.32556943	-	K10904|1|8e-127|454|dre:445058|TIMELESS-interacting protein	GO:0043231//intracellular membrane-bounded organelle;GO:0000785//chromatin	-	GO:0000077//DNA damage checkpoint;GO:0007165//signal transduction;GO:0008283//cell proliferation;GO:0045005//maintenance of fidelity involved in DNA-dependent DNA replication	gi|528485115|ref|XP_005168931.1|/6.5588e-127/PREDICTED: TIMELESS-interacting protein isoform X1 [Danio rerio]
CI01000053_03318431_03325229	567	1.773333333	1.28	-0.470319935	Down	0.346088866	-	K07127|1|7e-44|176|dre:751742|5-hydroxyisourate hydrolase [EC:3.5.2.17]	GO:0042579//microbody	GO:0016812//hydrolase activity, acting on carbon-nitrogen (but not peptide) bonds, in cyclic amides	GO:0051234//establishment of localization;GO:0009112	gi|269995933|ref|NP_001038917.2|/1.16834e-42/5-hydroxyisourate hydrolase [Danio rerio]
CI01000004_15200553_15209521	1653	0.196666667	0.053333333	-1.882643049	Down	0.276037107	-	K05618|1|2e-160|566|gga:429106|solute carrier family 1 (glutamate transporter), member 7	GO:0044464//cell part	GO:0005310//dicarboxylic acid transmembrane transporter activity	-	gi|299890809|ref|NP_001177745.1|/0/solute carrier family 1 (glutamate transporter), member 8b [Danio rerio]
CI01000001_03465138_03473769	1665	0.19	0.053333333	-1.832890014	Down	0.276006389	-	K05167|1|2e-43|177|acs:100556436|interleukin 17 receptor D	-	-	-	gi|292627154|ref|XP_688141.3|/0/PREDICTED: interleukin-17 receptor D isoform X1 [Danio rerio]
CI01000300_04035454_04049805	3093	11.47333333	9.25	-0.310759326	Down	0.376583882	-	K16059|1|1e-166|588|dre:563901|stromal interaction molecule	-	-	-	gi|688531786|ref|XP_002660454.3|/0/PREDICTED: stromal interaction molecule 2 [Danio rerio]
CI01000222_00644140_00648906	4767	1.193333333	0.163333333	-2.869105933	Down	0.587545501	-	K12797|1|4e-10|68.9|aml:100471523|caspase recruitment domain-containing protein 6	-	-	-	gi|292614056|ref|XP_002662121.1|/0/PREDICTED: interferon-induced very large GTPase 1-like [Danio rerio]
CI01000012_12695280_12699262	885	0.096666667	0.01	-3.273018494	Down	0.261031501	-	K07865|1|1e-114|413|dre:492802|Ras homolog gene family, member U	GO:0016020//membrane	GO:0017111//nucleoside-triphosphatase activity;GO:0000166//nucleotide binding	GO:0065008;GO:0007010//cytoskeleton organization;GO:0022402//cell cycle process;GO:0007265//Ras protein signal transduction	gi|55925375|ref|NP_001007444.1|/1.9682e-113/rho-related GTP-binding protein RhoU [Danio rerio]
CI01000113_01854931_01857730	708	6.396666667	4.063333333	-0.654656586	Down	0.505222012	-	K12182|1|5e-13|75.1|aml:100471988|hepatocyte growth factor-regulated tyrosine kinase substrate	-	-	-	gi|115529391|ref|NP_001070224.1|/1.63049e-76/coiled-coil domain-containing protein 137 [Danio rerio]
CI01000344_02541655_02570866	1182	0.01	0.073333333	2.874469118	Up	0.238676681	-	-	-	-	-	-
CI01000063_03868669_03878824	1209	1.47	0.2	-2.87774425	Down	0.622924634	-	K12307|1|3e-157|555|dre:564342|MFS transporter, ceroid-lipofuscinosis neuronal protein 7	GO:0016020//membrane;GO:0005764//lysosome	-	GO:0006810//transport	gi|688579829|ref|XP_009304914.1|/5.3056e-156/PREDICTED: major facilitator superfamily domain-containing protein 8 isoform X1 [Danio rerio]
CI01000065_00768127_00769942	573	1.316666667	0.136666667	-3.268156838	Down	0.617909966	-	-	-	-	-	gi|688589855|ref|XP_005157922.2|/7.06924e-51/PREDICTED: gastrula zinc finger protein xFG20-1-like isoform X1 [Danio rerio]
CI01000000_13587788_13588280	348	0.75	0.246666667	-1.604327826	Down	0.438748867	-	-	-	-	-	-
CI01000111_02988376_02988833	456	0.01	0.363333333	5.183221824	Up	0.479641831	-	-	-	-	-	gi|688534532|ref|XP_009293369.1|/2.27675e-54/PREDICTED: EGF-like module-containing mucin-like hormone receptor-like 3 isoform X1 [Danio rerio]
CI01000009_03140599_03143635	1305	0.553333333	0.3	-0.883186335	Down	0.313374495	-	K15274|1|0.0|681|dre:368418|solute carrier family 35 (probable UDP-sugar transporter), member A5	GO:0012505//endomembrane system;GO:0031224//intrinsic to membrane	GO:0005402//cation:sugar symporter activity	GO:0008643//carbohydrate transport	gi|528490474|ref|XP_005167880.1|/0/PREDICTED: probable UDP-sugar transporter protein SLC35A5 isoform X1 [Danio rerio]
CI01000324_00319642_00412118	5526	4.673333333	2.47	-0.919940902	Down	0.550131318	-	K11653|1|0.0|2764|dre:569589|AT-rich interactive domain-containing protein 1	-	-	-	gi|354549332|gb|AER27741.1|/0/Arid1b [Danio rerio]
CI01007641_00000428_00000601	171	16.47666667	4.73	-1.800512317	Down	0.754281282	-	K12800|1|2e-11|67.4|dre:561595|NACHT, LRR and PYD domains-containing protein 3	-	-	-	gi|688608547|ref|XP_009294440.1|/1.19863e-18/PREDICTED: ribonuclease inhibitor-like isoform X2 [Danio rerio]
CI01000024_04280957_04294789	1953	0.01	0.046666667	2.222392421	Up	0.222672749	-	K06236|1|1e-07|58.9|spu:589794|collagen, type I/II/III/V/XI, alpha	-	-	-	gi|125818160|ref|XP_698991.2|/0/PREDICTED: thrombospondin-type laminin G domain and EAR repeat-containing protein [Danio rerio]
CI01000057_00132905_00133478	246	250.1066667	196.32	-0.349336359	Down	0.42914958	-	K05687|1|7e-40|162|dre:449674|protein DJ-1	GO:0043231//intracellular membrane-bounded organelle	GO:0003723//RNA binding;GO:0042802//identical protein binding;GO:0016787//hydrolase activity	GO:0034614//cellular response to reactive oxygen species;GO:0032411//positive regulation of transporter activity;GO:0031647//regulation of protein stability;GO:0043523//regulation of neuron apoptotic process	gi|54400374|ref|NP_001005938.1|/1.74788e-38/protein DJ-1 [Danio rerio]
CI01000082_00302837_00322352	3531	1.093333333	1.763333333	0.689571907	Up	0.40786988	-	K01115|1|0.0|1740|dre:572492|phospholipase D [EC:3.1.4.4]	-	-	-	gi|688614439|ref|XP_009295770.1|/0/PREDICTED: phospholipase D1 [Danio rerio]
CI01000053_02247523_02250009	885	0.096666667	0.096666667	0	-	0.176680643	-	K14165|1|9e-90|330|mcc:715846|dual specificity phosphatase [EC:3.1.3.16 3.1.3.48];K14574|2|4e-48|192|spu:588956|ribosome maturation protein SDO1	-	-	-	gi|688587332|ref|XP_009289835.1|/2.03676e-110/PREDICTED: uncharacterized protein LOC449773 isoform X1 [Danio rerio]
CI01000004_01800502_01807872	1734	3.783333333	1.97	-0.941462262	Down	0.537107005	-	K15618|1|1e-120|434|dre:393707|B-cell lymphoma 6 protein	-	-	-	gi|153791185|ref|NP_001093544.1|/0/B-cell CLL/lymphoma 6a, genome duplicate b [Danio rerio]
CI01000154_01213994_01216752	573	1.306666667	0.703333333	-0.893610655	Down	0.411425456	-	-	-	-	-	gi|192453592|ref|NP_001122172.1|/8.05082e-63/transmembrane protein 160 [Danio rerio]
CI01000049_00848509_00854128	1587	1.456666667	0.39	-1.90112475	Down	0.571434057	-	K03844|1|0.0|881|dre:407614|alpha-1,2-mannosyltransferase [EC:2.4.1.-]	-	-	GO:0008152//metabolic process	gi|238624126|ref|NP_001154823.1|/0/GDP-Man:Man(3)GlcNAc(2)-PP-Dol alpha-1,2-mannosyltransferase isoform 1 [Danio rerio]
CI01000015_06871575_06874544	666	6.063333333	2.753333333	-1.138931856	Down	0.641869788	-	-	-	-	-	gi|688609683|ref|XP_009294715.1|/3.74041e-85/PREDICTED: protein jagunal homolog 1-B isoform X1 [Danio rerio]
CI01000024_00819438_00820162	492	0.346666667	0.503333333	0.537965021	Up	0.267620452	-	-	-	-	-	-
CI01000013_03911586_03916513	1236	0.07	0.01	-2.807354922	Down	0.238676681	-	K12012|1|1e-60|234|dre:561381|tripartite motif-containing protein 35	-	-	-	gi|597785235|ref|XP_007256106.1|/8.01986e-91/PREDICTED: nuclear factor 7, ovary-like [Astyanax mexicanus]
CI01000340_04403305_04410695	882	10.76	6.713333333	-0.680576895	Down	0.537007173	-	-	-	-	-	gi|688560683|ref|XP_009300735.1|/3.27113e-145/PREDICTED: SH3-containing GRB2-like protein 3-interacting protein 1 isoform X1 [Danio rerio]
CI01000149_00450451_00462524	2172	0.333333333	0.043333333	-2.943416472	Down	0.367714141	-	K11321|1|5e-17|90.5|spu:576401|bromodomain-containing protein 8;K03364|2|4e-16|87.4|spu:578716|cell division cycle 20-like protein 1, cofactor of APC complex;K12800|4|6e-16|87.0|dre:561595|NACHT, LRR and PYD domains-containing protein 3	-	-	-	gi|512818886|ref|XP_004911565.1|/3.07826e-92/PREDICTED: uncharacterized protein LOC100495766 [Xenopus (Silurana) tropicalis]
CI01000063_07525686_07551770	4191	1.293333333	1.896666667	0.552372	Up	0.374034312	-	K12365|1|5e-21|104|dre:570984|phosphatidylinositol-3,4,5-trisphosphate-dependent Rac exchanger 1 protein	-	-	-	gi|528496386|ref|XP_005156402.1|/0/PREDICTED: dynamin-binding protein isoform X2 [Danio rerio]
CI01000009_01039363_01051161	849	0.38	0.843333333	1.150103561	Up	0.412938303	-	K09205|1|9e-14|77.8|dre:100126139|krueppel-like factor 8/12	GO:0044464//cell part	GO:0005488//binding	-	gi|688571280|ref|XP_009302993.1|/1.81551e-12/PREDICTED: Krueppel-like factor 12 isoform X1 [Danio rerio]
CI01000018_05252991_05253583	234	12.16666667	8.023333333	-0.600660322	Down	0.512279408	-	K15985|1|9e-27|118|dre:555852|cAMP-dependent protein kinase inhibitor alpha	GO:0044464//cell part	-	GO:0050794//regulation of cellular process;GO:0019222//regulation of metabolic process	gi|317008605|ref|NP_001186927.1|/2.23664e-25/cAMP-dependent protein kinase inhibitor alpha [Danio rerio]
CI01000304_13541959_13564807	2601	0.64	0.24	-1.415037499	Down	0.398362746	-	K04495|1|8e-09|63.5|acs:100558619|transcription factor SOX17 (SOX group F);K09267|2|8e-09|63.5|spu:373202|transcription factor SOX1/2/3/14/21 (SOX group B)	-	-	-	gi|528492499|ref|XP_001344562.5|/0/PREDICTED: HMG box transcription factor BBX isoform X1 [Danio rerio]
CI01000036_00585386_00663579	1968	0.01	0.046666667	2.222392421	Up	0.222672749	-	K08624|1|7e-31|136|acs:100559403|a disintegrin and metalloproteinase with thrombospondin motifs 9 [EC:3.4.24.-]	-	-	-	gi|688570393|ref|XP_009302794.1|/0/PREDICTED: thrombospondin type-1 domain-containing protein 7B isoform X2 [Danio rerio]
CI01000019_01715895_01733784	2967	0.01	0.106666667	3.415037499	Up	0.26898739	-	K05316|1|2e-11|72.4|cqu:CpipJ_CPIJ005979|voltage-dependent calcium channel alpha-2/delta, invertebrate;K04861|5|1e-09|66.2|xtr:100488361|voltage-dependent calcium channel alpha-2/delta-4	-	-	-	gi|528476849|ref|XP_005164873.1|/0/PREDICTED: inter-alpha-trypsin inhibitor heavy chain H2 isoform X1 [Danio rerio]
CI01000310_03190691_03191339	450	2.08	3.45	0.730012834	Up	0.483381714	-	-	-	-	-	-
CI01000019_01580774_01598483	2154	3.49	2.46	-0.504568721	Down	0.406234161	-	K06068|1|0.0|1271|dre:555521|novel protein kinase C [EC:2.7.11.13]	-	-	-	gi|528476859|ref|XP_005164878.1|/0/PREDICTED: protein kinase C theta type isoform X2 [Danio rerio]
CI01000004_17419825_17424299	1500	0.113333333	0.01	-3.502500341	Down	0.271828779	-	K07375|1|0.0|786|dre:554127|tubulin beta	GO:0032991//macromolecular complex;GO:0015630//microtubule cytoskeleton	GO:0017111//nucleoside-triphosphatase activity;GO:0032561//guanyl ribonucleotide binding	GO:0043623//cellular protein complex assembly;GO:0009207;GO:0007017//microtubule-based process	gi|348501224|ref|XP_003438170.1|/0/PREDICTED: tubulin beta-2A chain isoform 1 [Oreochromis niloticus]
CI01000339_01730717_01733784	1668	0.053333333	0.01	-2.415037499	Down	0.224193276	-	K04574|1|4e-14|80.5|cfa:442940|neurofilament heavy polypeptide	-	-	-	gi|528479072|ref|XP_696044.4|/4.01941e-94/PREDICTED: proteoglycan 4 [Danio rerio]
CI01000127_00537554_00538768	1215	0.01	0.07	2.807354922	Up	0.238676681	-	K08397|1|3e-104|379|xtr:100489869|relaxin family peptide receptor 3	-	-	-	gi|528520719|ref|XP_005174282.1|/8.99552e-180/PREDICTED: relaxin-3 receptor 1-like [Danio rerio]
CI01000058_02379628_02392648	1407	3.416666667	0.826666667	-2.047211884	Down	0.698605416	-	K15590|1|4e-170|598|dre:562289|transcription factor EB	-	-	-	gi|528494205|ref|XP_005172942.1|/5.17655e-169/PREDICTED: transcription factor EB isoform X2 [Danio rerio]
CI01000002_01261963_01263001	195	0.01	0.486666667	5.604862058	Up	0.552304597	-	-	-	-	-	-
CI01000321_04864287_04872091	480	0.186666667	0.173333333	-0.106915204	Down	0.19638606	-	K05462|1|2e-83|307|dre:100006460|ephrin-A	-	-	-	gi|326676466|ref|XP_001340912.2|/2.5249e-82/PREDICTED: ephrin-A3 [Danio rerio]
CI01000054_09485610_09487896	390	30.09	15.59666667	-0.948046379	Down	0.624414443	-	K03939|1|6e-55|212|dre:447913|NADH dehydrogenase (ubiquinone) Fe-S protein 6 [EC:1.6.5.3 1.6.99.3]	-	GO:0050136//NADH dehydrogenase (quinone) activity	GO:0008152//metabolic process	gi|52219138|ref|NP_001004651.1|/1.46148e-53/NADH dehydrogenase [ubiquinone] iron-sulfur protein 6, mitochondrial [Danio rerio]
CI01000384_00183301_00184291	318	0.56	0.01	-5.807354922	Down	0.58620928	-	K13907|1|6e-16|82.8|bfo:BRAFLDRAFT_279345|cystatin-A/B	-	-	-	gi|432928223|ref|XP_004081113.1|/2.48699e-21/PREDICTED: cystatin-B-like [Oryzias latipes]
CI01000016_04422169_04424433	615	7.706666667	7.176666667	-0.102793078	Down	0.255847886	-	-	-	-	-	gi|47550855|ref|NP_999945.1|/3.55365e-97/prenylated Rab acceptor protein 1 [Danio rerio]
CI01000127_01697668_01703795	855	2.943333333	1.39	-1.082366054	Down	0.572417024	-	K15278|1|6e-144|510|dre:323737|solute carrier family 35 (UDP-xylose/UDP-N-acetylglucosamine transporter), member B4	GO:0012505//endomembrane system;GO:0043231//intracellular membrane-bounded organelle;GO:0031224//intrinsic to membrane	GO:0015144//carbohydrate transmembrane transporter activity	GO:0008643//carbohydrate transport	gi|47086731|ref|NP_997817.1|/1.11841e-142/UDP-xylose and UDP-N-acetylglucosamine transporter [Danio rerio]
CI01000340_05778950_05780358	624	0.14	0.01	-3.807354922	Down	0.299720469	-	-	-	-	-	gi|528482684|ref|XP_001341695.3|/4.21414e-53/PREDICTED: uncharacterized protein si:dkey-170g13.2 [Danio rerio]
CI01000004_12719753_12721562	1230	2.37	0.76	-1.640815735	Down	0.625220784	-	K09204|1|0.0|745|dre:65238|krueppel-like factor 1/2/4	GO:0043231//intracellular membrane-bounded organelle	GO:0003676//nucleic acid binding;GO:0046914//transition metal ion binding	GO:0006355//regulation of transcription, DNA-dependent;GO:0030099//myeloid cell differentiation	gi|18858935|ref|NP_571798.1|/0/Kruppel-like factor 17 [Danio rerio]
CI01000098_01900523_01905648	816	5.99	3.303333333	-0.858633446	Down	0.55671259	-	K06158|1|4e-133|474|dre:100331227|ATP-binding cassette, subfamily F, member 3	-	GO:0017111//nucleoside-triphosphatase activity;GO:0032559	GO:0009207	gi|688535514|ref|XP_009297324.1|/8.10205e-132/PREDICTED: ATP-binding cassette sub-family F member 3 [Danio rerio]
CI01000049_03901904_03904746	729	0.23	0.116666667	-0.97924144	Down	0.253244559	-	K06707|1|6e-67|227|dre:100537424|B- and T-lymphocyte attenuator	-	-	-	gi|688533196|ref|XP_009296922.1|/2.76912e-67/PREDICTED: B- and T-lymphocyte attenuator-like isoform X3 [Danio rerio]
CI01000000_07498166_07511853	768	0.216666667	0.11	-0.977973694	Down	0.253244559	-	-	-	-	-	-
CI01180000_07958912_07969452	1209	2.743333333	1.686666667	-0.701755046	Down	0.455482345	-	K06813|1|2e-18|94.4|dre:407978|cadherin 23	-	-	-	gi|117606169|ref|NP_001071049.1|/9.1981e-100/platelet receptor Gi24 precursor [Danio rerio]
CI01000072_02540610_02559153	1512	0.42	0.306666667	-0.453717967	Down	0.246993503	-	-	-	-	-	gi|125837964|ref|XP_691393.2|/1.40718e-159/PREDICTED: leucine-rich repeat-containing protein 75A [Danio rerio]
CI01000043_00040385_00051009	1182	1.023333333	0.53	-0.94921189	Down	0.39170468	-	K12361|1|2e-162|572|dre:557063|RAS guanyl-releasing protein 2;K00688|4|1e-141|503|aml:100472664|starch phosphorylase [EC:2.4.1.1]	-	-	-	gi|688566290|ref|XP_009301929.1|/0/PREDICTED: RAS guanyl-releasing protein 2-like, partial [Danio rerio]
CI01000053_05320241_05329853	1992	0.993333333	0.346666667	-1.518728802	Down	0.473045201	-	-	-	-	-	gi|41056199|ref|NP_956620.1|/0/Hermansky-Pudlak syndrome 4 protein [Danio rerio]
CI01000012_10572910_10604787	867	0.01	0.366666667	5.196397213	Up	0.48411126	-	K12486|1|9e-15|81.3|dre:777731|stromal membrane-associated protein	-	-	-	gi|688582883|ref|XP_009305630.1|/1.70513e-13/PREDICTED: stromal membrane-associated protein 1 isoform X3 [Danio rerio]
CI01000197_00216471_00217039	237	39.22333333	28.73333333	-0.448986777	Down	0.470057903	-	-	-	-	-	-
CI01000055_05338403_05341971	696	0.826666667	0.916666667	0.149091498	Up	0.232026294	-	K05461|1|1e-61|236|dre:553179|KIT ligand	-	-	GO:0050931//pigment cell differentiation	gi|365733445|dbj|BAL42516.1|/1.52024e-63/Kit ligand a [Cyprinus carpio]
CI01000026_00736709_00743165	1986	4.57	2.406666667	-0.925157829	Down	0.550231151	-	K08670|1|4e-22|107|acs:100559139|suppressor of tumorigenicity protein 14 [EC:3.4.21.109]	-	-	-	gi|326669361|ref|XP_688859.4|/0/PREDICTED: low-density lipoprotein receptor-related protein 10 [Danio rerio]
CI01000300_07043734_07054879	816	5.013333333	3	-0.74080766	Down	0.515566204	-	-	GO:0005764//lysosome;GO:0031224//intrinsic to membrane;GO:0005768//endosome	-	-	gi|82185915|sp|Q6NYE7.1|TM192_DANRE/4.46641e-114/RecName: Full=Transmembrane protein 192 [Danio rerio]
CI01000053_03625343_03653163	1392	0.086666667	0.01	-3.115477217	Down	0.2518853	-	K06751|1|1e-25|118|dre:64885|major histocompatibility complex, class I	GO:0042611	-	GO:0002376//immune system process	gi|688569044|ref|XP_009302504.1|/1.89794e-123/PREDICTED: uncharacterized protein LOC550603 isoform X1 [Danio rerio]
CI01087913_00000143_00001549	666	1.733333333	0.84	-1.04508789	Down	0.502142561	-	K01365|1|9e-98|356|dre:30443|cathepsin L [EC:3.4.22.15]	-	GO:0004175//endopeptidase activity	GO:0019538//protein metabolic process	gi|528478862|ref|XP_005165198.1|/2.10432e-112/PREDICTED: cathepsin L, like isoform X1 [Danio rerio]
CI01000030_02233111_02248642	585	0.85	0.553333333	-0.619314006	Down	0.323234883	-	-	-	-	-	-
CI01000014_00039915_00044319	1281	5.636666667	7.37	0.386822365	Up	0.401764733	-	K11971|1|0.0|654|dre:415177|E3 ubiquitin-protein ligase RNF14 [EC:6.3.2.19]	-	GO:0046914//transition metal ion binding	-	gi|528514456|ref|XP_005161507.1|/0/PREDICTED: E3 ubiquitin-protein ligase RNF14 isoform X1 [Danio rerio]
CI01000367_00131770_00138127	1029	0.48	0.083333333	-2.526068812	Down	0.414911917	-	K08789|1|2e-10|67.4|xtr:100489840|microtubule-associated serine/threonine kinase [EC:2.7.11.1]	-	-	-	gi|528489208|ref|XP_003199223.2|/5.25161e-127/PREDICTED: cytohesin-interacting protein-like [Danio rerio]
CI01000212_00130148_00164397	3840	1.643333333	1.05	-0.646235818	Down	0.391904345	-	K04407|1|6e-167|589|dre:100004003|mitogen-activated protein kinase kinase kinase kinase 4 [EC:2.7.11.1]	-	-	-	gi|688569719|ref|XP_009302645.1|/1.47672e-167/PREDICTED: mitogen-activated protein kinase kinase kinase kinase 4 isoform X1 [Danio rerio]
CI01000189_03165381_03189571	2436	5.42	2.236666667	-1.276942586	Down	0.652782257	-	K15420|1|0.0|750|hsa:27436|echinoderm microtubule-associated protein-like 4	-	-	-	gi|597750671|ref|XP_007237246.1|/0/PREDICTED: echinoderm microtubule-associated protein-like 1-like isoform X3 [Astyanax mexicanus]
CI01000304_15315146_15318470	1068	1.29	0.886666667	-0.540907321	Down	0.33688123	-	K06787|1|7e-100|364|dre:562934|endothelial cell adhesion molecule	-	-	-	gi|169234906|ref|NP_001108538.1|/5.15786e-173/endothelial cell-selective adhesion molecule precursor [Danio rerio]
CI01000027_05701396_05711410	5229	0.966666667	0.29	-1.736965594	Down	0.493556958	-	K09228|1|1e-106|389|acs:100566777|KRAB domain-containing zinc finger protein	-	-	-	gi|597774479|ref|XP_007250959.1|/0/PREDICTED: uncharacterized protein LOC103047384 [Astyanax mexicanus]
CI01000154_01505317_01513821	1743	1.55	1.333333333	-0.217230716	Down	0.263788416	-	K08073|1|0.0|969|dre:569462|bifunctional polynucleotide phosphatase/kinase [EC:3.1.3.32 2.7.1.78]	-	-	-	gi|528501331|ref|XP_005173439.1|/0/PREDICTED: bifunctional polynucleotide phosphatase/kinase isoform X1 [Danio rerio]
CI01000306_09034546_09046916	2214	1.003333333	0.486666667	-1.043795118	Down	0.424826061	-	K11318|1|0.0|909|dre:692316|ataxin-7	-	-	-	gi|528494689|ref|XP_005172962.1|/0/PREDICTED: ataxin-7-like protein 2 isoform X1 [Danio rerio]
CI01000005_04401277_04428207	2487	0.14	0.11	-0.347923303	Down	0.214363606	-	K14289|1|0.0|1176|dre:558662|exportin-5	-	-	-	gi|688581722|ref|XP_009305340.1|/0/PREDICTED: exportin-5 [Danio rerio]
CI01000010_11879585_11881923	516	0.973333333	1.106666667	0.185214872	Up	0.243368812	-	K11793|1|2e-08|58.5|bfo:BRAFLDRAFT_203599|cereblon	-	-	-	gi|190194301|ref|NP_001121712.1|/6.83793e-72/uncharacterized protein LOC558400 precursor [Danio rerio]
CI01000251_00256428_00312747	7659	0.023333333	0.01	-1.222392421	Down	0.197975702	-	K14191|1|1e-17|94.7|hmg:100215880|18S rRNA (adenine1779-N6/adenine1780-N6)-dimethyltransferase [EC:2.1.1.183];K12797|2|9e-14|81.6|cfa:100688481|caspase recruitment domain-containing protein 6	-	-	-	gi|688540609|ref|XP_009297332.1|/0/PREDICTED: interferon-induced very large GTPase 1-like [Danio rerio]
CI01000008_02395925_02400304	237	5.053333333	4.536666667	-0.155602687	Down	0.277434763	-	-	-	-	-	gi|395506358|ref|XP_003757500.1|/2.85065e-23/PREDICTED: calcium channel flower homolog isoform 2 [Sarcophilus harrisii]
CI01000080_00264379_00277169	6462	0.316666667	0.196666667	-0.687212559	Down	0.255394799	-	K00907|1|2e-28|130|dan:Dana_GF13333|myosin-light-chain kinase [EC:2.7.11.18]	-	-	-	gi|113679380|ref|NP_001038832.1|/6.20894e-137/uncharacterized protein LOC751650 [Danio rerio]
CI01000044_00122387_00146289	1449	2.27	0.856666667	-1.405886439	Down	0.583997604	-	K10153|1|2e-77|290|mdo:100012282|interferon regulatory factor 2	-	-	-	gi|411012999|gb|AFV99156.1|/1.76814e-137/interferon regulatory factor 2 [Ctenopharyngodon idella]
CI01000030_10313822_10320039	1383	0.063333333	0.01	-2.662965013	Down	0.231388902	-	-	-	-	-	gi|192455694|ref|NP_001122281.1|/2.18137e-71/putative nuclease HARBI1-like [Danio rerio]
CI01000129_01893432_01893677	246	10.02333333	6.14	-0.707051806	Down	0.544133684	-	K15683|1|4e-06|50.1|dre:100333008|NF-X1-type zinc finger protein NFXL1	-	-	-	-
CI01000105_00027631_00042666	552	0.75	0.153333333	-2.290219235	Down	0.481054846	-	K01934|1|7e-41|166|dre:100332843|5-formyltetrahydrofolate cyclo-ligase [EC:6.3.3.2]	-	-	-	gi|292615753|ref|XP_002662791.1|/1.12882e-39/PREDICTED: 5-formyltetrahydrofolate cyclo-ligase-like [Danio rerio]
CI01000340_08024828_08028479	1461	1.696666667	0.583333333	-1.540310734	Down	0.557396059	-	-	-	-	-	gi|688561049|ref|XP_009300799.1|/0/PREDICTED: putative GTP-binding protein 6 [Danio rerio]
CI01000009_09700487_09709797	2442	3.833333333	2.993333333	-0.356846511	Down	0.3566788	-	K12460|1|3e-18|94.7|dre:335881|ankyrin repeat-rich membrane spanning protein	-	-	-	gi|187607764|ref|NP_001119905.1|/0/M-phase phosphoprotein 8 [Danio rerio]
CI01000013_00132124_00138659	885	6.096666667	5.353333333	-0.187583182	Down	0.296756209	-	K10392|1|2e-14|80.1|xtr:100490129|kinesin family member 1/13/14;K04648|2|1e-13|77.8|tad:TRIADDRAFT_61755|dynactin 1;K10423|3|2e-13|76.6|dre:562450|CAP-Gly domain-containing linker protein 3/4	-	-	-	gi|47086499|ref|NP_997940.1|/4.24691e-108/tubulin-folding cofactor B [Danio rerio]
CI01000056_00152687_00160917	1806	0.133333333	0.426666667	1.678071905	Up	0.358237724	-	K10475|1|0.0|1216|dre:559966|kelch repeat and BTB domain-containing protein 8	-	-	-	gi|158517974|ref|NP_001103500.1|/0/kelch repeat and BTB domain-containing protein 8 [Danio rerio]
CI01000109_00622497_00624911	1677	0.053333333	0.01	-2.415037499	Down	0.224193276	-	K15340|1|1e-10|68.9|hmg:100203671|DNA cross-link repair 1A protein	-	-	-	gi|340367707|ref|XP_003382395.1|/1.23326e-50/PREDICTED: zinc finger MYM-type protein 1-like [Amphimedon queenslandica]
CI01000306_01483485_01492511	1650	1.06	0.376666667	-1.492703993	Down	0.479065874	-	-	GO:0031224//intrinsic to membrane;GO:0043231//intracellular membrane-bounded organelle;GO:0031090//organelle membrane	GO:0017111//nucleoside-triphosphatase activity;GO:0032561//guanyl ribonucleotide binding;GO:0005515//protein binding	GO:0006996//organelle organization;GO:0051259//protein oligomerization;GO:0009207	gi|597738639|ref|XP_007231530.1|/0/PREDICTED: atlastin-2-like [Astyanax mexicanus]
CI01000027_08864430_08897266	5001	0.706666667	0.46	-0.619395998	Down	0.307031286	-	K01175|1|1e-13|80.5|oaa:100080653|[EC:3.1.-.-]	-	-	-	gi|528504270|ref|XP_005158232.1|/0/PREDICTED: maestro heat-like repeat-containing protein family member 1 isoform X1 [Danio rerio]
CI01138196_00000188_00000521	333	0.273333333	0.01	-4.772589504	Down	0.414136295	-	-	-	-	-	-
CI01000000_15091223_15092317	456	1.686666667	0.726666667	-1.21480925	Down	0.520319771	-	-	-	-	-	gi|688584994|ref|XP_009289294.1|/2.05923e-55/PREDICTED: uncharacterized protein LOC393661 isoform X1 [Danio rerio]
CI01000004_06424864_06438552	1701	14.90666667	11.26	-0.40475086	Down	0.429356925	-	K08839|1|0.0|724|dre:406600|serine/threonine kinase 25 [EC:2.7.11.22]	-	GO:0004672//protein kinase activity;GO:0032559	GO:0006464//cellular protein modification process;GO:0048513//organ development	gi|50811830|ref|NP_998473.1|/0/serine/threonine-protein kinase 25 [Danio rerio]
CI01000072_02109877_02133927	1050	0.543333333	0.3	-0.856875058	Down	0.309143129	-	K15447|1|4e-12|72.8|tsp:Tsp_06632|tRNA (uracil-O(2)-)-methyltransferase [EC:2.1.1.-]	GO:0031224//intrinsic to membrane	-	-	gi|551499096|ref|XP_005801099.1|/8.25097e-67/PREDICTED: TLC domain-containing protein 2-like [Xiphophorus maculatus]
CI01000030_07274776_07276578	384	0.01	0.226666667	4.502500341	Up	0.379870678	-	-	-	-	-	-
CI01000010_11815857_11846058	1374	16.61333333	9.113333333	-0.866290825	Down	0.598711392	-	-	-	-	-	gi|326669812|ref|XP_003199086.1|/9.61532e-138/PREDICTED: protein FAM102A [Danio rerio]
CI01022208_00000082_00000502	420	0.956666667	0.15	-2.67305383	Down	0.541107988	-	K12800|1|6e-28|122|dre:561595|NACHT, LRR and PYD domains-containing protein 3	-	-	-	gi|528469801|ref|XP_005171099.1|/6.61516e-54/PREDICTED: protein NLRC3 [Danio rerio]
CI01000016_07318179_07319855	312	0.29	0.283333333	-0.03355256	Down	0.187884931	-	-	-	-	-	gi|545506159|ref|XP_005623040.1|/9.5186e-13/PREDICTED: FH1/FH2 domain-containing protein 3 [Canis lupus familiaris]
CI01000009_14348389_14374515	1593	1.36	0.876666667	-0.633506353	Down	0.369825984	-	-	-	-	-	gi|658839049|ref|XP_008400455.1|/2.76965e-145/PREDICTED: TRAF3-interacting protein 1 isoform X7 [Poecilia reticulata]
CI01000000_10824957_10825464	312	10.17333333	6.843333333	-0.572021335	Down	0.493457126	-	-	GO:0005769//early endosome;GO:0012505//endomembrane system;GO:0031090//organelle membrane;GO:0031224//intrinsic to membrane	GO:0046873//metal ion transmembrane transporter activity	GO:0070838//divalent metal ion transport	gi|45387625|ref|NP_991162.1|/7.96508e-52/membrane magnesium transporter 1 precursor [Danio rerio]
CI01000339_06430066_06464538	1431	0.29	0.16	-0.857980995	Down	0.260970066	-	K07359|1|0.0|720|dre:541526|calcium/calmodulin-dependent protein kinase kinase [EC:2.7.11.17]	-	GO:0004672//protein kinase activity;GO:0032559	GO:0006464//cellular protein modification process	gi|528479308|ref|XP_005171905.1|/0/PREDICTED: calcium/calmodulin-dependent protein kinase kinase 1 isoform X1 [Danio rerio]
CI01000047_03087382_03094014	1488	1.996666667	0.936666667	-1.091985873	Down	0.528344776	-	K06839|1|8e-13|75.9|dpe:Dper_GL16263|slit 2;K06850|5|3e-10|67.4|mcc:703950|slit 3	-	-	-	gi|528495406|ref|XP_005156082.1|/0/PREDICTED: leucine-rich glioma-inactivated protein 1 isoform X1 [Danio rerio]
CI01000098_00519924_00522635	786	0.11	0.01	-3.459431619	Down	0.271828779	-	-	-	-	-	gi|241750949|ref|XP_002412497.1|/6.4382e-06/hypothetical protein IscW_ISCW011444 [Ixodes scapularis]
CI01000112_02585528_02607525	3123	2.806666667	1.913333333	-0.552769496	Down	0.406848516	-	K11855|1|0.0|1373|dre:327239|ubiquitin carboxyl-terminal hydrolase 36/42 [EC:3.1.2.15]	-	-	-	gi|189517356|ref|XP_688241.3|/0/PREDICTED: ubiquitin carboxyl-terminal hydrolase 36 isoform X1 [Danio rerio]
CI01000001_05848734_05855468	1365	30.51333333	17.82666667	-0.775402827	Down	0.590394569	-	K08126|1|3e-82|306|dre:541445|osteoglycin (osteoinductive factor, mimecan)	-	-	-	gi|194579009|ref|NP_001124122.1|/2.26026e-113/uncharacterized protein LOC100170815 [Danio rerio]
CI01000314_00047584_00054458	1134	3.99	10.05666667	1.333691544	Up	0.691148689	-	-	GO:0044464//cell part	-	-	gi|49256669|gb|AAH74040.1|/0/Transmembrane protein 30A [Danio rerio]
CI01000020_06658746_06669924	1176	0.963333333	0.073333333	-3.715494064	Down	0.580495784	-	-	-	-	-	gi|528476099|ref|XP_005164664.1|/1.6775e-76/PREDICTED: coiled-coil domain-containing protein 136-like isoform X1 [Danio rerio]
CI01000018_04237268_04237554	174	127.8133333	72.82333333	-0.811565661	Down	0.606429219	-	K13907|1|2e-20|97.4|dre:792225|cystatin-A/B	GO:0044464//cell part	GO:0046914//transition metal ion binding;GO:0004866//endopeptidase inhibitor activity	GO:0010466//negative regulation of peptidase activity	gi|29124454|gb|AAH49040.1|/2.40988e-19/Zgc:56530 [Danio rerio]
CI01101430_00000196_00000757	222	5.05	1.223333333	-2.045465826	Down	0.730413614	-	K09537|1|7e-09|59.3|dre:393216|DnaJ homolog subfamily C member 17	-	-	-	gi|41053820|ref|NP_956540.1|/1.56346e-07/dnaJ homolog subfamily C member 17 [Danio rerio]
CI01000340_00488669_00506008	2634	0.63	0.233333333	-1.432959407	Down	0.398408822	-	K02649|1|0.0|682|acs:100553697|phosphoinositide-3-kinase, regulatory subunit	-	-	-	gi|688560116|ref|XP_009300642.1|/0/PREDICTED: phosphoinositide 3-kinase regulatory subunit 5 [Danio rerio]
CI01000006_07167131_07168925	444	46.54	39.92666667	-0.221118579	Down	0.346004393	-	K07205|1|3e-21|100|ssc:100627508|eukaryotic translation initiation factor 4E binding protein 1	-	-	-	gi|41054483|ref|NP_955939.1|/1.39733e-48/eukaryotic translation initiation factor 4E-binding protein 1 [Danio rerio]
CI01000060_01028310_01045606	2484	0.543333333	0.403333333	-0.429864917	Down	0.257291619	-	K05741|1|8e-43|176|xtr:100485481|diaphanous 2;K05740|2|7e-42|173|xtr:733754|diaphanous 1	-	-	-	gi|119602281|gb|EAW81875.1|/0/hCG2029577, isoform CRA_e [Homo sapiens]
CI01000070_04781934_04789119	525	0.323333333	0.313333333	-0.045323991	Down	0.192861202	-	K07834|1|2e-90|330|dre:393993|Ras-related protein Ral-A	GO:0032155;GO:0016023//cytoplasmic membrane-bounded vesicle;GO:0016020//membrane	GO:0017111//nucleoside-triphosphatase activity;GO:0031753;GO:0032561//guanyl ribonucleotide binding	GO:0051668//localization within membrane;GO:0035556//intracellular signal transduction;GO:0031346//positive regulation of cell projection organization;GO:0006887//exocytosis;GO:0030036//actin cytoskeleton organization	gi|41056021|ref|NP_957312.1|/3.86079e-89/ras-related protein Ral-A [Danio rerio]
CI01000319_00000067_00003612	594	34.27	18.56666667	-0.884231365	Down	0.612426853	-	K00799|1|3e-35|148|bfo:BRAFLDRAFT_75371|glutathione S-transferase [EC:2.5.1.18]	-	-	-	gi|157142994|gb|ABV24479.1|/1.71154e-82/glutathione S-transferase [Ctenopharyngodon idella]
CI01000000_17875886_17878748	822	0.396666667	0.48	0.275107238	Up	0.233101415	-	K02564|1|3e-153|541|dre:550565|glucosamine-6-phosphate deaminase [EC:3.5.99.6]	-	GO:0016861//intramolecular oxidoreductase activity, interconverting aldoses and ketoses	GO:0006041//glucosamine metabolic process	gi|62955707|ref|NP_001017867.1|/5.47683e-152/glucosamine-6-phosphate isomerase 1 [Danio rerio]
CI01000012_08643992_08646512	666	1.486666667	0.966666667	-0.62099081	Down	0.376330461	-	-	-	-	-	gi|148234714|ref|NP_001082870.1|/5.53769e-113/ubiquitin domain-containing protein 1 [Danio rerio]
CI01000014_00954505_00954792	288	12.06333333	7.493333333	-0.686949072	Down	0.543450214	-	-	-	-	-	-
CI01000009_00338508_00341446	591	1.823333333	1.36	-0.422971681	Down	0.332903285	-	-	-	-	-	gi|41056100|ref|NP_956820.1|/4.71733e-101/SPRY domain-containing protein 7 [Danio rerio]
CI01050445_00000120_00000784	408	16.57666667	15.66	-0.082069718	Down	0.25174707	-	-	-	-	-	-
CI01000050_01513337_01523389	1023	3.64	2.453333333	-0.569195185	Down	0.436045708	-	K04536|1|0.0|699|dre:322104|guanine nucleotide-binding protein G(I)/G(S)/G(T) subunit beta-1	-	-	GO:0023052//signaling	gi|148524806|dbj|BAF63410.1|/0/G-protein beta subunit 1 [Cyprinus carpio]
CI01000054_06305908_06312122	948	4.626666667	3.236666667	-0.515464367	Down	0.430378289	-	-	-	GO:0046914//transition metal ion binding	-	gi|688600386|ref|XP_009292591.1|/3.9603e-62/PREDICTED: retinitis pigmentosa 9 protein isoform X1 [Danio rerio]
CI01000008_01757675_01765927	1299	0.07	0.01	-2.807354922	Down	0.238676681	-	-	-	GO:0046872//metal ion binding	-	gi|192455650|ref|NP_001122210.1|/0/protein FAM69B precursor [Danio rerio]
CI01000048_00000701_00001654	420	0.206666667	0.01	-4.36923381	Down	0.362269425	-	-	-	-	-	gi|688618197|ref|XP_009294630.1|/4.63458e-15/PREDICTED: histone H3.v1-like [Danio rerio]
CI01000304_07979388_07979919	360	0.73	1.403333333	0.942889363	Up	0.427997665	-	-	-	-	-	gi|57524513|ref|NP_001004006.1|/1.18653e-47/transmembrane protein 230 [Danio rerio]
CI01000023_00440990_00444332	582	0.15	0.42	1.485426827	Up	0.344076856	-	-	GO:0044429//mitochondrial part	GO:0043169//cation binding;GO:0051536//iron-sulfur cluster binding	GO:0006091//generation of precursor metabolites and energy	gi|115496163|ref|NP_001070132.1|/5.08112e-92/adrenodoxin-like protein, mitochondrial precursor [Danio rerio]
CI01036343_00000082_00000901	540	7.923333333	3.76	-1.075374836	Down	0.649088452	-	K03991|1|1e-52|206|dre:566971|mannose-binding lectin;K10067|3|7e-16|83.6|acs:100561579|surfactant, pulmonary-associated protein A	-	-	-	gi|159147205|gb|ABW90997.1|/1.00534e-58/mannan-binding lectin-like protein precursor [Cyprinus carpio]
CI01000070_04810297_04817783	1092	1.253333333	0.503333333	-1.316184112	Down	0.489333272	-	K12504|1|1e-138|493|dre:550349|decaprenyl-diphosphate synthase subunit 1 [EC:2.5.1.91]	-	-	-	gi|62955289|ref|NP_001017656.1|/2.12299e-137/decaprenyl-diphosphate synthase subunit 1 [Danio rerio]
CI01000054_04264074_04331270	5292	0.283333333	0.09	-1.654503434	Down	0.305618271	-	K08624|1|1e-38|164|nve:NEMVE_v1g95408|a disintegrin and metalloproteinase with thrombospondin motifs 9 [EC:3.4.24.-]	-	-	-	gi|170287747|ref|NP_001116232.1|/0/thrombospondin type-1 domain-containing protein 7A precursor [Danio rerio]
CI01000039_02567871_02574453	2493	0.543333333	0.183333333	-1.567368441	Down	0.385553457	-	K03511|1|0.0|1088|dre:562749|DNA polymerase kappa subunit [EC:2.7.7.7]	-	-	-	gi|688556598|ref|XP_009300024.1|/0/PREDICTED: DNA polymerase kappa isoform X2 [Danio rerio]
CI01000023_00411148_00415999	1962	0.083333333	0.083333333	0	-	0.176680643	-	K05305|1|1e-28|128|dre:100150934|fucokinase [EC:2.7.1.52]	-	-	-	gi|597738322|ref|XP_007231379.1|/8.66308e-123/PREDICTED: uncharacterized protein LOC103021430 [Astyanax mexicanus]
CI01000069_00147622_00154047	1002	392.8433333	160.7866667	-1.288806303	Down	0.717711837	-	K02957|1|2e-63|243|ptr:100614776|small subunit ribosomal protein S15Ae	-	-	-	gi|597749802|ref|XP_007236827.1|/2.91978e-66/PREDICTED: uncharacterized protein LOC103022103 [Astyanax mexicanus]
CI01000304_16954628_16965188	2781	0.116666667	0.14	0.263034406	Up	0.207920564	-	K06712|1|2e-15|85.9|gga:420061|butyrophilin;K06747|3|1e-14|83.2|xla:379070|immune costimulatory protein B7-H4	-	-	-	gi|642054865|emb|CDQ91678.1|/1.65591e-133/unnamed protein product [Oncorhynchus mykiss]
CI01000129_01776497_01779715	1809	2.906666667	3.54	0.284383726	Up	0.319878972	-	K15190|1|0.0|775|dre:100151157|7SK snRNA methylphosphate capping enzyme [EC:2.1.1.-]	-	-	-	gi|292627291|ref|XP_001921729.2|/0/PREDICTED: 7SK snRNA methylphosphate capping enzyme-like [Danio rerio]
CI01000093_00716586_00720543	339	0.01	0.253333333	4.662965013	Up	0.398931023	-	-	-	-	-	-
CI01000080_02348887_02351141	813	11.72	9.44	-0.312113805	Down	0.377351825	-	-	-	-	-	gi|117606210|ref|NP_001071073.1|/8.85037e-147/uncharacterized protein LOC559300 [Danio rerio]
CI01000006_02181904_02185719	3816	2.683333333	0.883333333	-1.602996424	Down	0.632715907	-	-	-	-	-	gi|528514104|ref|XP_005161364.1|/0/PREDICTED: proline-rich basic protein 1 [Danio rerio]
CI01000079_00000058_00013248	1068	1.36	2.196666667	0.691709313	Up	0.430531877	-	K07298|1|9e-177|619|dre:550537|serine/threonine-protein kinase 11 [EC:2.7.11.9]	-	GO:0004672//protein kinase activity;GO:0032559	GO:0002065;GO:0006464//cellular protein modification process	gi|62955651|ref|NP_001017839.1|/1.894e-175/serine/threonine-protein kinase STK11 [Danio rerio]
CI01000020_06146066_06148751	795	0.716666667	0.496666667	-0.529024329	Down	0.288708166	-	-	-	-	-	gi|528476240|ref|XP_005164725.1|/1.20339e-116/PREDICTED: stabilin-2 isoform X1 [Danio rerio]
CI01000051_00560810_00563417	1011	2.476666667	2.1	-0.238010382	Down	0.288800319	-	K06110|1|7e-09|62.0|gga:420987|exocyst complex component 3	-	-	-	gi|89130692|gb|AAI14227.1|/2.06267e-51/Si:dkeyp-72h1.2 protein [Danio rerio]
CI01000069_02454588_02465668	3027	64.41333333	14.17	-2.184519594	Down	0.787786635	-	K12558|1|0.0|1575|dre:751793|myosin-binding protein C, fast-type	-	-	-	gi|688542958|ref|XP_009297730.1|/0/PREDICTED: myosin-binding protein C, fast-type isoform X1 [Danio rerio]
CI01030191_00000306_00001130	387	0.453333333	0.01	-5.502500341	Down	0.532844922	-	K06826|1|1e-10|65.1|phu:Phum_PHUM602840|nidogen (entactin)	-	-	-	gi|688610435|ref|XP_009294879.1|/3.27179e-45/PREDICTED: uncharacterized protein si:dkey-9l20.3 [Danio rerio]
CI01000184_00610814_00617940	843	0.2	0.01	-4.321928095	Down	0.356056766	-	-	-	-	-	gi|326680041|ref|XP_002667617.2|/1.49479e-83/PREDICTED: uncharacterized protein KIAA1644 homolog [Danio rerio]
CI01000005_06037247_06040370	489	0.183333333	0.01	-4.196397213	Down	0.338440154	-	-	-	-	-	gi|125832420|ref|XP_684894.2|/2.40741e-86/PREDICTED: CB1 cannabinoid receptor-interacting protein 1 isoform X1 [Danio rerio]
CI01000006_04124413_04127728	606	1.376666667	1.32	-0.060641351	Down	0.219339876	-	K07921|1|7e-61|233|dre:450074|Ras-related protein Rab-34	-	-	-	gi|326677828|ref|XP_001346073.4|/8.98823e-90/PREDICTED: ras-related protein Rab-34 [Danio rerio]
CI01000180_01287176_01322270	5340	1.103333333	1.196666667	0.117152627	Up	0.230121796	-	K00923|1|0.0|3006|dre:571356|phosphatidylinositol-4-phosphate 3-kinase [EC:2.7.1.154]	-	-	-	gi|326676107|ref|XP_700029.4|/0/PREDICTED: phosphatidylinositol 4-phosphate 3-kinase C2 domain-containing subunit alpha isoform X2 [Danio rerio]
CI01000339_06985199_06992207	2379	0.303333333	0.1	-1.600904045	Down	0.311316408	-	K12475|1|1e-124|448|oaa:100075899|disabled homolog 2	-	-	-	gi|528479250|ref|XP_005171876.1|/0/PREDICTED: dab, mitogen-responsive phosphoprotein, homolog 2 isoform X2 [Danio rerio]
CI01040565_00000259_00001022	690	2.623333333	0.806666667	-1.701356588	Down	0.642822037	-	K10865|1|1e-30|133|bmy:Bm1_21560|double-strand break repair protein MRE11;K14863|2|1e-06|53.9|nve:NEMVE_v1g82024|ribosome biogenesis protein YTM1	-	-	-	gi|528520410|ref|XP_005162936.1|/2.13869e-126/PREDICTED: WD repeat-containing protein 24 isoform X1 [Danio rerio]
CI01000018_02950311_03005969	3498	3.466666667	2.273333333	-0.608739884	Down	0.448670691	-	-	-	-	-	gi|688613955|ref|XP_009295624.1|/0/PREDICTED: lisH domain and HEAT repeat-containing protein KIAA1468 homolog isoform X2 [Danio rerio]
CI01000301_01488379_01493285	675	4.75	2.483333333	-0.935649589	Down	0.55576802	-	K11094|1|3e-98|357|dre:402896|U2 small nuclear ribonucleoprotein B''	GO:0032991//macromolecular complex	GO:0005488//binding	-	gi|37748043|gb|AAH59527.1|/5.7531e-97/Snrpb2 protein [Danio rerio]
CI01000075_00336241_00341860	501	5.516666667	10.26333333	0.89563065	Up	0.590509761	-	-	-	-	-	gi|326665328|ref|XP_001339043.4|/8.34712e-93/PREDICTED: spindlin-W-like, partial [Danio rerio]
CI01000004_10692864_10704094	3069	0.033333333	0.01	-1.736965594	Down	0.209310541	-	K04984|1|0.0|1763|dre:474351|transient receptor potential cation channel subfamily A member 1	GO:0031224//intrinsic to membrane	GO:0005216//ion channel activity	GO:0006810//transport;GO:0050961//detection of temperature stimulus involved in sensory perception;GO:0042221//response to chemical stimulus	gi|208401167|gb|ACI26674.1|/0/transient receptor potential cation channel subfamily A member 1a [Danio rerio]
CI01084692_00001181_00004782	1122	6.376666667	3.84	-0.731696157	Down	0.528029919	-	K13214|1|2e-166|585|dre:321994|non-POU domain-containing octamer-binding protein	-	GO:0005488//binding	-	gi|42415509|ref|NP_963873.1|/4.25767e-165/non-POU domain-containing octamer-binding protein [Danio rerio]
CI01000367_00251966_00286991	1176	0.48	0.533333333	0.152003093	Up	0.221321169	-	K04675|1|0.0|694|tgu:100230545|activin receptor type-1 [EC:2.7.11.30]	-	-	-	gi|657574934|ref|XP_008291194.1|/0/PREDICTED: activin receptor type-1 [Stegastes partitus]
CI01000001_13470823_13478394	1488	0.06	0.16	1.415037499	Up	0.252238554	-	K14711|1|8e-178|624|dre:561758|solute carrier family 39 (zinc transporter), member 5	-	-	-	gi|683405548|dbj|BAP46892.1|/0/solute carrier family 39 member 5-2 [Cyprinus carpio]
CI01000004_08518587_08521540	468	6.18	7.363333333	0.252752175	Up	0.333456204	-	K03263|1|1e-83|308|dre:406546|translation initiation factor 5A	-	GO:0043021//ribonucleoprotein complex binding;GO:0008135//translation factor activity, nucleic acid binding	GO:0006448//regulation of translational elongation;GO:0006449//regulation of translational termination;GO:0018205//peptidyl-lysine modification	gi|55742597|ref|NP_998427.1|/1.95468e-82/eukaryotic translation initiation factor 5A-2 [Danio rerio]
CI01000047_01838291_01856228	1179	0.476666667	0.203333333	-1.229133999	Down	0.342249151	-	K00328|1|2e-173|608|dre:790916|inositol-polyphosphate multikinase [EC:2.7.1.151]	-	-	-	gi|121583667|ref|NP_001073533.1|/3.88922e-172/inositol polyphosphate multikinase [Danio rerio]
CI01180000_07279496_07302239	1806	0.14	0.093333333	-0.584962501	Down	0.224300788	-	-	-	-	-	gi|657532583|ref|XP_008305019.1|/1.73085e-28/PREDICTED: collagen alpha-1(XIII) chain [Stegastes partitus]
CI01000340_08774019_08777325	435	4.506666667	3.986666667	-0.176877762	Down	0.283770293	-	K15380|1|3e-71|266|dre:792763|solute carrier family 48 (heme transporter), member 1	GO:0005764//lysosome;GO:0031090//organelle membrane;GO:0031224//intrinsic to membrane	-	GO:0051234//establishment of localization;GO:0048468//cell development	gi|41053375|ref|NP_956300.1|/6.49787e-70/heme transporter hrg1-A [Danio rerio]
CI01000325_05655953_05691697	1203	0.206666667	0.01	-4.36923381	Down	0.362269425	-	-	-	-	-	gi|292624759|ref|XP_002665769.1|/7.38501e-25/PREDICTED: proline-rich membrane anchor 1 [Danio rerio]
CI01000016_01183747_01191853	1104	0.296666667	0.143333333	-1.049468676	Down	0.277665146	-	K00006|1|0.0|673|dre:449663|glycerol-3-phosphate dehydrogenase (NAD+) [EC:1.1.1.8]	GO:0043234//protein complex;GO:0044424//intracellular part	GO:0042802//identical protein binding;GO:0016616//oxidoreductase activity, acting on the CH-OH group of donors, NAD or NADP as acceptor;GO:0048037//cofactor binding;GO:0000166//nucleotide binding	GO:0006072//glycerol-3-phosphate metabolic process	gi|54400366|ref|NP_001005934.1|/0/glycerol-3-phosphate dehydrogenase 1-like protein [Danio rerio]
CI01000255_00265228_00279586	1476	0.01	0.063333333	2.662965013	Up	0.231388902	-	K05305|1|5e-25|116|dre:100150934|fucokinase [EC:2.7.1.52]	-	-	-	gi|688618547|ref|XP_002664923.4|/1.45836e-169/PREDICTED: GTPase IMAP family member 8-like [Danio rerio]
CI01000004_11789063_11823381	3951	0.12	0.08	-0.584962501	Down	0.219685451	-	K06554|1|1e-10|70.5|bta:789205|immunoglobulin lambda-like polypeptide 1;K10784|2|2e-10|69.3|rno:100360350|T cell receptor alpha chain V region	-	-	-	gi|65333409|gb|AAY42289.1|/1.01413e-78/T-cell receptor gamma [Danio rerio]
CI01000026_10234932_10250720	2007	3.286666667	2.386666667	-0.461628059	Down	0.388917047	-	-	-	-	-	gi|41053760|ref|NP_957183.1|/0/HEAT repeat-containing protein 3 [Danio rerio]
CI01000115_00111058_00112293	1236	1.236666667	0.316666667	-1.965419768	Down	0.548603112	-	K10280|1|0.0|758|dre:324835|F-box and leucine-rich repeat protein 14	-	GO:0019787//small conjugating protein ligase activity	GO:0032446//protein modification by small protein conjugation	gi|41393121|ref|NP_958890.1|/0/F-box/LRR-repeat protein 14 [Danio rerio]
CI01000340_15312803_15315594	1065	3.433333333	1.323333333	-1.375433425	Down	0.629398393	-	-	-	-	-	gi|528483377|ref|XP_005166325.1|/1.00018e-59/PREDICTED: uncharacterized protein LOC570738 isoform X1 [Danio rerio]
CI01000304_16769537_16780398	2079	2.1	1.11	-0.919829651	Down	0.472208143	-	-	-	-	-	gi|528492660|ref|XP_005172791.1|/0/PREDICTED: transcription factor SPT20 homolog isoform X4 [Danio rerio]
CI01000052_01724348_01731400	660	1.71	1.883333333	0.139292042	Up	0.24515044	-	K00799|1|1e-114|412|dre:324366|glutathione S-transferase [EC:2.5.1.18]	-	GO:0016765//transferase activity, transferring alkyl or aryl (other than methyl) groups	-	gi|112901117|gb|ABD67509.1|/7.55159e-115/glutathione S-transferase mu [Cyprinus carpio]
CI01141302_00000010_00000326	315	4.276666667	0.906666667	-2.237842614	Down	0.724669401	-	K06554|1|2e-07|54.3|cfa:608248|immunoglobulin lambda-like polypeptide 1	-	-	-	gi|20269229|dbj|BAB90987.1|/9.4516e-29/immunoglobulin light chain [Cyprinus carpio]
CI01000030_11047852_11057798	2454	5.263333333	4.7	-0.163316009	Down	0.27909352	-	K12841|1|0.0|940|dre:337851|calcium homeostasis endoplasmic reticulum protein	-	-	-	gi|213627840|gb|AAI71627.1|/0/Cherp protein [Danio rerio]
CI01028126_00000666_00001439	504	0.176666667	0.01	-4.142957954	Down	0.335253191	-	K05766|1|2e-44|177|spu:575378|slingshot	-	GO:0046914//transition metal ion binding	-	gi|25396418|dbj|BAC24796.1|/9.50946e-76/zisp [Danio rerio]
CI01000016_03064633_03068201	597	0.56	0.143333333	-1.966052668	Down	0.416670506	-	K07925|1|2e-39|162|dre:562596|Ras-related protein Rab-39B	-	-	-	gi|688591865|ref|XP_009290784.1|/9.21288e-84/PREDICTED: ras-related protein Rab-39A-like [Danio rerio]
CI01000319_00690993_00705321	942	0.01	0.09	3.169925001	Up	0.255149058	-	K06751|1|6e-26|118|oaa:100078585|major histocompatibility complex, class I	-	-	-	gi|342837576|dbj|BAK57369.1|/1.24507e-100/MHC class I protein [Carassius auratus langsdorfii]
CI01019968_00000155_00002707	1200	0.103333333	1.053333333	3.349584438	Up	0.582676742	-	-	-	-	-	gi|68448495|ref|NP_001020335.1|/4.88631e-170/inter-alpha-trypsin inhibitor heavy chain H4 precursor [Danio rerio]
CI01000050_06831107_06831911	591	0.146666667	0.01	-3.874469118	Down	0.305441644	-	K09087|1|2e-38|158|dre:559147|hairy and enhancer of split 2/6/7	-	-	GO:0006351//transcription, DNA-dependent	gi|113679493|ref|NP_001038818.1|/8.12155e-69/hes family bHLH transcription factor 2, tandem duplicate 2 [Danio rerio]
CI01000026_11367029_11386064	5121	0.816666667	0.506666667	-0.688710426	Down	0.329455221	-	K05698|1|0.0|1951|dre:559679|protein tyrosine phosphatase, receptor type, J [EC:3.1.3.48]	-	-	GO:0048514//blood vessel morphogenesis	gi|528485594|ref|XP_005166491.1|/0/PREDICTED: receptor-type tyrosine-protein phosphatase eta isoform X1 [Danio rerio]
CI01023789_00000444_00002559	330	0.796666667	2.046666667	1.361228037	Up	0.566557619	-	K09609|1|5e-30|129|mgp:100538659|a disintegrin and metalloproteinase with thrombospondin motifs 20 [EC:3.4.24.-]	-	-	-	gi|573910502|ref|XP_006642969.1|/4.79427e-36/PREDICTED: A disintegrin and metalloproteinase with thrombospondin motifs 20-like [Lepisosteus oculatus]
CI01000004_10376389_10423302	2976	0.216666667	0.033333333	-2.700439718	Down	0.305787218	-	K15008|1|0.0|1062|gga:428520|discs, large-associated protein 1	-	-	-	gi|320461551|ref|NP_001189384.1|/0/disks large-associated protein 1 [Danio rerio]
CI01000016_06998707_07047702	5118	0.476666667	0.393333333	-0.277228287	Down	0.233101415	-	K03989|1|0.0|2184|dre:794635|complement component 4	-	-	-	gi|9453865|dbj|BAB03285.1|/0/complement C4-2 [Cyprinus carpio]
CI01000059_04817657_04822186	852	1.14	0.936666667	-0.283426195	Down	0.266445499	-	K15296|1|5e-124|444|xtr:496733|alpha-soluble NSF attachment protein	-	-	GO:0015031//protein transport	gi|148540014|ref|NP_001077030.2|/6.52754e-135/uncharacterized protein LOC567306 [Danio rerio]
CI01000157_00549658_00551341	1350	0.066666667	0.01	-2.736965594	Down	0.236649311	-	K04282|1|2e-104|380|mmu:22045|thyrotropin-releasing hormone receptor	-	-	-	gi|528523352|ref|XP_005174511.1|/8.64492e-150/PREDICTED: thyrotropin-releasing hormone receptor-like isoform X2 [Danio rerio]
CI01000306_08862287_08863560	1047	0.616666667	0.3	-1.039528364	Down	0.358997988	-	K11433|1|7e-140|497|dre:564575|histone-lysine N-methyltransferase SETMAR [EC:2.1.1.43]	-	GO:0016279//protein-lysine N-methyltransferase activity;GO:0046914//transition metal ion binding	GO:0006325//chromatin organization	gi|213624800|gb|AAI71599.1|/1.62042e-139/SET domain and mariner transposase fusion gene [Danio rerio]
CI01000320_00745852_00758696	996	1.226666667	0.633333333	-0.953706348	Down	0.414343639	-	K15115|1|2e-162|572|dre:393226|solute carrier family 25 (mitochondrial folate transporter), member 32	GO:0019866//organelle inner membrane;GO:0031224//intrinsic to membrane	-	GO:0006810//transport	gi|41053768|ref|NP_956550.1|/4.05838e-161/mitochondrial folate transporter/carrier [Danio rerio]
CI01000020_04195892_04207990	2598	11.87333333	16.67333333	0.489817541	Up	0.472906971	-	K15436|1|0.0|1663|dre:394062|transportin-3	-	GO:0022892	GO:0015031//protein transport	gi|41055198|ref|NP_957381.1|/0/transportin-3 [Danio rerio]
CI01000043_02129173_02152417	975	6.343333333	2.906666667	-1.125875521	Down	0.643221367	-	K10303|1|5e-66|251|bta:509386|F-box protein 23	-	-	-	gi|537272453|gb|ERE92183.1|/2.86206e-87/tetraspanin-5-like protein [Cricetulus griseus]
CI01000027_09252655_09272284	942	0.266666667	0.01	-4.736965594	Down	0.411801748	-	-	-	-	-	-
CI01000030_09300172_09306760	801	0.666666667	0.103333333	-2.689659879	Down	0.474558049	-	-	-	-	-	gi|528515446|ref|XP_698054.5|/9.8292e-26/PREDICTED: fibroblast growth factor receptor 1-like [Danio rerio]
CI01000004_08103263_08106420	603	12.77333333	12.04	-0.085299668	Down	0.255102981	-	K01966|1|1e-96|352|dre:405861|propionyl-CoA carboxylase beta chain [EC:6.4.1.3]	-	-	-	gi|528470985|ref|XP_005163429.1|/1.84311e-95/PREDICTED: propionyl-CoA carboxylase beta chain, mitochondrial isoform X1 [Danio rerio]
CI01000012_12440074_12465741	3531	13.81	6.323333333	-1.126956142	Down	0.674507365	-	K08836|1|0.0|988|dre:568838|STE20-like kinase [EC:2.7.11.1]	-	-	-	gi|528498094|ref|XP_005156929.1|/0/PREDICTED: STE20-like serine/threonine-protein kinase isoform X2 [Danio rerio]
CI01000001_08531360_08533429	486	3.476666667	3.506666667	0.012395547	Up	0.181088636	-	K09546|1|2e-77|287|dre:450019|heat shock 27kDa protein 7	-	-	GO:0006950//response to stress	gi|54400582|ref|NP_001006040.1|/2.86776e-76/heat shock protein beta-7 [Danio rerio]
CI01000129_01671932_01683213	3354	4.636666667	5.446666667	0.232285564	Up	0.313789184	-	K10392|1|0.0|1286|xtr:779557|kinesin family member 1/13/14	-	-	-	gi|597758139|ref|XP_007240786.1|/0/PREDICTED: kinesin-like protein KIF1C-like [Astyanax mexicanus]
CI01000320_01433381_01435726	492	11.43666667	13.31666667	0.219566377	Up	0.330445868	-	-	-	-	-	gi|46249697|gb|AAH68353.1|/1.05841e-33/Nudc protein [Danio rerio]
CI01000225_00425270_00431446	1494	1.666666667	0.983333333	-0.76121314	Down	0.417338617	-	K15116|1|2e-29|131|spu:583160|solute carrier family 25, member 33/36;K01078|3|8e-18|92.4|cbr:CBG06099|acid phosphatase [EC:3.1.3.2];K14395|4|1e-11|72.0|cfa:475822|lysophosphatidic acid phosphatase type 6 [EC:3.1.3.2]	-	GO:0016791//phosphatase activity	-	gi|688589085|ref|XP_005157852.2|/0/PREDICTED: acid phosphatase-like protein 2 isoform X2 [Danio rerio]
CI01000024_06944906_06955771	1410	0.063333333	0.063333333	0	-	0.176680643	-	-	-	-	-	gi|688558661|ref|XP_009300419.1|/0/PREDICTED: inactive phospholipase D5 isoform X2 [Danio rerio]
CI01000029_01750119_01750442	324	0.276666667	0.536666667	0.955877447	Up	0.321315026	-	-	-	-	-	-
CI01000340_03552817_03560264	912	7.23	5.89	-0.295728013	Down	0.358137892	-	K01540|1|7e-135|480|dre:64267|sodium/potassium-transporting ATPase subunit beta	GO:0031224//intrinsic to membrane	GO:0008556//potassium-transporting ATPase activity	GO:0009206;GO:0030001//metal ion transport	gi|401063460|gb|AFP89958.1|/3.4064e-140/Na+/K+ transporting ATPase beta 1a polypeptide [Cyprinus carpio 'jian']
CI01000001_02009224_02019961	825	5.54	4.04	-0.455530683	Down	0.420057135	-	-	-	-	-	gi|157787125|ref|NP_001099164.1|/5.2238e-110/SPRY domain-containing protein 3 [Danio rerio]
CI01000037_02378066_02392175	1431	0.613333333	0.593333333	-0.047828525	Down	0.202529604	-	K07365|1|7e-171|600|dre:393972|NCK adaptor protein	-	-	-	gi|41055894|ref|NP_957291.1|/1.39568e-169/cytoplasmic protein NCK2 [Danio rerio]
CI01180000_04421313_04427512	723	1.923333333	0.88	-1.128033389	Down	0.527407885	-	K01807|1|4e-97|354|dre:407673|ribose 5-phosphate isomerase A [EC:5.3.1.6]	-	GO:0016861//intramolecular oxidoreductase activity, interconverting aldoses and ketoses	GO:0006098//pentose-phosphate shunt	gi|55925229|ref|NP_001007290.1|/7.38834e-96/ribose-5-phosphate isomerase [Danio rerio]
CI01000018_02389202_02488018	1707	0.096666667	0.053333333	-0.857980995	Down	0.219938872	-	K07380|1|0.0|1106|dre:559157|contactin associated protein-like 2	-	-	-	gi|530354704|ref|NP_001268920.1|/0/contactin-associated protein-like 2 precursor [Danio rerio]
CI01000339_00306275_00328002	1830	0.223333333	0.01	-4.48112669	Down	0.374080388	-	K05039|1|0.0|1090|dre:561694|solute carrier family 6 (neurotransmitter transporter, GABA) member 6/8/11/12/13	-	-	-	gi|160333865|ref|NP_001103931.1|/0/uncharacterized protein LOC561694 [Danio rerio]
CI01180000_09389794_09446057	4467	2.503333333	1.656666667	-0.595567056	Down	0.416202061	-	-	-	-	-	gi|583976646|ref|XP_006783679.1|/0/PREDICTED: leucine-rich PPR motif-containing protein, mitochondrial-like [Neolamprologus brichardi]
CI01000063_00985283_00999270	1239	1.496666667	1.136666667	-0.396943706	Down	0.313090356	-	K01110|1|6e-163|574|dre:368415|phosphatidylinositol-3,4,5-trisphosphate 3-phosphatase [EC:3.1.3.67]	-	GO:0004721//phosphoprotein phosphatase activity;GO:0005488//binding	GO:0001944//vasculature development;GO:0045299//otolith mineralization;GO:0046488//phosphatidylinositol metabolic process;GO:0016311//dephosphorylation;GO:0043170;GO:0048523//negative regulation of cellular process	gi|37813127|gb|AAR04346.1|/2.52423e-177/phosphatase and tensin-like protein B long splice variant [Danio rerio]
CI01000015_00225860_00246953	1368	2.81	2.103333333	-0.417892626	Down	0.362484449	-	K07756|1|0.0|792|dre:564478|inositol-hexakisphosphate kinase [EC:2.7.4.21]	-	-	-	gi|125851271|ref|XP_692904.2|/0/PREDICTED: inositol hexakisphosphate kinase 1 [Danio rerio]
CI01000053_01932882_01958701	2793	1.19	0.523333333	-1.185159515	Down	0.467731036	-	-	-	-	-	gi|326674130|ref|XP_697433.4|/0/PREDICTED: sorting nexin-19 [Danio rerio]
CI01000133_01165182_01171198	972	2	0.246666667	-3.019365325	Down	0.67510636	-	K14951|1|3e-29|129|hmg:100209943|cation-transporting ATPase 13A3/4/5 [EC:3.6.3.-];K12235|2|2e-26|120|bfo:BRAFLDRAFT_90001|serine racemase [EC:5.1.1.18];K01754|5|7e-25|115|cel:K01C8.1|threonine dehydratase [EC:4.3.1.19]	-	-	-	gi|326666662|ref|XP_002661511.2|/4.1756e-147/PREDICTED: serine racemase-like [Danio rerio]
CI01000016_08229709_08230108	297	0.906666667	0.01	-6.502500341	Down	0.705609056	-	-	-	-	-	-
CI01000327_02637232_02642924	834	2.25	1.306666667	-0.784033848	Down	0.455175168	-	K12015|1|1e-33|143|dre:100137104|tripartite motif-containing protein 39	GO:0044464//cell part	GO:0046914//transition metal ion binding	GO:0030099//myeloid cell differentiation	gi|688563404|ref|XP_009301265.1|/1.93837e-35/PREDICTED: LOW QUALITY PROTEIN: uncharacterized protein btr04 [Danio rerio]
CI01000000_07618023_07618587	564	450.6433333	85.23	-2.402552811	Down	0.803260686	-	-	-	-	-	gi|47824885|ref|NP_998604.1|/5.82898e-79/mid1-interacting protein 1-like [Danio rerio]
CI01000003_01348419_01352984	618	8.98	8.063333333	-0.155339081	Down	0.288984626	-	K07910|1|3e-111|400|dre:445055|Ras-related protein Rab-18	GO:0016020//membrane	GO:0032561//guanyl ribonucleotide binding;GO:0005515//protein binding;GO:0032559	GO:0035556//intracellular signal transduction;GO:0006351//transcription, DNA-dependent;GO:0006810//transport	gi|51010979|ref|NP_001003449.1|/4.76724e-110/ras-related protein Rab-18-B [Danio rerio]
CI01000029_09256349_09260500	2364	1.046666667	0.32	-1.709658248	Down	0.505206653	-	K11757|1|7e-06|53.5|isc:IscW_ISCW005293|protein polybromo-1	-	-	-	gi|597741539|ref|XP_007232898.1|/0/PREDICTED: bromo adjacent homology domain-containing 1 protein-like isoform X2 [Astyanax mexicanus]
CI01000319_04751528_04753425	1206	5.063333333	0.64	-2.983943654	Down	0.762636502	-	K07604|1|1e-152|539|dre:550522|type I keratin, acidic	-	-	GO:0001667//ameboidal cell migration	gi|120537710|gb|AAI29317.1|/4.63019e-152/Zgc:109868 protein [Danio rerio]
CI01000010_02085853_02087155	237	10.17666667	0.01	-9.991049373	Down	0.977353361	-	K01346|1|6e-17|85.9|dre:334304|pancreatic elastase II [EC:3.4.21.71];K01311|2|4e-14|76.6|gga:430670|chymotrypsin C [EC:3.4.21.2]	-	-	-	gi|658860475|ref|XP_008412985.1|/1.22732e-15/PREDICTED: chymotrypsin-like elastase family member 2A [Poecilia reticulata]
CI01000059_08286190_08290114	402	39.03666667	30.98333333	-0.333337502	Down	0.408607105	-	K03627|1|3e-50|176|gga:417286|putative transcription factor	-	GO:0003677//DNA binding	-	gi|410903470|ref|XP_003965216.1|/6.45587e-53/PREDICTED: endothelial differentiation-related factor 1 homolog [Takifugu rubripes]
CI01000319_02440898_02445233	876	2.7	1.803333333	-0.582293314	Down	0.417760985	-	K12589|1|2e-151|535|dre:550247|exosome complex component RRP42	-	GO:0003676//nucleic acid binding;GO:0008408//3'-5' exonuclease activity	GO:0010467//gene expression	gi|62955139|ref|NP_001017585.1|/4.39942e-150/exosome complex component RRP42 [Danio rerio]
CI01000039_04123871_04130647	1668	0.2	0.01	-4.321928095	Down	0.356056766	-	K10180|1|5e-61|236|xtr:493357|T-box protein 6	GO:0043231//intracellular membrane-bounded organelle	-	GO:0009888//tissue development;GO:0016055//Wnt receptor signaling pathway;GO:0006355//regulation of transcription, DNA-dependent;GO:0009653//anatomical structure morphogenesis;GO:0007389//pattern specification process;GO:0009790//embryo development	gi|18859459|ref|NP_571127.1|/0/T-box transcription factor TBX6L [Danio rerio]
CI01000340_19099817_19112491	2274	1.98	4.096666667	1.04895008	Up	0.601276321	-	K01874|1|0.0|1319|dre:338183|methionyl-tRNA synthetase [EC:6.1.1.10]	GO:0044424//intracellular part	GO:0004812//aminoacyl-tRNA ligase activity;GO:0032559	GO:0006418//tRNA aminoacylation for protein translation	gi|41056059|ref|NP_956370.1|/0/methionine--tRNA ligase, cytoplasmic [Danio rerio]
CI01000057_02710209_02720000	2391	1.026666667	0.486666667	-1.076961982	Down	0.434041377	-	K08857|1|0.0|1117|dre:393987|NIMA (never in mitosis gene a)-related kinase [EC:2.7.11.1]	-	GO:0004672//protein kinase activity	-	gi|41055987|ref|NP_957306.1|/0/serine/threonine-protein kinase Nek4 [Danio rerio]
CI01000069_04776672_04785162	1725	0.646666667	0.493333333	-0.390459477	Down	0.258704634	-	K10486|1|0.0|659|dre:572093|BTB/POZ domain-containing protein 14	-	-	-	gi|688543791|ref|XP_009297856.1|/0/PREDICTED: nucleus accumbens-associated protein 1-like isoform X1 [Danio rerio]
CI01000127_02355113_02364466	1500	0.06	0.08	0.415037499	Up	0.208051114	-	K10798|1|8e-26|119|nve:NEMVE_v1g88877|poly [ADP-ribose] polymerase [EC:2.4.2.30]	-	-	-	gi|528520933|ref|XP_003201439.2|/3.82487e-125/PREDICTED: von Willebrand factor A domain-containing protein 5A-like isoform X2 [Danio rerio]
CI01000029_01396098_01435688	1965	1.173333333	0.393333333	-1.576788569	Down	0.509960221	-	K00710|1|0.0|866|dre:562739|polypeptide N-acetylgalactosaminyltransferase [EC:2.4.1.41]	-	-	-	gi|113677422|ref|NP_001038460.1|/0/polypeptide N-acetylgalactosaminyltransferase 14 [Danio rerio]
CI01000049_06880930_06892990	1857	2.616666667	1.783333333	-0.553153762	Down	0.401096623	-	K08841|1|0.0|846|dre:556048|testis-specific kinase 1 [EC:2.7.12.1];K08842|3|4e-135|482|ecb:100052478|testis-specific kinase 2 [EC:2.7.12.1]	-	-	-	gi|68355024|ref|XP_683848.1|/0/PREDICTED: dual specificity testis-specific protein kinase 2 [Danio rerio]
CI01000113_00332256_00333023	432	697.55	53.24666667	-3.711533514	Down	0.837510943	-	K13826|1|1e-61|234|dre:497166|hemoglobin subunit zeta;K13822|2|1e-37|155|ssc:100737768|hemoglobin subunit alpha	GO:0043234//protein complex	GO:0005506//iron ion binding;GO:0022892	GO:0015669//gas transport	gi|37606099|emb|CAE48989.1|/2.93134e-62/novel alpha globin [Danio rerio]
CI01180000_11103142_11105610	735	1.123333333	0.116666667	-3.267321764	Down	0.590555837	-	-	GO:0044464//cell part	-	-	gi|528497804|ref|XP_005156785.1|/1.64292e-114/PREDICTED: mitochondrial ribosome-associated GTPase 1 isoform X2 [Danio rerio]
CI01000119_01340508_01341638	1131	2.15	2.35	0.128324097	Up	0.247538743	-	K07614|1|1e-176|619|dre:570445|gap junction protein, alpha 5	GO:0005921//gap junction;GO:0031224//intrinsic to membrane	GO:0022829//wide pore channel activity	GO:0009987//cellular process	gi|190338256|gb|AAI63086.1|/7.09189e-176/Connexin 41.8 [Danio rerio]
CI01000063_07012391_07014164	645	0.133333333	0.133333333	0	-	0.176680643	-	-	-	-	-	-
CI01000009_15301177_15304489	402	0.223333333	0.216666667	-0.043721377	Down	0.190941345	-	-	-	-	-	-
CI01000011_00134832_00135481	336	2.846666667	0.766666667	-1.892602209	Down	0.663456665	-	K14715|1|2e-17|65.9|bfo:BRAFLDRAFT_210496|solute carrier family 39 (zinc transporter), member 9	GO:0044464//cell part	GO:0008324//cation transmembrane transporter activity	GO:0006812//cation transport	gi|683405560|dbj|BAP46898.1|/5.25699e-36/solute carrier family 39 member 9-1 [Cyprinus carpio]
CI01000027_05489565_05492924	2439	0.423333333	0.036666667	-3.529253068	Down	0.427214364	-	K09228|1|9e-07|56.6|aml:100483360|KRAB domain-containing zinc finger protein	-	-	-	gi|528503992|ref|XP_002664939.2|/0/PREDICTED: sal-like protein 1 [Danio rerio]
CI01000055_05946358_05975922	3378	1.056666667	0.25	-2.07952034	Down	0.532207529	-	K13024|1|0.0|1760|dre:556748|inositol hexakisphosphate/diphosphoinositol-pentakisphosphate kinase [EC:2.7.4.21 2.7.4.24]	-	-	-	gi|528521527|ref|XP_001920686.4|/0/PREDICTED: inositol hexakisphosphate and diphosphoinositol-pentakisphosphate kinase 2 isoform X6 [Danio rerio]
CI01000059_02921676_02926811	582	0.01	0.146666667	3.874469118	Up	0.305441644	-	-	-	-	-	-
CI01000032_00244515_00250420	591	0.293333333	0.01	-4.874469118	Down	0.429518193	-	-	-	-	-	-
CI01000013_02483356_02484395	621	0.136666667	0.01	-3.772589504	Down	0.295681089	-	-	-	-	-	-
CI01000344_01384415_01397763	1719	0.186666667	0.01	-4.222392421	Down	0.344391712	-	K07974|1|2e-42|174|bfo:BRAFLDRAFT_125403|Ras family, other	-	-	-	gi|528484599|ref|XP_001922931.3|/0/PREDICTED: circularly permutated Ras protein 1-like isoform X1 [Danio rerio]
CI01000351_00716933_00744931	3048	2.306666667	1.383333333	-0.737660701	Down	0.446919781	-	K10902|1|0.0|1316|dre:566553|ATP-dependent DNA helicase Q5 [EC:3.6.4.12]	-	-	-	gi|528475419|ref|XP_005164331.1|/0/PREDICTED: ATP-dependent DNA helicase Q5 [Danio rerio]
CI01000069_04151875_04159107	3234	1	1.07	0.097610797	Up	0.224922822	-	K01613|1|1e-13|79.7|mcc:716905|phosphatidylserine decarboxylase [EC:4.1.1.65]	-	-	-	gi|528474506|ref|XP_005164139.1|/0/PREDICTED: uncharacterized protein prr14 isoform X2 [Danio rerio]
CI01000343_01222169_01224456	420	1.033333333	0.2	-2.36923381	Down	0.541637869	-	-	-	-	-	gi|642112845|emb|CDQ69824.1|/2.08037e-15/unnamed protein product [Oncorhynchus mykiss]
CI01000297_00011910_00013529	465	3.603333333	3.196666667	-0.172763803	Down	0.274554977	-	K09488|1|4e-54|210|dre:571959|TNF receptor-associated protein 1	GO:0044424//intracellular part	GO:0005515//protein binding;GO:0032559	GO:0044267//cellular protein metabolic process;GO:0050896//response to stimulus	gi|695000157|gb|AIS76354.1|/7.99479e-66/TNF receptor-associated protein 1 [Ctenopharyngodon idella]
CI01000026_02692703_02703519	807	0.01	0.203333333	4.345774837	Up	0.356056766	-	-	-	-	-	gi|61651862|ref|NP_001013370.1|/3.5333e-39/tumor protein p53-inducible protein 11 [Danio rerio]
CI01000640_00000004_00004775	2817	0.236666667	0.106666667	-1.14974712	Down	0.268572701	-	K12797|1|6e-55|216|mdo:100018349|caspase recruitment domain-containing protein 6	-	-	-	gi|326669328|ref|XP_684086.4|/0/PREDICTED: interferon-induced very large GTPase 1-like [Danio rerio]
CI01000030_10664189_10683103	4533	0.09	0.266666667	1.567040593	Up	0.298438004	-	K02540|1|0.0|1471|dre:192338|minichromosome maintenance protein 2	GO:0043231//intracellular membrane-bounded organelle;GO:0043234//protein complex;GO:0044427//chromosomal part	GO:0017111//nucleoside-triphosphatase activity;GO:0043169//cation binding;GO:0003676//nucleic acid binding;GO:0032559	GO:0048856//anatomical structure development;GO:0009207;GO:0006270//DNA replication initiation	gi|29126842|gb|AAH48026.1|/0/Mcm2 protein [Danio rerio]
CI01000054_06789505_06789810	306	0.293333333	0.01	-4.874469118	Down	0.429518193	-	K08814|1|2e-09|61.2|xtr:100497021|tribbles [EC:2.7.11.-]	-	-	-	gi|688600424|ref|XP_009292604.1|/1.24053e-36/PREDICTED: tribbles homolog 1 [Danio rerio]
CI01000119_02587257_02594311	681	15	7.286666667	-1.0416316	Down	0.664047981	-	-	-	-	-	gi|224589109|ref|NP_001139181.1|/6.35502e-59/uncharacterized protein LOC100151507 precursor [Danio rerio]
CI01000339_07787403_07810094	2211	1.65	0.836666667	-0.979741161	Down	0.461894669	-	K00273|1|4e-53|210|ame:551507|D-amino-acid oxidase [EC:1.4.3.3];K06047|2|2e-19|98.2|xtr:100135000|tubulin---tyrosine ligase [EC:6.3.2.25]	-	GO:0016881//acid-amino acid ligase activity	-	gi|116517244|ref|NP_001070843.1|/0/tubulin polyglutamylase TTLL11 [Danio rerio]
CI01000013_10564288_10569141	951	1.19	0.746666667	-0.672425342	Down	0.363582608	-	-	-	-	-	gi|320089587|ref|NP_001188497.1|/3.77785e-129/uncharacterized protein LOC565091 [Danio rerio]
CI01078255_00000216_00000466	249	0.01	0.723333333	6.176588732	Up	0.648274432	-	-	-	-	-	-
CI01000082_02041993_02050233	1692	8.97	13.63	0.603605672	Up	0.515650678	-	K01953|1|0.0|984|dre:394138|asparagine synthase (glutamine-hydrolysing) [EC:6.3.5.4]	-	GO:0016884//carbon-nitrogen ligase activity, with glutamine as amido-N-donor	GO:0006528//asparagine metabolic process	gi|30353831|gb|AAH52127.1|/0/Asparagine synthetase [Danio rerio]
CI01000055_01782542_01789268	2697	0.27	0.256666667	-0.073063462	Down	0.194888571	-	K13210|1|6e-07|57.4|dre:573145|far upstream element-binding protein;K15979|2|3e-06|55.1|cbr:CBG04292|staphylococcal nuclease domain-containing protein 1	-	GO:0005488//binding	-	gi|528496431|ref|XP_005169531.1|/0/PREDICTED: tudor and KH domain-containing protein isoform X1 [Danio rerio]
CI01000213_00514329_00518695	609	0.413333333	0.01	-5.36923381	Down	0.510720484	-	K02537|1|5e-107|386|dre:550434|mitotic spindle assembly checkpoint protein MAD2	-	-	GO:0000087//M phase of mitotic cell cycle	gi|444242628|gb|AGD93128.1|/1.82844e-106/spindle assembly checkpoint protein Mad2 [Danio rerio]
CI01000329_00237155_00240411	576	2.616666667	1.546666667	-0.758567849	Down	0.465534719	-	K10087|1|3e-57|221|dre:415147|N-acetylglucosamine-1-phosphate transferase, gamma subunit	-	-	-	gi|47939331|gb|AAH71333.1|/4.35014e-56/N-acetylglucosamine-1-phosphate transferase, gamma subunit [Danio rerio]
CI01000008_01518252_01528081	927	6.306666667	4.836666667	-0.382864569	Down	0.391351426	-	-	-	-	-	gi|597766507|ref|XP_007247130.1|/7.36781e-114/PREDICTED: WD repeat-containing protein 41 [Astyanax mexicanus]
CI01000075_01166008_01203828	2880	1.81	0.56	-1.692490965	Down	0.591899737	-	K12472|1|4e-112|406|tgu:100226046|epidermal growth factor receptor substrate 15	-	-	-	gi|528472311|ref|XP_002661017.3|/5.12547e-178/PREDICTED: epidermal growth factor receptor substrate 15-like 1 isoform X1 [Danio rerio]
CI01000340_19543083_19550440	1299	3.456666667	3.06	-0.175849835	Down	0.276375002	-	K14818|1|7e-146|517|xtr:100124854|ribosome assembly protein SQT1	-	-	-	gi|657564526|ref|XP_008285517.1|/1.82234e-165/PREDICTED: angio-associated migratory cell protein [Stegastes partitus]
CI01000111_02207932_02211752	1359	2.893333333	2.293333333	-0.335286478	Down	0.333064553	-	K15613|1|2e-06|54.3|cin:778904|homeobox protein Meis 1	-	-	GO:0007417//central nervous system development;GO:0042471//ear morphogenesis;GO:0043010//camera-type eye development;GO:0035115//embryonic forelimb morphogenesis;GO:0001754//eye photoreceptor cell differentiation	gi|190340076|gb|AAI63896.1|/8.9501e-179/Iroquois homeobox protein 1, a [Danio rerio]
CI01000001_05842665_05846705	1122	8.42	5.786666667	-0.541087691	Down	0.470042544	-	K15074|1|3e-14|80.1|hmg:100213269|BTB/POZ domain-containing adapter for CUL3-mediated RhoA degradation protein	GO:0005887//integral to plasma membrane	GO:0005267//potassium channel activity	GO:0030001//metal ion transport	gi|50539726|ref|NP_001002329.1|/2.06574e-127/BTB/POZ domain-containing protein KCTD6 [Danio rerio]
CI01000304_03127839_03154603	246	0.746666667	0.37	-1.012939056	Down	0.377251993	-	-	-	-	-	-
CI01000344_01938798_01942296	453	1.116666667	1.093333333	-0.030465281	Down	0.194082231	-	K00657|1|4e-46|183|dre:436827|diamine N-acetyltransferase [EC:2.3.1.57]	-	GO:0016407//acetyltransferase activity	-	gi|68363194|ref|XP_697643.1|/2.96091e-78/PREDICTED: diamine acetyltransferase 2-like [Danio rerio]
CI01000205_00760165_00764782	1458	0.11	0.06	-0.874469118	Down	0.224792271	-	K09313|1|1e-66|254|mgp:100543115|homeobox protein cut-like	-	-	-	gi|528478214|ref|XP_005171778.1|/2.6303e-147/PREDICTED: homeobox protein cut-like 2 [Danio rerio]
CI01092411_00000705_00001001	297	1.816666667	1.75	-0.053938807	Down	0.21902502	-	K13356|1|3e-24|110|dre:100034578|fatty acyl-CoA reductase [EC:1.2.1.-]	-	-	-	gi|688545777|ref|XP_009298215.1|/7.88158e-23/PREDICTED: fatty acyl-CoA reductase 1 isoform X2 [Danio rerio]
CI01000049_09258155_09261544	795	0.62	0.593333333	-0.06342538	Down	0.20986346	-	-	-	-	-	-
CI01000037_01538390_01570296	7545	0.803333333	0.646666667	-0.312976494	Down	0.258336021	-	K05717|1|0.0|4291|dre:100005469|fibronectin 1	-	GO:0005102//receptor binding	GO:0009887//organ morphogenesis;GO:0007155//cell adhesion;GO:0030859//polarized epithelial cell differentiation;GO:0001756//somitogenesis	gi|190338028|gb|AAI62574.1|/0/Fn1 protein [Danio rerio]
CI01000016_00540871_00541608	738	3.226666667	1.19	-1.439082973	Down	0.629068178	-	K05724|1|7e-30|130|acs:100567784|FYVE, RhoGEF and PH domain containing 5/6	GO:0016023//cytoplasmic membrane-bounded vesicle	GO:0046914//transition metal ion binding	-	gi|41053835|ref|NP_956538.1|/2.72635e-125/pleckstrin homology domain-containing family F member 2 [Danio rerio]
CI01000306_04050451_04054257	456	3.356666667	2.363333333	-0.506206151	Down	0.405281912	-	K11418|1|2e-68|257|dre:431718|histone deacetylase 11 [EC:3.5.1.98]	-	-	-	gi|50344998|ref|NP_001002171.1|/3.06287e-67/histone deacetylase 11 [Danio rerio]
CI01000135_01404573_01414919	2058	0.233333333	0.01	-4.544320516	Down	0.382658311	-	-	-	-	-	gi|134025082|gb|AAI34837.1|/0/Im:7138580 protein [Danio rerio]
CI01000010_00929453_00930078	399	0.226666667	0.01	-4.502500341	Down	0.379870678	-	-	-	-	-	-
CI01000124_00045042_00052252	939	0.7	0.256666667	-1.447458977	Down	0.412009092	-	-	-	-	-	gi|597760850|ref|XP_007244422.1|/2.93289e-118/PREDICTED: GRAM domain-containing protein 2-like isoform X2 [Astyanax mexicanus]
CI01000154_01223636_01242177	1782	4.93	4.033333333	-0.289615005	Down	0.338747331	-	K09592|1|4e-111|402|dre:559569|hypoxia-inducible factor prolyl hydroxylase [EC:1.14.11.-]	-	-	-	gi|292621343|ref|XP_688016.4|/7.45531e-110/PREDICTED: egl nine homolog 2 [Danio rerio]
CI01000043_04053003_04164783	4344	0.453333333	0.653333333	0.527247003	Up	0.282149933	-	K06766|1|0.0|2450|dre:266983|neogenin	GO:0031224//intrinsic to membrane	-	GO:0001838//embryonic epithelial tube formation;GO:0009952//anterior/posterior pattern specification	gi|27545187|ref|NP_775325.1|/0/neogenin precursor [Danio rerio]
CI01000203_00287087_00290157	729	1.356666667	1.743333333	0.361782152	Up	0.311992198	-	-	-	-	-	gi|573880175|ref|XP_006628296.1|/1.27215e-48/PREDICTED: NHL repeat-containing protein 3-like [Lepisosteus oculatus]
CI01000001_11802690_11807444	828	0.686666667	0.766666667	0.158989524	Up	0.229876054	-	K06210|1|8e-95|347|aml:100480336|nicotinamide mononucleotide adenylyltransferase [EC:2.7.7.1 2.7.7.18]	-	GO:0070566//adenylyltransferase activity	GO:0019359//nicotinamide nucleotide biosynthetic process	gi|528518142|ref|XP_005162309.1|/5.2373e-126/PREDICTED: nicotinamide nucleotide adenylyltransferase 1 isoform X1 [Danio rerio]
CI01003874_00000579_00000881	300	1.013333333	2.253333333	1.152951923	Up	0.551029812	-	-	-	-	-	gi|688608256|ref|XP_009294358.1|/7.35875e-13/PREDICTED: uncharacterized protein LOC101885444 isoform X1 [Danio rerio]
CI01000327_02522987_02540423	1878	1.74	0.86	-1.016678741	Down	0.490116574	-	-	GO:0016020//membrane	-	-	gi|57525905|ref|NP_001003550.1|/0/transmembrane 9 superfamily member 1 [Danio rerio]
CI01000325_09092472_09100223	2289	9.623333333	7.926666667	-0.279822392	Down	0.355580642	-	K13177|1|0.0|1344|dre:556790|ATP-dependent RNA helicase DDX1 [EC:3.6.4.13]	GO:0043231//intracellular membrane-bounded organelle;GO:0043234//protein complex;GO:0030529//ribonucleoprotein complex	GO:0000989//transcription factor binding transcription factor activity;GO:0003729//mRNA binding;GO:0042623//ATPase activity, coupled;GO:0004386//helicase activity;GO:0004518//nuclease activity;GO:0032559	GO:0006413//translational initiation;GO:0006281//DNA repair;GO:0032501//multicellular organismal process;GO:0032392//DNA geometric change;GO:0000398//mRNA splicing, via spliceosome	gi|309243086|ref|NP_001184253.1|/0/ATP-dependent RNA helicase DDX1 [Danio rerio]
CI01000302_00969729_00985793	2613	0.68	0.763333333	0.166778446	Up	0.23033682	-	K12800|1|0.0|881|dre:561595|NACHT, LRR and PYD domains-containing protein 3	-	-	-	gi|688552086|ref|XP_009299266.1|/0/PREDICTED: protein NLRC3-like [Danio rerio]
CI01000029_07332828_07336542	693	12.58666667	8.396666667	-0.584007643	Down	0.506780937	-	K02149|1|5e-112|403|dre:393935|V-type H+-transporting ATPase subunit D [EC:3.6.3.14]	GO:0016469//proton-transporting two-sector ATPase complex	GO:0019829//cation-transporting ATPase activity	GO:0015988//energy coupled proton transmembrane transport, against electrochemical gradient	gi|269784631|ref|NP_001161426.1|/9.74527e-111/V-type proton ATPase subunit D [Danio rerio]
CI01081951_00000736_00000920	183	0.01	1.546666667	7.273018494	Up	0.817383157	-	-	-	-	-	-
CI01000015_00328648_00330312	414	0.21	0.21	0	-	0.176680643	-	-	-	-	-	gi|688610071|ref|XP_009294815.1|/1.22038e-31/PREDICTED: coiled-coil domain-containing protein 66-like isoform X2 [Danio rerio]
CI01025530_00000244_00000480	237	6.01	1.706666667	-1.816183681	Down	0.721559231	-	-	-	-	-	-
CI01000029_01055143_01086742	6477	1.323333333	0.693333333	-0.932555479	Down	0.419304551	-	K08463|1|0.0|1025|dre:561970|G protein-coupled receptor 126	GO:0031224//intrinsic to membrane	GO:0004888//transmembrane signaling receptor activity	GO:0048897;GO:0007186//G-protein coupled receptor signaling pathway	gi|597763135|ref|XP_007245517.1|/0/PREDICTED: G-protein coupled receptor 126 isoform X4 [Astyanax mexicanus]
CI01000056_02009618_02014292	624	3.323333333	2.056666667	-0.692323015	Down	0.469205486	-	K15280|1|1e-36|152|ame:727001|solute carrier family 35, member C2	GO:0043234//protein complex;GO:0043231//intracellular membrane-bounded organelle	GO:0043566//structure-specific DNA binding	GO:0009314//response to radiation;GO:0000075//cell cycle checkpoint;GO:0000725//recombinational repair	gi|528493368|ref|XP_005172861.1|/1.21481e-84/PREDICTED: SOSS complex subunit B1-B-like [Danio rerio]
CI01000016_06030950_06038330	1371	5.903333333	2.836666667	-1.057333175	Down	0.63038904	-	-	GO:0000313	-	GO:0006950//response to stress;GO:0012501//programmed cell death	gi|148922922|ref|NP_001092207.1|/0/28S ribosomal protein S29, mitochondrial [Danio rerio]
CI01000193_00621577_00638948	1356	0.186666667	0.406666667	1.123382416	Up	0.318243254	-	K15008|1|3e-31|137|mdo:100012355|discs, large-associated protein 1	-	-	-	gi|688612830|ref|XP_009295411.1|/2.28574e-41/PREDICTED: disks large-associated protein 1 [Danio rerio]
CI01013604_00000395_00001872	528	14.24333333	4.38	-1.701284041	Down	0.746878312	-	K12800|1|2e-33|141|dre:561595|NACHT, LRR and PYD domains-containing protein 3	-	-	-	gi|688608542|ref|XP_009294438.1|/1.97141e-64/PREDICTED: protein NLRC5 isoform X26 [Danio rerio]
CI01000046_02027256_02031337	450	0.196666667	0.19	-0.049753035	Down	0.192861202	-	K15365|1|2e-61|234|dre:563218|RecQ-mediated genome instability protein 2	-	GO:0003676//nucleic acid binding	-	gi|292611961|ref|XP_691674.2|/2.79174e-60/PREDICTED: recQ-mediated genome instability protein 2 [Danio rerio]
CI01000001_05579315_05580553	636	3.496666667	2.14	-0.708369475	Down	0.479618793	-	-	-	-	-	gi|688611156|ref|XP_009295008.1|/2.2587e-81/PREDICTED: coiled-coil domain-containing protein 115 isoform X1 [Danio rerio]
CI01000004_11215878_11229028	2694	1.626666667	0.43	-1.919510082	Down	0.589465358	-	K15728|1|0.0|1611|dre:558422|phosphatidate phosphatase LPIN [EC:3.1.3.4]	-	-	-	gi|528471208|ref|XP_707850.4|/0/PREDICTED: phosphatidate phosphatase LPIN2 isoform X2 [Danio rerio]
CI01000010_00388349_00390056	549	0.456666667	0.01	-5.513069582	Down	0.536753751	-	K05152|1|1e-50|199|dre:791704|tumor necrosis factor receptor superfamily member 14	-	-	-	gi|688567777|ref|XP_009302225.1|/1.06813e-50/PREDICTED: tumor necrosis factor receptor superfamily member 14-like isoform X2 [Danio rerio]
CI01000092_02933754_02957495	3168	2.393333333	1.786666667	-0.421750843	Down	0.352524229	-	K11798|1|0.0|1571|dre:798858|bromodomain and WD repeat domain containing protein 1/3	-	-	-	gi|688587038|ref|XP_009289747.1|/0/PREDICTED: bromodomain and WD repeat-containing protein 1 isoform X2 [Danio rerio]
CI01000006_01965496_01966308	453	6.17	2.36	-1.38648363	Down	0.676519375	-	K11129|1|8e-59|225|dre:100003787|H/ACA ribonucleoprotein complex subunit 2	GO:0016604//nuclear body;GO:0030529//ribonucleoprotein complex	GO:0003723//RNA binding	GO:0000154//rRNA modification	gi|169404004|ref|NP_997762.1|/1.29332e-57/H/ACA ribonucleoprotein complex subunit 2-like protein [Danio rerio]
CI01000040_04945055_04949602	717	0.24	0.01	-4.584962501	Down	0.390652598	-	K00069|1|2e-102|372|dre:393297|15-hydroxyprostaglandin dehydrogenase (NAD) [EC:1.1.1.141]	-	GO:0003824//catalytic activity	GO:0008152//metabolic process	gi|688606340|ref|XP_009293870.1|/3.35946e-101/PREDICTED: uncharacterized protein LOC393297 isoform X1 [Danio rerio]
CI01000012_12745876_12748041	1134	1272.393333	694.5166667	-0.873463497	Down	0.622686572	-	K10354|1|0.0|761|dre:408256|actin, alpha skeletal muscle;K12314|4|0.0|760|dre:570210|actin, alpha cardiac muscle	GO:0043232	GO:0032559	GO:0009790//embryo development	gi|37903435|gb|AAO38846.1|/0/actin [Danio rerio]
CI01000047_04555399_04568166	1758	0.18	0.263333333	0.548893246	Up	0.236441967	-	K09516|1|5e-167|588|dre:677660|all-trans-retinol 13,14-reductase [EC:1.3.99.23]	-	-	-	gi|326672178|ref|XP_003199610.1|/0/PREDICTED: putative all-trans-retinol 13,14-reductase [Danio rerio]
CI01000012_04647182_04692241	3555	0.01	0.026666667	1.415037499	Up	0.208703866	-	K04908|1|0.0|1102|mgp:100543776|potassium voltage-gated channel Eag-related subfamily H member 5	-	-	-	gi|657735618|ref|XP_008313701.1|/0/PREDICTED: potassium voltage-gated channel subfamily H member 5 isoform X1 [Cynoglossus semilaevis]
CI01000072_02617680_02621357	1146	18.92333333	9.896666667	-0.935151648	Down	0.614676926	-	K08058|1|2e-22|107|gga:417048|TAP binding protein (tapasin);K08390|2|2e-17|90.9|xtr:100216171|lysophosphatidic acid receptor 5	GO:0044464//cell part	-	-	gi|213624741|gb|AAI71514.1|/2.10714e-175/Hypothetical LOC559844 [Danio rerio]
CI01041282_00000839_00001446	606	0.143333333	0.14	-0.033947332	Down	0.176680643	-	-	-	-	-	gi|688572608|ref|XP_009303262.1|/7.08884e-103/PREDICTED: protein TANC1-like isoform X4 [Danio rerio]
CI01000004_03119968_03122260	1224	0.273333333	0.01	-4.772589504	Down	0.414136295	-	K06248|1|8e-16|85.5|dre:394038|chondroadherin;K13023|2|1e-15|85.1|mcc:707574|carboxypeptidase N regulatory subunit	-	-	-	gi|688536240|ref|XP_009296303.1|/0/PREDICTED: uncharacterized protein LOC101882576 [Danio rerio]
CI01000053_06855860_06878353	3462	0.316666667	0.01	-4.984893108	Down	0.449553825	-	-	-	-	-	gi|688617159|ref|XP_009296330.1|/2.55383e-70/PREDICTED: uncharacterized protein LOC103909857 [Danio rerio]
CI01000150_00355809_00362668	1176	1.933333333	0.266666667	-2.857980995	Down	0.665030948	-	K13303|1|0.0|660|dre:570956|serum/glucocorticoid-regulated kinase 2 [EC:2.7.11.1]	-	GO:0004672//protein kinase activity;GO:0032559	GO:0006464//cellular protein modification process	gi|165972389|ref|NP_001107094.1|/0/serine/threonine-protein kinase Sgk2 [Danio rerio]
CI01000137_00223887_00225098	342	2.023333333	1.723333333	-0.231532236	Down	0.276904883	-	K15603|1|2e-30|130|ptr:455432|transcription factor 4/12	-	-	-	gi|688604079|ref|XP_009299933.1|/8.11763e-36/PREDICTED: transcription factor 4, partial [Danio rerio]
CI01000082_04129078_04129281	204	1.393333333	2.256666667	0.695652891	Up	0.434609655	-	K11252|1|3e-30|130|dre:436997|histone H2B	GO:0000785//chromatin	GO:0003676//nucleic acid binding	GO:0034728//nucleosome organization	gi|50540518|ref|NP_001002724.1|/7.31037e-29/uncharacterized protein LOC436997 [Danio rerio]
CI01000028_02389908_02398925	2355	0.913333333	0.586666667	-0.638600464	Down	0.333655869	-	K09605|1|0.0|1318|dre:100535895|arginyl aminopeptidase-like 1 [EC:3.4.11.-]	-	-	-	gi|326676259|ref|XP_003200537.1|/0/PREDICTED: arginyl aminopeptidase-like 1 [Danio rerio]
CI01000016_07556411_07633132	13284	0.01	0.013333333	0.415037499	Up	0.176680643	-	K10408|1|0.0|1939|tad:TRIADDRAFT_23475|dynein heavy chain, axonemal	-	-	-	gi|688590842|ref|XP_009290539.1|/0/PREDICTED: dynein heavy chain 11, axonemal [Danio rerio]
CI01000023_00409572_00409825	168	9.46	4.03	-1.231060345	Down	0.675705356	-	K11298|1|3e-15|80.5|tgu:100220566|high mobility group protein 2-like 1	-	-	-	gi|679198175|gb|KFW87380.1|/5.01833e-14/HMG domain-containing protein 4 [Manacus vitellinus]
CI01000006_06653186_06657164	1506	0.113333333	0.01	-3.502500341	Down	0.271828779	-	-	-	-	-	gi|528513721|ref|XP_003200914.2|/2.65136e-142/PREDICTED: X-ray radiation resistance-associated protein 1 [Danio rerio]
CI01000325_07870639_07909517	5817	0.106666667	0.12	0.169925001	Up	0.197146324	-	K02677|1|7e-06|55.1|dgr:Dgri_GH22649|classical protein kinase C [EC:2.7.11.13]	GO:0031224//intrinsic to membrane;GO:0008021//synaptic vesicle;GO:0044459//plasma membrane part;GO:0031090//organelle membrane	GO:0046872//metal ion binding	GO:0006887//exocytosis	gi|688602601|ref|XP_009293012.1|/0/PREDICTED: otoferlin isoform X5 [Danio rerio]
CI01001742_00001215_00001523	309	0.296666667	0.28	-0.083416008	Down	0.205639773	-	K10784|1|3e-09|60.5|ecb:100058831|T cell receptor alpha chain V region;K10785|5|1e-07|55.1|ptr:100608969|T-cell receptor beta chain V region	-	-	-	gi|21322308|emb|CAD32832.1|/1.84926e-32/TCR-alpha V segment II-7 [Danio rerio]
CI01000002_00488351_00509976	1797	7.606666667	3.92	-0.956410731	Down	0.593036293	-	K12568|1|2e-117|424|acs:100554792|myosin-binding protein C, cardiac-type;K12558|4|3e-117|422|dre:751793|myosin-binding protein C, fast-type	-	-	-	gi|49256681|gb|AAH74055.1|/3.80922e-162/Zgc:66097 protein [Danio rerio]
CI01000032_03046961_03053202	921	6.963333333	6.34	-0.135295246	Down	0.273656484	-	-	GO:0043231//intracellular membrane-bounded organelle	GO:0032561//guanyl ribonucleotide binding	-	gi|41054367|ref|NP_956008.1|/3.10768e-173/ras-related GTP-binding protein A [Danio rerio]
CI01000306_11275128_11288123	1482	1.08	1.046666667	-0.045229254	Down	0.208181665	-	K05141|1|5e-116|418|dre:100037357|tumor necrosis factor receptor superfamily member 1B;K03159|4|8e-31|135|cfa:486728|lymphotoxin beta receptor TNFR superfamily member 3	-	-	-	gi|237651954|gb|ACR08665.1|/4.62332e-123/tumor necrosis factor receptor 2 [Carassius auratus]
CI01000016_10760640_10783664	1935	11.85333333	8.45	-0.488269577	Down	0.463722373	-	K13982|1|2e-85|317|dgr:Dgri_GH10918|probable ATP-dependent RNA helicase DDX4 [EC:3.6.4.13]	GO:0034702//ion channel complex	GO:0005253//anion channel activity	GO:0006810//transport	gi|71834552|ref|NP_001025377.1|/0/anoctamin-10 [Danio rerio]
CI01000325_07067703_07076510	1872	2.68	1.77	-0.59848364	Down	0.42227649	-	K14403|1|0.0|1211|dre:324554|cleavage and polyadenylation specificity factor subunit 3 [EC:3.1.27.-]	-	GO:0003824//catalytic activity	-	gi|55250298|gb|AAH85402.1|/0/Cleavage and polyadenylation specific factor 3 [Danio rerio]
CI01000012_04839741_04854323	1674	0.29	0.186666667	-0.635588574	Down	0.246187163	-	K08551|1|6e-134|478|dre:317734|estrogen receptor beta	-	GO:0046872//metal ion binding;GO:0008289//lipid binding;GO:0003677//DNA binding;GO:0004879//ligand-activated sequence-specific DNA binding RNA polymerase II transcription factor activity	GO:0050794//regulation of cellular process;GO:0006351//transcription, DNA-dependent	gi|30962103|emb|CAC85356.1|/0/putative estrogen receptor [Candidia barbatus]
CI01000069_02563632_02574422	1560	3.89	2.783333333	-0.482956458	Down	0.407094257	-	K15168|1|8e-128|457|dre:406793|mediator of RNA polymerase II transcription subunit 25	-	-	-	gi|688542890|ref|XP_009297717.1|/1.64012e-126/PREDICTED: mediator of RNA polymerase II transcription subunit 25 isoform X4 [Danio rerio]
CI01000024_02527094_02528611	441	0.203333333	0.196666667	-0.048094288	Down	0.192861202	-	-	-	-	-	-
CI01000063_03615200_03619061	462	1.1	1.25	0.184424571	Up	0.246486661	-	K12667|1|5e-35|146|smm:Smp_144800|oligosaccharyltransferase complex subunit delta (ribophorin II)	GO:0017059//serine C-palmitoyltransferase complex;GO:0031224//intrinsic to membrane	-	GO:0046519	gi|54400676|ref|NP_001006087.1|/2.10472e-76/ORM1-like protein 3 [Danio rerio]
CI01000040_06323496_06341244	3531	0.156666667	0.113333333	-0.46712601	Down	0.219439709	-	K15588|1|8e-124|446|dre:556086|histone-lysine N-methyltransferase NSD1 [EC:2.1.1.43];K11424|2|8e-60|233|dre:564592|histone-lysine N-methyltransferase NSD2 [EC:2.1.1.43]	-	-	-	gi|528514303|ref|XP_005173941.1|/0/PREDICTED: histone-lysine N-methyltransferase, H3 lysine-36 and H4 lysine-20 specific isoform X2 [Danio rerio]
CI01000111_02682492_02742237	2661	2.053333333	1.5	-0.453005349	Down	0.352378319	-	K08632|1|8e-68|259|ptr:737513|a disintegrin and metalloproteinase with thrombospondin motifs 18 [EC:3.4.24.-]	-	-	-	gi|432909612|ref|XP_004078206.1|/0/PREDICTED: ADAMTS-like protein 4-like [Oryzias latipes]
CI01000030_03919724_03924153	768	350.1866667	276.7633333	-0.339471332	Down	0.424219386	-	K12752|1|3e-13|75.9|ame:551149|myosin light chain, invertebrate	-	GO:0004857//enzyme inhibitor activity	-	gi|36327003|ref|NP_919240.2|/1.98517e-97/ornithine decarboxylase antizyme 1 [Danio rerio]
CI01000006_06649164_06650940	1158	0.623333333	0.206666667	-1.59269815	Down	0.411740312	-	K12357|1|0.0|666|dre:780844|sialidase-2/3/4 [EC:3.2.1.18]	GO:0043231//intracellular membrane-bounded organelle	GO:0016997//alpha-sialidase activity	-	gi|528513575|ref|XP_005161262.1|/0/PREDICTED: sialidase 3 (membrane sialidase), tandem duplicate 1 isoform X1 [Danio rerio]
CI01000031_00509783_00512544	858	1.23	0.28	-2.135159583	Down	0.560874841	-	K08413|1|3e-27|122|dre:793909|G protein-coupled receptor 55;K04276|2|6e-26|118|tgu:100229117|G protein-coupled receptor 35	-	GO:0004930//G-protein coupled receptor activity	GO:0007165//signal transduction	gi|162139006|ref|NP_001104692.1|/2.38621e-84/uncharacterized protein LOC796561 [Danio rerio]
CI01000001_09356265_09365557	2049	0.74	0.303333333	-1.286621226	Down	0.409282895	-	K08592|1|0.0|934|dre:100007636|sentrin-specific protease 1 [EC:3.4.22.-]	-	-	-	gi|125852188|ref|XP_001343517.1|/0/PREDICTED: sentrin-specific protease 1 [Danio rerio]
CI01000010_09931122_09947862	3882	1.096666667	0.823333333	-0.413576542	Down	0.294198959	-	K03255|1|0.0|707|tgu:100219464|protein TIF31	-	-	-	gi|528486790|ref|XP_005172513.1|/0/PREDICTED: clustered mitochondria protein homolog [Danio rerio]
CI01000053_02118918_02119910	993	0.9	0.323333333	-1.476902755	Down	0.454268995	-	K04367|1|2e-169|595|dre:795517|proto-oncogene serine/threonine-protein kinase mos [EC:2.7.11.1]	-	GO:0004672//protein kinase activity;GO:0032559	-	gi|190337918|gb|AAI62327.1|/8.67135e-172/V-mos Moloney murine sarcoma viral oncogene homolog [Danio rerio]
CI01053382_00000900_00001435	534	0.01	0.01	0	-	0.176680643	-	K04010|1|8e-26|116|dre:794255|C5a anaphylatoxin chemotactic receptor;K04009|2|1e-25|116|ptr:466942|C3a anaphylatoxin chemotactic receptor;K04245|4|3e-25|114|dre:568153|chemokine-like receptor 1	-	GO:0004872//receptor activity	-	gi|528502405|ref|XP_005173460.1|/1.06955e-49/PREDICTED: C3a anaphylatoxin chemotactic receptor-like [Danio rerio]
CI01000046_05655039_05668170	1050	2	0.45	-2.152003093	Down	0.638114546	-	K05547|1|4e-167|587|dre:30670|thyroid hormone receptor alpha	GO:0043231//intracellular membrane-bounded organelle	GO:0046914//transition metal ion binding;GO:0001071//nucleic acid binding transcription factor activity;GO:0003677//DNA binding;GO:0004879//ligand-activated sequence-specific DNA binding RNA polymerase II transcription factor activity	GO:0006357//regulation of transcription from RNA polymerase II promoter;GO:0032501//multicellular organismal process;GO:0009755//hormone-mediated signaling pathway	gi|688543349|ref|XP_009297791.1|/7.75436e-166/PREDICTED: thyroid hormone receptor alpha-A isoform X4 [Danio rerio]
CI01000353_00565944_00573619	1740	4.993333333	3.423333333	-0.544601442	Down	0.44315686	-	K05638|1|0.0|777|xtr:100216204|nuclear factor erythroid 2-related factor 2	GO:0043234//protein complex	GO:0001071//nucleic acid binding transcription factor activity;GO:0003677//DNA binding;GO:0046983//protein dimerization activity	GO:0050896//response to stimulus;GO:0006355//regulation of transcription, DNA-dependent	gi|28277788|gb|AAH45852.1|/0/Nuclear factor (erythroid-derived 2)-like 2 [Danio rerio]
CI01000020_02444149_02444833	492	7.696666667	2.326666667	-1.725969232	Down	0.729038996	-	-	-	-	-	-
CI01000071_00450392_00503389	5295	0.386666667	0.303333333	-0.350186355	Down	0.234168855	-	K12791|1|3e-127|457|mdo:100617588|Rho guanine nucleotide exchange factor 2	-	-	-	gi|688555614|ref|XP_009299877.1|/0/PREDICTED: rho guanine nucleotide exchange factor 28 isoform X4 [Danio rerio]
CI01000179_01152120_01153871	354	2.43	1.413333333	-0.78185455	Down	0.463991153	-	K11254|1|5e-40|162|gga:100858049|histone H4	-	-	-	gi|585669282|ref|XP_006888699.1|/5.36529e-40/PREDICTED: uncharacterized protein LOC102854814 [Elephantulus edwardii]
CI01000026_01090877_01106876	2568	1.516666667	0.716666667	-1.081529885	Down	0.488964659	-	K09315|1|6e-09|63.9|tgu:100221044|homeobox protein DLX2/3/5	-	-	-	gi|125821356|ref|XP_687652.2|/0/PREDICTED: non-lysosomal glucosylceramidase [Danio rerio]
CI01000344_00590918_00595531	1599	1.05	0.916666667	-0.19592021	Down	0.243914052	-	K09228|1|2e-38|161|acs:100566777|KRAB domain-containing zinc finger protein	-	-	-	gi|189521108|ref|XP_699131.3|/0/PREDICTED: zinc finger protein 697-like [Danio rerio]
CI01000037_04295697_04296550	621	1.343333333	2.456666667	0.870884781	Up	0.482014775	-	K08540|1|7e-59|226|dre:565875|pregnane X receptor	-	GO:0005488//binding;GO:0004879//ligand-activated sequence-specific DNA binding RNA polymerase II transcription factor activity	GO:0006351//transcription, DNA-dependent	gi|656991608|gb|AID21701.1|/2.86615e-70/pregnane X receptor [Gobiocypris rarus]
CI01000010_00379332_00382116	495	0.346666667	0.01	-5.115477217	Down	0.470956396	-	K05152|1|1e-08|52.4|dre:791704|tumor necrosis factor receptor superfamily member 14	-	-	-	gi|558169607|ref|XP_006124738.1|/6.59318e-10/PREDICTED: tumor necrosis factor receptor superfamily member 14-like isoform X1 [Pelodiscus sinensis]
CI01000300_01623190_01629652	603	1.516666667	0.936666667	-0.695296415	Down	0.394077624	-	K00552|1|2e-66|252|gga:769542|glycine N-methyltransferase [EC:2.1.1.20]	-	-	GO:0006952//defense response	gi|86355183|dbj|BAE78826.1|/4.23921e-100/Canopy3 [Danio rerio]
CI01000000_17228916_17261506	2412	0.136666667	0.283333333	1.051838932	Up	0.277665146	-	K06850|1|0.0|710|dre:80354|slit 3	-	GO:0005488//binding	GO:0030308//negative regulation of cell growth	gi|548348272|ref|XP_005726511.1|/0/PREDICTED: slit homolog 3 protein-like [Pundamilia nyererei]
CI01000119_02181296_02203683	4161	2.8	1.436666667	-0.962701459	Down	0.515719793	-	K03243|1|0.0|1164|dre:561194|translation initiation factor 5B	-	-	-	gi|688533857|ref|XP_001923573.5|/0/PREDICTED: eukaryotic translation initiation factor 5B isoform X1 [Danio rerio]
CI01000189_01391124_01392266	1143	0.01	0.076666667	2.938599455	Up	0.243414889	-	K04153|1|0.0|681|dre:556429|5-hydroxytryptamine receptor 1	GO:0031224//intrinsic to membrane	GO:0004888//transmembrane signaling receptor activity	GO:0007166//cell surface receptor signaling pathway	gi|528506404|ref|XP_005158837.1|/0/PREDICTED: 5-hydroxytryptamine receptor 1D isoform X1 [Danio rerio]
CI01000098_00448729_00467683	1869	2.763333333	1.776666667	-0.637236569	Down	0.440653366	-	K12878|1|0.0|954|dre:373077|THO complex subunit 1	-	-	-	gi|41151980|ref|NP_958481.1|/0/THO complex subunit 1 [Danio rerio]
CI01000027_08073979_08077754	726	5.54	1.756666667	-1.657045515	Down	0.708150947	-	-	GO:0044464//cell part	GO:0046914//transition metal ion binding	GO:0006396//RNA processing	gi|126360403|sp|Q2YDS5.1|SCNM1_DANRE/9.11684e-94/RecName: Full=Sodium channel modifier 1 [Danio rerio]
CI01107700_00000109_00000279	168	0.82	0.053333333	-3.942514505	Down	0.560629099	-	K12800|1|2e-13|74.3|dre:561595|NACHT, LRR and PYD domains-containing protein 3	-	-	-	gi|688619623|ref|XP_009296672.1|/1.15423e-18/PREDICTED: NACHT, LRR and PYD domains-containing protein 3-like isoform X2 [Danio rerio]
CI01000029_03649051_03684709	7302	2.42	1.166666667	-1.052614626	Down	0.545999785	-	K06564|1|0.0|4131|dre:557061|insulin-like growth factor 2 receptor	GO:0044424//intracellular part;GO:0031224//intrinsic to membrane	-	GO:0051234//establishment of localization	gi|88900457|ref|NP_001034716.1|/0/cation-independent mannose-6-phosphate receptor precursor [Danio rerio]
CI01000029_08072926_08079001	1317	0.01	0.066666667	2.736965594	Up	0.236649311	-	-	-	-	-	gi|688603790|ref|XP_009299777.1|/2.53717e-130/PREDICTED: phosphatase and actin regulator 1-like, partial [Danio rerio]
CI01000304_18481215_18483117	483	0.693333333	0.506666667	-0.452512205	Down	0.275806724	-	-	-	-	-	-
CI01000046_01963803_01965901	1065	1.686666667	1.733333333	0.039374238	Up	0.210823388	-	-	-	-	-	gi|528474853|ref|XP_005164266.1|/3.01146e-56/PREDICTED: interleukin 4 receptor, tandem duplicate 1 isoform X1 [Danio rerio]
CI01000020_00686072_00697099	2499	0.19	0.09	-1.078002512	Down	0.251032883	-	K14702|1|0.0|1101|dre:563818|solute carrier family 26 (sodium-independent chloride/iodide transporter), member 4	GO:0044464//cell part	GO:0015291//secondary active transmembrane transporter activity	GO:0015698//inorganic anion transport;GO:0050801//ion homeostasis;GO:0006970//response to osmotic stress	gi|528476501|ref|XP_005164811.1|/0/PREDICTED: pendrin isoform X1 [Danio rerio]
CI01000250_00200885_00206493	1461	0.273333333	0.213333333	-0.357552005	Down	0.227418636	-	-	-	-	-	gi|642072341|emb|CDQ88289.1|/1.78594e-111/unnamed protein product [Oncorhynchus mykiss]
CI01000173_00111371_00114317	1299	0.37	0.66	0.834940754	Up	0.327128354	-	K11451|1|1e-131|470|dre:327291|chromobox protein 2	-	GO:0005488//binding	-	gi|35902802|ref|NP_919354.1|/2.48592e-130/chromobox protein homolog 2 [Danio rerio]
CI01000016_05037135_05040030	840	0.196666667	0.1	-0.975752454	Down	0.248183815	-	-	-	-	-	gi|255709622|gb|ACU30713.1|/3.55781e-61/CD4-like protein [Ctenopharyngodon idella]
CI01000020_07029337_07034375	1638	0.293333333	0.146666667	-1	Down	0.277142945	-	K01836|1|0.0|999|dre:474321|phosphoacetylglucosamine mutase [EC:5.4.2.3]	-	GO:0046872//metal ion binding;GO:0016868//intramolecular transferase activity, phosphotransferases	GO:0044238//primary metabolic process	gi|55742599|ref|NP_001007054.1|/0/phosphoacetylglucosamine mutase [Danio rerio]
CI01000129_00905934_00913652	2082	2.673333333	1.67	-0.678791633	Down	0.446320785	-	K11247|1|2e-07|58.9|api:100169394|endophilin-A;K08010|2|3e-07|58.2|xla:444487|neutrophil cytosolic factor 2	-	-	-	gi|190194236|ref|NP_001121746.1|/1.97567e-56/uncharacterized protein LOC797544 [Danio rerio]
CI01000364_00151094_00203772	2364	1.78	0.716666667	-1.312503082	Down	0.540071265	-	-	-	-	-	gi|189520439|ref|XP_001921695.1|/3.05232e-08/PREDICTED: retinoic acid receptor RXR-beta-like [Danio rerio]
CI01000008_01457543_01508756	2709	0.123333333	0.113333333	-0.121990524	Down	0.196516611	-	K01120|1|0.0|1438|dre:571011|3',5'-cyclic-nucleotide phosphodiesterase [EC:3.1.4.17]	-	-	-	gi|688604621|ref|XP_009293455.1|/0/PREDICTED: high affinity cAMP-specific and IBMX-insensitive 3',5'-cyclic phosphodiesterase 8B isoform X1 [Danio rerio]
CI01000009_00555224_00573856	1959	2.193333333	1.266666667	-0.792088165	Down	0.454998541	-	K03902|1|2e-32|141|ecb:100058503|coagulation factor V (labile factor)	-	-	-	gi|528490092|ref|XP_005167762.1|/0/PREDICTED: discoidin, CUB and LCCL domain-containing protein 2 isoform X1 [Danio rerio]
CI01000057_05626464_05631670	636	0.263333333	0.01	-4.718818247	Down	0.406671889	-	K15322|1|1e-84|312|dre:767713|tRNA-splicing endonuclease subunit Sen2 [EC:3.1.27.9]	GO:0043234//protein complex	GO:0005488//binding;GO:0016788//hydrolase activity, acting on ester bonds	GO:0000394//RNA splicing, via endonucleolytic cleavage and ligation	gi|157423033|gb|AAI53527.1|/2.85064e-84/Zgc:154067 protein [Danio rerio]
CI01000029_09079841_09080368	528	9.86	5.85	-0.753151022	Down	0.555192063	-	K07941|1|7e-99|359|dre:336063|ADP-ribosylation factor 6	GO:0031252//cell leading edge;GO:0031090//organelle membrane;GO:0005768//endosome	GO:0032561//guanyl ribonucleotide binding;GO:0017111//nucleoside-triphosphatase activity;GO:0019899//enzyme binding	GO:0034613//cellular protein localization;GO:0012501//programmed cell death;GO:0045806//negative regulation of endocytosis;GO:0030041//actin filament polymerization;GO:0048513//organ development;GO:0009207;GO:0016601//Rac protein signal transduction;GO:0048522//positive regulation of cellular process;GO:0050773//regulation of dendrite development	gi|209155786|gb|ACI34125.1|/1.03568e-97/ADP-ribosylation factor 6 [Salmo salar]
CI01000013_07119401_07124434	2799	0.14	0.246666667	0.817135943	Up	0.251539726	-	K09236|1|0.0|765|dre:565811|teashirt	-	-	-	gi|189531631|ref|XP_686844.3|/0/PREDICTED: teashirt homolog 3 [Danio rerio]
CI01000013_00155409_00160457	1176	1.906666667	1.8	-0.08305574	Down	0.229469044	-	K00683|1|1e-177|622|dre:561142|glutaminyl-peptide cyclotransferase [EC:2.3.2.5]	-	-	-	gi|113678712|ref|NP_001038418.1|/2.59237e-176/glutaminyl-peptide cyclotransferase [Danio rerio]
CI01000034_05226643_05229121	696	30.35	39.92	0.395415204	Up	0.445138153	-	-	-	-	-	gi|284005337|ref|NP_957083.2|/2.31835e-104/coenzyme Q-binding protein COQ10 homolog, mitochondrial [Danio rerio]
CI01000343_00487812_00497022	1326	0.976666667	0.233333333	-2.065473837	Down	0.516249674	-	K04569|1|1e-114|380|dre:550489|copper chaperone for superoxide dismutase	-	GO:0043169//cation binding	GO:0006812//cation transport;GO:0072593//reactive oxygen species metabolic process	gi|723428417|ref|NP_001191151.2|/8.50653e-113/copper chaperone for superoxide dismutase [Danio rerio]
CI01000078_00064946_00068618	672	43.88333333	32.02666667	-0.454399465	Down	0.471325009	-	K13195|1|9e-40|163|dre:550495|cold-inducible RNA-binding protein	-	GO:0005488//binding	-	gi|62955567|ref|NP_001017797.1|/1.57486e-38/cold inducible RNA binding protein [Danio rerio]
CI01000029_01699880_01719696	1689	1.89	0.643333333	-1.554747888	Down	0.575872767	-	K00876|1|0.0|851|xtr:548589|uridine kinase [EC:2.7.1.48]	-	GO:0019206//nucleoside kinase activity;GO:0032559	GO:0006796//phosphate-containing compound metabolic process	gi|528512120|ref|XP_005160902.1|/0/PREDICTED: uridine-cytidine kinase-like 1 isoform X1 [Danio rerio]
CI01000339_02528763_02532854	1719	1.3	0.586666667	-1.147898695	Down	0.474719317	-	K15332|1|0.0|915|dre:334936|tRNA (uracil-5-)-methyltransferase	-	GO:0005488//binding;GO:0008168//methyltransferase activity	GO:0010467//gene expression	gi|41053969|ref|NP_956223.1|/0/tRNA (uracil-5-)-methyltransferase homolog A [Danio rerio]
CI01000013_07142797_07147025	1380	4.2	2.7	-0.637429921	Down	0.474581087	-	-	-	-	-	gi|71834438|ref|NP_001025316.1|/1.63057e-143/unconventional prefoldin RPB5 interactor 1 [Danio rerio]
CI01000054_00869317_00877277	1830	14.63333333	13.34333333	-0.133139324	Down	0.27976163	-	K06670|1|0.0|1041|dre:566831|cohesin complex subunit SCC1	-	-	-	gi|113681742|ref|NP_001038585.1|/0/double-strand-break repair protein rad21 homolog [Danio rerio]
CI01076507_00000018_00000755	549	17.61666667	10.2	-0.788371819	Down	0.583298776	-	K10352|1|1e-56|219|dre:321552|myosin heavy chain	-	GO:0005488//binding	-	gi|190337436|gb|AAI63721.1|/1.88107e-55/Slow myosin heavy chain 1 [Danio rerio]
CI01000361_00751402_00757850	5277	0.27	0.02	-3.754887502	Down	0.365510145	-	-	-	-	-	gi|642098773|emb|CDQ77927.1|/0/unnamed protein product [Oncorhynchus mykiss]
CI01000304_13342458_13361412	1446	0.283333333	0.213333333	-0.409390936	Down	0.23101261	-	K04688|1|0.0|839|dre:562242|p70 ribosomal S6 kinase [EC:2.7.11.1]	GO:0030529//ribonucleoprotein complex	GO:0004672//protein kinase activity;GO:0032559	GO:0006464//cellular protein modification process;GO:0023052//signaling	gi|326671366|ref|XP_690726.4|/0/PREDICTED: ribosomal protein S6 kinase beta-1-like [Danio rerio]
CI01000083_00215386_00217337	1419	0.116666667	0.01	-3.544320516	Down	0.277826414	-	K10494|1|3e-94|346|xla:373553|zinc finger and BTB domain-containing protein 7	-	-	-	gi|597787023|ref|XP_007256963.1|/1.81777e-137/PREDICTED: zinc finger and BTB domain-containing protein 7B-like [Astyanax mexicanus]
CI01035212_00000739_00001152	414	3.706666667	1.606666667	-1.206051736	Down	0.613309988	-	K06840|1|5e-16|83.2|tgu:100225470|semaphorin 3	-	-	-	gi|68400482|ref|XP_687092.1|/1.25123e-60/PREDICTED: semaphorin-3D [Danio rerio]
CI01000078_00109982_00113960	1002	2.986666667	1.25	-1.256608137	Down	0.597782181	-	K06171|1|3e-129|461|dre:494449|nicastrin	-	-	-	gi|57222251|ref|NP_001009556.1|/5.9762e-128/nicastrin precursor [Danio rerio]
CI01000063_02234891_02253083	5721	2.173333333	2.05	-0.084285554	Down	0.230667035	-	-	-	-	-	gi|528495941|ref|XP_002663990.3|/0/PREDICTED: trinucleotide repeat-containing gene 6B protein [Danio rerio]
CI01000040_05017494_05031260	1272	0.13	0.066666667	-0.963474124	Down	0.229622633	-	K01066|1|0.0|739|dre:445105|esterase / lipase [EC:3.1.1.-];K13618|2|8e-72|271|bta:515900|phospholipase A1 member A [EC:3.1.1.-]	GO:0044464//cell part	GO:0003824//catalytic activity	GO:0044238//primary metabolic process	gi|51011081|ref|NP_001003499.1|/0/lipase member H precursor [Danio rerio]
CI01000345_01512563_01516742	948	2.316666667	1.583333333	-0.549085464	Down	0.390499009	-	K00604|1|4e-155|547|dre:556680|methionyl-tRNA formyltransferase [EC:2.1.2.9]	-	GO:0016742//hydroxymethyl-, formyl- and related transferase activity	GO:0010467//gene expression	gi|158749622|ref|NP_001071010.2|/7.51685e-154/methionyl-tRNA formyltransferase, mitochondrial [Danio rerio]
CI01000167_00727181_00729711	1284	0.01	0.066666667	2.736965594	Up	0.236649311	-	-	-	-	-	gi|499038875|ref|XP_004570078.1|/1.08891e-28/PREDICTED: uncharacterized protein LOC101473788 [Maylandia zebra]
CI01000161_03010015_03035734	2958	1.176666667	0.57	-1.045671858	Down	0.449046983	-	K15167|1|0.0|1670|dre:323621|mediator of RNA polymerase II transcription subunit 24	-	-	GO:0042462//eye photoreceptor cell development;GO:0048534;GO:0006351//transcription, DNA-dependent	gi|158706144|sp|Q2PW47.2|MED24_DANRE/0/RecName: Full=Mediator of RNA polymerase II transcription subunit 24; AltName: Full=Mediator complex subunit 24; AltName: Full=Protein lessen; AltName: Full=Thyroid hormone receptor-associated protein 4 homolog; AltName: Full=Trap100 homolog [Danio rerio]
CI01000054_05145255_05217807	6687	0.093333333	0.023333333	-2	Down	0.237862661	-	K04011|1|1e-87|326|ptr:449643|complement component (3b/4b) receptor 1	-	-	-	gi|657571434|ref|XP_008289287.1|/0/PREDICTED: CUB and sushi domain-containing protein 2, partial [Stegastes partitus]
CI01000242_00025780_00032789	1434	0.446666667	0.323333333	-0.466176348	Down	0.250986807	-	K01301|1|0.0|752|dre:393247|glutamate carboxypeptidase II [EC:3.4.17.21];K14592|2|8e-161|567|oaa:100081512|folate hydrolase 1 [EC:3.4.17.21]	-	-	-	gi|29179660|gb|AAH49312.1|/0/Zgc:56429 [Danio rerio]
CI01129460_00001425_00003608	714	0.12	0.12	0	-	0.176680643	-	K06553|1|9e-06|50.8|xtr:100497925|pre-B lymphocyte gene	-	-	-	gi|65333868|gb|AAY42313.1|/4.43706e-29/T-cell receptor gamma [Danio rerio]
CI01000027_03783310_03784541	417	1.85	0.01	-7.531381461	Down	0.848615399	-	K12799|1|2e-23|107|dre:57923|apoptosis-associated speck-like protein containing a CARD;K12798|3|2e-12|71.2|rno:360557|NACHT, LRR and PYD domains-containing protein 1	-	-	-	gi|18203023|sp|Q9I9N6.1|ASC_DANRE/1.76168e-22/RecName: Full=Apoptosis-associated speck-like protein containing a CARD; AltName: Full=PYD and CARD domain-containing protein [Danio rerio]
CI01000004_15711867_15722470	1866	0.386666667	0.58	0.584962501	Up	0.282818044	-	K10798|1|0.0|952|dre:100007906|poly [ADP-ribose] polymerase [EC:2.4.2.30]	-	-	-	gi|528471391|ref|XP_005171314.1|/0/PREDICTED: poly [ADP-ribose] polymerase 2 isoform X1 [Danio rerio]
CI01000051_00568303_00576339	1749	1.53	1.136666667	-0.428722414	Down	0.322966103	-	K06110|1|2e-38|160|bfo:BRAFLDRAFT_119363|exocyst complex component 3	-	-	-	gi|528511178|ref|XP_005160524.1|/0/PREDICTED: tumor necrosis factor alpha-induced protein 2 isoform X1 [Danio rerio]
CI01000069_00070778_00073734	924	0.533333333	0.94	0.817623258	Up	0.365187608	-	K15423|1|2e-179|628|dre:562705|serine/threonine-protein phosphatase 4 catalytic subunit [EC:3.1.3.16]	GO:0005815//microtubule organizing center;GO:0043231//intracellular membrane-bounded organelle;GO:0008287//protein serine/threonine phosphatase complex	GO:0043169//cation binding;GO:0004721//phosphoprotein phosphatase activity;GO:0004702//receptor signaling protein serine/threonine kinase activity	GO:0048646//anatomical structure formation involved in morphogenesis;GO:0006796//phosphate-containing compound metabolic process;GO:0007010//cytoskeleton organization;GO:0006464//cellular protein modification process	gi|597769903|ref|XP_007248759.1|/2.47119e-178/PREDICTED: serine/threonine-protein phosphatase 4 catalytic subunit B-like [Astyanax mexicanus]
CI01000053_01663005_01713138	5211	5.776666667	4.433333333	-0.381845409	Down	0.387442596	-	-	-	-	-	gi|688587499|ref|XP_009289866.1|/0/PREDICTED: pleckstrin homology-like domain family B member 1 isoform X4 [Danio rerio]
CI01000004_04651755_04672733	4869	2.686666667	1.663333333	-0.691740023	Down	0.449546146	-	K12618|1|0.0|2597|dre:394008|5'-3' exoribonuclease 1 [EC:3.1.13.-]	-	-	-	gi|528470592|ref|XP_005163374.1|/0/PREDICTED: 5'-3' exoribonuclease 1 isoform X1 [Danio rerio]
CI01000037_03946645_03954021	2544	22.15333333	12.97666667	-0.771603948	Down	0.582768895	-	K08286|1|0.0|1307|dre:553465|protein-serine/threonine kinase [EC:2.7.11.-]	-	-	-	gi|528489294|ref|XP_005167506.1|/0/PREDICTED: serine/threonine-protein kinase SIK1 isoform X1 [Danio rerio]
CI01000000_12632157_12636049	651	1.643333333	0.366666667	-2.164084123	Down	0.610038551	-	-	-	-	-	-
CI01000300_01390134_01416227	1719	0.65	0.45	-0.530514717	Down	0.282149933	-	K00678|1|3e-26|120|mgp:100546750|phosphatidylcholine-retinol O-acyltransferase [EC:2.3.1.135]	-	-	-	gi|688531524|ref|XP_009304588.1|/0/PREDICTED: uncharacterized protein si:ch73-132f6.5 [Danio rerio]
CI01000000_04661351_04667059	585	0.436666667	0.283333333	-0.624032065	Down	0.267413107	-	K08018|1|3e-15|81.6|oaa:100079239|Rap guanine nucleotide exchange factor (GEF) 2	-	-	-	gi|551498216|ref|XP_005800661.1|/1.72232e-15/PREDICTED: LOW QUALITY PROTEIN: rap guanine nucleotide exchange factor 2-like [Xiphophorus maculatus]
CI01000046_00446100_00446285	186	0.01	1.01	6.658211483	Up	0.729568877	-	K04358|1|5e-30|129|dre:404231|fibroblast growth factor	-	GO:0005102//receptor binding	-	gi|47086387|ref|NP_997988.1|/1.2637e-28/fibroblast growth factor 2 [Danio rerio]
CI01000166_00341673_00346149	1254	8.58	4.776666667	-0.844973444	Down	0.572010014	-	K06825|1|0.0|649|mgp:723984|fibrillin 1	-	-	-	gi|657535007|ref|XP_008274301.1|/0/PREDICTED: fibrillin-1 [Stegastes partitus]
CI01000009_06975071_07009147	1404	0.633333333	0.06	-3.399930607	Down	0.489056812	-	K04450|1|1e-25|118|ptr:739083|activating transcription factor 2;K05732|2|2e-24|114|ecb:100065944|glucocorticoid receptor DNA-binding factor 1;K08878|3|2e-24|114|spu:577755|breakpoint cluster region protein [EC:2.7.11.1]	-	-	-	gi|190570290|ref|NP_001122027.1|/0/rho GTPase-activating protein 15 [Danio rerio]
CI01000072_02497534_02504872	549	1.216666667	1.323333333	0.121242543	Up	0.233731128	-	K08495|1|2e-46|184|dre:100001316|golgi SNAP receptor complex member 1	-	-	-	gi|528501729|ref|XP_005157622.1|/7.92144e-46/PREDICTED: Golgi SNAP receptor complex member 1 isoform X1 [Danio rerio]
CI01000306_02654091_02663519	1971	1.976666667	1.453333333	-0.44370397	Down	0.345820086	-	K01260|1|0.0|1133|dre:437014|aminopeptidase B [EC:3.4.11.6]	GO:0009986//cell surface;GO:0016023//cytoplasmic membrane-bounded vesicle;GO:0016020//membrane;GO:0044421//extracellular region part	GO:0046914//transition metal ion binding;GO:0004177//aminopeptidase activity	GO:0008217//regulation of blood pressure;GO:0019538//protein metabolic process;GO:0006691//leukotriene metabolic process	gi|57526540|ref|NP_001002741.1|/0/aminopeptidase B [Danio rerio]
CI01000021_05791905_05792161	255	0.73	0.01	-6.189824559	Down	0.651814649	-	-	-	-	-	-
CI01180000_09361267_09366764	888	0.373333333	0.713333333	0.934112064	Up	0.347233101	-	K10417|1|2e-119|428|dre:393452|dynein light intermediate chain 2, cytosolic	GO:0005856//cytoskeleton;GO:0072372//primary cilium;GO:0044446//intracellular organelle part	-	GO:0010970//microtubule-based transport	gi|41053533|ref|NP_956774.1|/4.55576e-118/cytoplasmic dynein 2 light intermediate chain 1 [Danio rerio]
CI01000055_04321002_04323193	777	0.316666667	0.616666667	0.961525852	Up	0.336451182	-	-	-	-	-	gi|238859529|ref|NP_001154967.1|/2.55025e-124/methyltransferase-like protein 20 [Danio rerio]
CI01161756_00000409_00000950	420	17.09333333	12.00333333	-0.509998662	Down	0.481300588	-	K06255|1|4e-70|262|dre:565429|heparan sulfate proteoglycan 2 (perlecan)	-	-	-	gi|688612019|ref|XP_009295224.1|/9.50807e-69/PREDICTED: basement membrane-specific heparan sulfate proteoglycan core protein isoform X10 [Danio rerio]
CI01000055_04315348_04320581	582	0.57	0.143333333	-1.99158776	Down	0.420402709	-	K10268|1|5e-16|84.3|isc:IscW_ISCW014887|F-box and leucine-rich repeat protein 2/20	-	-	-	gi|113676948|ref|NP_001038919.1|/1.02857e-76/protein AMN1 homolog [Danio rerio]
CI01000229_00293752_00293963	210	1.783333333	0.87	-1.035489085	Down	0.502626365	-	-	-	-	-	gi|82088332|sp|Q6SXP0.1|CI016_CTEID/2.96155e-22/RecName: Full=UPF0184 protein C9orf16 homolog [Ctenopharyngodon idella]
CI01000246_00150754_00152124	1227	0.2	0.07	-1.514573173	Down	0.269302247	-	K00844|1|7e-07|55.8|hmg:100198395|hexokinase [EC:2.7.1.1]	-	-	-	gi|642084223|emb|CDQ84788.1|/3.89965e-122/unnamed protein product [Oncorhynchus mykiss]
CI01000303_00237281_00241353	750	6.773333333	6.366666667	-0.089327764	Down	0.249374126	-	-	-	-	-	gi|68353834|ref|XP_690294.1|/2.31608e-79/PREDICTED: coiled-coil domain-containing protein R3HCC1L [Danio rerio]
CI01000069_01634504_01643721	1956	1.143333333	1.423333333	0.316027493	Up	0.287026371	-	-	GO:0005874//microtubule;GO:0005929//cilium	-	GO:0010927;GO:0009855//determination of bilateral symmetry;GO:0018200;GO:0010970//microtubule-based transport	gi|157785658|ref|NP_001098119.2|/0/tetratricopeptide repeat protein 30A [Danio rerio]
CI01000071_04452788_04455610	579	0.863333333	0.693333333	-0.31636857	Down	0.261807123	-	-	-	-	-	gi|130493208|ref|NP_001076331.1|/9.7364e-96/UPF0249 protein ydjC homolog [Danio rerio]
CI01000291_00010177_00014896	1752	0.01	0.05	2.321928095	Up	0.224193276	-	-	-	-	-	gi|688562732|ref|XP_009301125.1|/0/PREDICTED: uncharacterized protein LOC100534786, partial [Danio rerio]
CI01000095_01814503_01819719	1389	1.85	0.676666667	-1.451008044	Down	0.560874841	-	K15720|1|2e-44|181|mcc:700365|NEDD4-binding protein 2 [EC:3.-.-.-]	-	-	-	gi|125838070|ref|XP_693749.2|/3.1975e-155/PREDICTED: NEDD4-binding protein 2-like 2 [Danio rerio]
CI01000065_00906591_00915144	2829	0.14	0.113333333	-0.304854582	Down	0.214194658	-	K09228|1|1e-40|169|bfo:BRAFLDRAFT_71028|KRAB domain-containing zinc finger protein	-	-	GO:0033333//fin development	gi|688589836|ref|XP_009290337.1|/0/PREDICTED: PR domain zinc finger protein 1 isoform X1 [Danio rerio]
CI01000024_07533115_07535965	570	0.59	0.433333333	-0.445237737	Down	0.265193752	-	K15528|1|2e-90|331|dre:569067|fatty acid amide hydrolase [EC:3.5.1.99]	-	-	-	gi|157954536|ref|NP_001103295.1|/3.77039e-89/fatty-acid amide hydrolase 1 [Danio rerio]
CI01000080_01087421_01097280	1413	2.043333333	1.543333333	-0.40487488	Down	0.335237832	-	K14137|1|0.0|784|dre:561820|protein prenyltransferase alpha subunit repeat containing protein 1	-	-	-	gi|115313331|gb|AAI24322.1|/0/LOC561820 protein [Danio rerio]
CI01000026_04126777_04133370	1854	2.453333333	1.703333333	-0.526382475	Down	0.387112381	-	K08450|1|0.0|926|dre:324948|G protein-coupled receptor 56	GO:0031224//intrinsic to membrane	GO:0004888//transmembrane signaling receptor activity	GO:0007186//G-protein coupled receptor signaling pathway	gi|528485007|ref|XP_005166446.1|/0/PREDICTED: probable G-protein coupled receptor 114 isoform X1 [Danio rerio]
CI01000006_01695152_01695781	630	1.316666667	1.276666667	-0.044508261	Down	0.20811255	-	K07863|1|1e-95|349|dre:336933|Ras homolog gene family, member G	GO:0044464//cell part	GO:0032561//guanyl ribonucleotide binding	GO:0051707//response to other organism;GO:0035556//intracellular signal transduction	gi|41053313|ref|NP_956334.1|/1.73629e-94/rho-related GTP-binding protein RhoG [Danio rerio]
CI01000325_06834601_06853645	1161	5.57	2.223333333	-1.324953067	Down	0.661053003	-	-	-	-	-	gi|208879427|ref|NP_001038757.2|/3.54723e-61/cell death regulator Aven [Danio rerio]
CI01000029_09212269_09216732	1143	4.943333333	3.286666667	-0.588859046	Down	0.465196824	-	K09201|1|9e-155|546|xtr:100126440|transcription factor YY	-	GO:0005488//binding	-	gi|573889082|ref|XP_006632307.1|/3.47491e-162/PREDICTED: transcriptional repressor protein YY1-like [Lepisosteus oculatus]
CI01000004_07360794_07364249	1233	17.12333333	7.326666667	-1.224734687	Down	0.690941345	-	-	-	-	-	gi|292610687|ref|XP_688758.3|/3.72883e-72/PREDICTED: cysteine/serine-rich nuclear protein 1 [Danio rerio]
CI01000030_07903607_07912664	1281	2.693333333	1.7	-0.663858046	Down	0.442941836	-	K10572|1|0.0|811|dre:541511|inositol-pentakisphosphate 2-kinase [EC:2.7.1.158]	GO:0005815//microtubule organizing center;GO:0043231//intracellular membrane-bounded organelle	GO:0032559	GO:0006020//inositol metabolic process;GO:0009855//determination of bilateral symmetry;GO:0032401//establishment of melanosome localization	gi|67772187|gb|AAY79345.1|/0/inositol 1,3,4,5,6-pentakisphosphate 2-kinase [Danio rerio]
CI01000165_00283174_00283557	384	3.836666667	1.306666667	-1.553962274	Down	0.657543504	-	-	-	-	-	-
CI01000351_01159302_01162082	585	8.626666667	5.526666667	-0.64239361	Down	0.517478382	-	K12891|1|2e-39|162|xtr:394953|splicing factor, arginine/serine-rich 2	-	GO:0005488//binding	-	gi|573894826|ref|XP_006635162.1|/3.22564e-38/PREDICTED: serine/arginine-rich splicing factor 2-like [Lepisosteus oculatus]
CI01000010_10894958_10954990	5556	0.196666667	0.04	-2.297680549	Down	0.289829363	-	K05727|1|0.0|2899|dre:571688|dedicator of cytokinesis 3/4/5	-	GO:0032561//guanyl ribonucleotide binding;GO:0030695//GTPase regulator activity;GO:0019899//enzyme binding	-	gi|158517919|ref|NP_001103482.1|/0/dedicator of cytokinesis protein 5 [Danio rerio]
CI01000339_00620788_00628381	918	0.263333333	0.173333333	-0.60334103	Down	0.241602543	-	K06712|1|2e-09|63.9|rno:407781|butyrophilin	-	-	-	gi|688554448|ref|XP_009299665.1|/1.0501e-96/PREDICTED: uncharacterized protein LOC100536577 isoform X2 [Danio rerio]
CI01000275_00062665_00092773	2613	0.036666667	0.01	-1.874469118	Down	0.215968606	-	K04966|1|0.0|1243|tgu:100225813|transient receptor potential cation channel subfamily C member 3	-	-	-	gi|578888039|ref|NP_001276813.1|/0/transient receptor potential cation channel, subfamily C, member 3 [Danio rerio]
CI01000056_00349501_00362980	786	11.30666667	9.493333333	-0.252187024	Down	0.344238124	-	K07897|1|1e-116|419|dre:393902|Ras-related protein Rab-7A	-	GO:0005488//binding	GO:0006810//transport;GO:0035556//intracellular signal transduction	gi|657781822|ref|XP_008318538.1|/3.41989e-116/PREDICTED: ras-related protein Rab-7a isoform X1 [Cynoglossus semilaevis]
CI01000006_03366101_03366985	330	7.96	5.12	-0.636624621	Down	0.513423643	-	K11984|1|1e-18|91.7|dre:436946|U4/U6.U5 tri-snRNP-associated protein 1	-	-	-	gi|50540414|ref|NP_001002673.1|/2.92211e-17/U4/U6.U5 tri-snRNP-associated protein 1 [Danio rerio]
CI01000242_00000811_00008620	2256	8.69	7.403333333	-0.23118119	Down	0.32732034	-	K12800|1|2e-77|291|dre:561595|NACHT, LRR and PYD domains-containing protein 3	-	-	-	gi|688589278|ref|XP_009290239.1|/0/PREDICTED: protein NLRC3-like isoform X2 [Danio rerio]
CI01000015_02498480_02500526	336	46.28333333	24.02333333	-0.946056427	Down	0.628146646	-	-	-	-	-	-
CI01000073_00750207_00759369	531	0.506666667	0.31	-0.708768702	Down	0.290988957	-	K06479|1|2e-06|52.0|rno:245962|CD48 antigen	-	-	-	gi|528472118|ref|XP_005168491.1|/6.52198e-39/PREDICTED: SLAM family member 9-like isoform X2 [Danio rerio]
CI01000299_02891830_02905146	456	4.066666667	4.136666667	0.024621968	Up	0.190925986	-	K06819|1|7e-66|249|dre:405901|neuropilin 2	-	-	GO:0006935//chemotaxis;GO:0007409//axonogenesis;GO:0001667//ameboidal cell migration	gi|190339252|gb|AAI62118.1|/1.08937e-64/Neuropilin 2a [Danio rerio]
CI01000395_00145738_00146810	1071	0.13	0.01	-3.700439718	Down	0.289929196	-	K05305|1|3e-20|100|dre:100150934|fucokinase [EC:2.7.1.52]	-	-	-	gi|528483967|ref|XP_693796.5|/2.23331e-83/PREDICTED: GTPase IMAP family member 7-like [Danio rerio]
CI01000055_06443549_06446405	843	79.37666667	54.03333333	-0.554865294	Down	0.517209602	-	K01837|1|5e-141|500|dre:436903|bisphosphoglycerate mutase [EC:5.4.2.4 5.4.2.1 3.1.3.13]	-	GO:0004619//phosphoglycerate mutase activity	GO:0006007//glucose catabolic process	gi|50540328|ref|NP_001002630.1|/8.62217e-140/bisphosphoglycerate mutase [Danio rerio]
CI01000180_00786056_00786886	558	2.69	1.586666667	-0.7616071	Down	0.468268596	-	K11091|1|1e-40|166|dre:324121|U1 small nuclear ribonucleoprotein A	GO:0043231//intracellular membrane-bounded organelle;GO:0030529//ribonucleoprotein complex	GO:0003676//nucleic acid binding	GO:0006396//RNA processing	gi|295314954|gb|ADF97627.1|/1.95565e-39/small nuclear ribonucleoprotein polypeptide A [Hypophthalmichthys molitrix]
CI01000013_04311625_04312179	471	1.623333333	0.01	-7.342815461	Down	0.825769095	-	-	-	-	-	gi|130483561|ref|NP_001076422.1|/4.80134e-81/uncharacterized protein C15orf61 homolog [Danio rerio]
CI01000041_00585200_00588893	1374	0.993333333	0.736666667	-0.431265961	Down	0.294352547	-	-	-	-	-	gi|160358744|sp|A1L2E4.2|MRM3B_DANRE/9.11557e-171/RecName: Full=rRNA methyltransferase 3B, mitochondrial; AltName: Full=RNA methyltransferase-like protein 1B; AltName: Full=rRNA (guanosine-2'-O)-methyltransferase; Flags: Precursor [Danio rerio]
CI01000321_01757739_01765345	1887	2.2	1.596666667	-0.462440369	Down	0.3604494	-	K01456|1|0.0|965|dre:553627|peptide-N4-(N-acetyl-beta-glucosaminyl)asparagine amidase [EC:3.5.1.52]	GO:0044424//intracellular part	-	GO:0009057//macromolecule catabolic process	gi|66472548|ref|NP_001018437.1|/0/peptide-N(4)-(N-acetyl-beta-glucosaminyl)asparagine amidase [Danio rerio]
CI01000016_05233964_05243756	2148	0.37	0.076666667	-2.27085391	Down	0.361639712	-	K04975|1|0.0|1078|dre:100000322|transient receptor potential cation channel subfamily V member 6	GO:0031224//intrinsic to membrane	GO:0015075//ion transmembrane transporter activity	GO:0010038//response to metal ion;GO:0070588//calcium ion transmembrane transport;GO:0006355//regulation of transcription, DNA-dependent;GO:0006971//hypotonic response	gi|141795303|gb|AAI39600.1|/0/Transient receptor potential cation channel, subfamily V, member 6 [Danio rerio]
CI01000052_01044855_01046432	486	41.19666667	46.65666667	0.179555629	Up	0.320654595	-	-	-	-	-	gi|190194343|ref|NP_001121707.1|/1.38816e-46/uncharacterized protein LOC556245 [Danio rerio]
CI01000028_09420414_09428472	1038	0.01	0.16	4	Up	0.31883457	-	K11506|1|5e-170|597|dre:368856|centromere protein N	-	-	-	gi|50539750|ref|NP_001002341.1|/9.60016e-169/centromere protein N [Danio rerio]
CI01000304_03830154_03833600	795	0.21	0.01	-4.392317423	Down	0.365448709	-	-	-	-	-	gi|688571245|ref|XP_001921910.4|/1.51256e-18/PREDICTED: poly [ADP-ribose] polymerase 4 [Danio rerio]
CI01000148_00049185_00079861	897	0.826666667	0.53	-0.641313355	Down	0.324670936	-	-	-	-	-	gi|555235870|gb|AGZ05740.1|/5.78105e-52/CD80/86 antigen [Danio rerio]
CI01180000_07536722_07547119	963	3.876666667	2.943333333	-0.397365754	Down	0.374088068	-	K10660|1|2e-136|485|xla:444564|E3 ubiquitin-protein ligase MARCH5 [EC:6.3.2.19]	GO:0031224//intrinsic to membrane;GO:0031966//mitochondrial membrane	GO:0046914//transition metal ion binding;GO:0019899//enzyme binding;GO:0019787//small conjugating protein ligase activity	GO:0033365//protein localization to organelle;GO:0016567//protein ubiquitination;GO:0007568//aging;GO:0000266//mitochondrial fission	gi|664703701|ref|XP_008530546.1|/5.36507e-147/PREDICTED: E3 ubiquitin-protein ligase MARCH5 isoform X1 [Equus przewalskii]
CI01000304_15047768_15063987	3435	0.343333333	0.286666667	-0.260235772	Down	0.226451028	-	K06784|1|0.0|1931|dre:560765|roundabout, axon guidance receptor 4	-	-	-	gi|528492550|ref|XP_005172767.1|/0/PREDICTED: roundabout homolog 4 isoform X2 [Danio rerio]
CI01000057_05163258_05169859	732	0.226666667	0.326666667	0.527247003	Up	0.243975487	-	K05850|1|4e-42|171|dre:557430|Ca2+ transporting ATPase, plasma membrane [EC:3.6.3.8]	GO:0031224//intrinsic to membrane;GO:0044424//intracellular part	GO:0005488//binding;GO:0046873//metal ion transmembrane transporter activity;GO:0019829//cation-transporting ATPase activity	GO:0009206;GO:0030154//cell differentiation;GO:0070838//divalent metal ion transport	gi|688575830|ref|XP_009304006.1|/6.98407e-41/PREDICTED: plasma membrane calcium-transporting ATPase 2 isoform X2 [Danio rerio]
CI01000346_00380599_00403533	1017	3.74	2.626666667	-0.509805141	Down	0.413698567	-	K09169|1|2e-53|210|oaa:100075039|nuclear factor I/B	-	-	-	gi|573883266|ref|XP_006629798.1|/1.47798e-57/PREDICTED: nuclear factor 1 B-type-like isoform X2 [Lepisosteus oculatus]
CI01000029_03397097_03444565	1695	0.516666667	0.273333333	-0.918572401	Down	0.310187532	-	K15287|1|1e-43|178|dre:555352|solute carrier family 35, member F1/2	-	-	-	gi|642131089|emb|CDQ57443.1|/2.79371e-42/unnamed protein product [Oncorhynchus mykiss]
CI01046329_00001443_00002096	462	0.193333333	0.01	-4.273018494	Down	0.347486523	-	K06467|1|3e-19|94.4|dre:100151328|CD22 antigen	-	-	-	gi|688534578|ref|XP_009293431.1|/6.38138e-49/PREDICTED: B-cell receptor CD22-like [Danio rerio]
CI01000012_09074304_09074584	192	1.503333333	0.483333333	-1.637074533	Down	0.559123931	-	K09853|1|1e-08|58.5|rno:362423|Ras association domain-containing protein 4	-	-	-	gi|58000438|ref|NP_001009985.1|/1.22142e-15/ras association domain-containing protein 4 [Danio rerio]
CI01000059_08181323_08184538	582	13.01	7.9	-0.719696404	Down	0.556313259	-	K07881|1|8e-97|352|acs:100553414|Ras-related protein Rab-14	-	GO:0032561//guanyl ribonucleotide binding	GO:0006810//transport;GO:0035556//intracellular signal transduction	gi|543744278|ref|XP_005512962.1|/7.57514e-96/PREDICTED: ras-related protein Rab-14 [Columba livia]
CI01000321_01019890_01027358	1134	3.983333333	3.243333333	-0.296498908	Down	0.333824817	-	-	-	-	-	gi|528509702|ref|XP_002665566.3|/2.55805e-24/PREDICTED: WAS/WASL-interacting protein family member 3 [Danio rerio]
CI01000158_00885015_00891759	1614	3.606666667	3.12	-0.209120064	Down	0.290612665	-	-	GO:0005887//integral to plasma membrane	GO:0005267//potassium channel activity	GO:0030001//metal ion transport	gi|57526544|ref|NP_001002738.1|/2.89103e-174/BTB/POZ domain-containing protein KCTD9 [Danio rerio]
CI01000190_01446777_01465687	2664	0.256666667	0.076666667	-1.743224585	Down	0.300296426	-	K12800|1|0.0|893|dre:561595|NACHT, LRR and PYD domains-containing protein 3	-	-	-	gi|688598548|ref|XP_009292239.1|/0/PREDICTED: NACHT, LRR and PYD domains-containing protein 12-like isoform X8 [Danio rerio]
CI01000340_12834855_12840685	861	0.01	0.186666667	4.222392421	Up	0.344391712	-	K03995|1|1e-06|53.9|cin:100184973|complement component 6	-	-	-	gi|125819218|ref|XP_001336290.1|/3.14371e-125/PREDICTED: somatomedin-B and thrombospondin type-1 domain-containing protein-like [Danio rerio]
CI01000340_00630670_00634136	693	3.783333333	0.01	-8.563514081	Down	0.931883457	-	-	-	-	-	gi|528482189|ref|XP_005168801.1|/2.99611e-35/PREDICTED: zinc finger protein 648 [Danio rerio]
CI01000374_00209151_00222382	3144	0.133333333	0.03	-2.152003093	Down	0.254427191	-	-	-	-	-	gi|25229103|gb|AAN71720.1|/7.12884e-72/putative gag protein [Danio rerio]
CI01000005_04829696_04837047	714	31.40333333	21.39333333	-0.553756414	Down	0.509438019	-	K02732|1|1e-129|462|dre:445413|20S proteasome subunit beta 6 [EC:3.4.25.1]	GO:0043231//intracellular membrane-bounded organelle;GO:0000502//proteasome complex	GO:0004175//endopeptidase activity	GO:0006508//proteolysis	gi|72537676|gb|AAZ73764.1|/3.77161e-129/20S proteasome beta subunit [Cirrhinus molitorella]
CI01000000_01176488_01180221	381	70.27666667	25.03333333	-1.489195357	Down	0.732333472	-	K07205|1|1e-22|104|acs:100553993|eukaryotic translation initiation factor 4E binding protein 1	-	GO:0008135//translation factor activity, nucleic acid binding;GO:0031369//translation initiation factor binding	GO:0006446//regulation of translational initiation	gi|695203735|gb|AIT13013.1|/3.28857e-45/eukaryotic initiation factor 4E binding protein, partial [Mylopharyngodon piceus]
CI01000003_01632757_01671893	3678	0.816666667	0.643333333	-0.344180902	Down	0.262713296	-	K04361|1|0.0|2009|dre:378478|epidermal growth factor receptor [EC:2.7.10.1]	GO:0031224//intrinsic to membrane	GO:0005488//binding;GO:0004871//signal transducer activity;GO:0004713//protein tyrosine kinase activity	GO:0006464//cellular protein modification process;GO:0007167//enzyme linked receptor protein signaling pathway	gi|190338730|gb|AAI63725.1|/0/Epidermal growth factor receptor [Danio rerio]
CI01000358_00122043_00151011	3057	0.18	0.033333333	-2.432959407	Down	0.285014361	-	K12800|1|0.0|915|dre:566782|NACHT, LRR and PYD domains-containing protein 3	-	-	-	gi|688586633|ref|XP_009289651.1|/0/PREDICTED: NACHT, LRR and PYD domains-containing protein 12-like [Danio rerio]
CI01000346_01630714_01632898	750	0.33	0.426666667	0.37064338	Up	0.241364481	-	-	-	-	-	gi|432924657|ref|XP_004080663.1|/6.43482e-24/PREDICTED: uncharacterized protein LOC101167745 [Oryzias latipes]
CI01000000_13787460_13844061	7941	0.016666667	0.01	-0.736965594	Down	0.197453501	-	K06252|1|8e-58|228|aml:100473350|tenascin	-	-	-	gi|688585926|ref|XP_009289487.1|/0/PREDICTED: teneurin-3-like [Danio rerio]
CI01000340_18706881_18719031	1173	3.433333333	1.86	-0.88430731	Down	0.517332473	-	K00600|1|8e-153|540|acs:100552080|glycine hydroxymethyltransferase [EC:2.1.2.1]	-	-	-	gi|597779702|ref|XP_007253455.1|/5.95258e-173/PREDICTED: serine hydroxymethyltransferase, mitochondrial [Astyanax mexicanus]
CI01000166_00191134_00211356	3210	206.1933333	151.31	-0.44649035	Down	0.479726305	-	K00323|1|0.0|1563|gga:427196|NAD(P) transhydrogenase [EC:1.6.1.2]	-	-	-	gi|573881119|ref|XP_006628758.1|/0/PREDICTED: NAD(P) transhydrogenase, mitochondrial-like [Lepisosteus oculatus]
CI01000119_01719858_01724053	618	0.01	0.136666667	3.772589504	Up	0.295681089	-	-	-	-	-	-
CI01130469_00000033_00000341	306	0.153333333	0.01	-3.938599455	Down	0.308759158	-	K14378|1|3e-06|50.4|gga:419920|triggering receptor expressed on myeloid cells 2;K06719|2|4e-06|50.1|bta:516915|CD300 antigen	-	-	-	gi|688534962|ref|XP_009293930.1|/5.39352e-32/PREDICTED: uncharacterized protein LOC101887025 [Danio rerio]
CI01000344_01478351_01488474	1779	5.61	6.393333333	0.188567544	Up	0.298046353	-	K12792|1|9e-116|374|cfa:479732|thyroid receptor-interacting protein 6	-	-	-	gi|528484620|ref|XP_005172286.1|/0/PREDICTED: thyroid receptor-interacting protein 6 isoform X2 [Danio rerio]
CI01000327_03137690_03143467	420	9.153333333	4.903333333	-0.900534379	Down	0.586263036	-	-	-	-	-	gi|47086601|ref|NP_997886.1|/3.53215e-31/protein CDV3 homolog [Danio rerio]
CI01000059_00190249_00194415	381	0.453333333	1.766666667	1.962385708	Up	0.604440246	-	-	-	-	-	gi|115497578|ref|NP_001070066.1|/3.90274e-30/transmembrane protein 141 [Danio rerio]
CI01000140_00635417_00640444	1305	0.673333333	0.066666667	-3.336283388	Down	0.501113517	-	-	-	-	-	gi|688615429|ref|XP_009300583.1|/1.57142e-124/PREDICTED: uncharacterized protein LOC100330485 [Danio rerio]
CI01000005_06006736_06010521	477	9.933333333	6.013333333	-0.724112992	Down	0.546952034	-	K06268|1|2e-69|260|ptr:100613118|protein phosphatase 3, regulatory subunit	-	-	-	gi|505828047|ref|XP_004609334.1|/9.02608e-72/PREDICTED: calcineurin subunit B type 1 [Sorex araneus]
CI01000113_00629848_00638123	1080	0.01	0.146666667	3.874469118	Up	0.305441644	-	K05467|1|3e-36|153|aml:100474067|angiopoietin 4;K10104|3|6e-36|152|cfa:608247|ficolin;K05465|5|1e-35|150|dre:114407|angiopoietin 1	GO:0044421//extracellular region part	GO:0005515//protein binding	-	gi|548487448|ref|XP_005687280.1|/2.1143e-89/PREDICTED: angiopoietin-related protein 2 [Capra hircus]
CI01000001_06996957_07040074	4374	2.05	1.013333333	-1.016515087	Down	0.51158058	-	K05156|1|5e-20|101|gga:419067|tumor necrosis factor receptor superfamily member 19-like;K04436|2|4e-18|95.1|rno:302983|mitogen-activated protein kinase 8 interacting protein 3	-	-	-	gi|688611816|ref|XP_009295163.1|/0/PREDICTED: rho guanine nucleotide exchange factor 10-like protein isoform X1 [Danio rerio]
CI01000482_00010512_00013827	729	6.363333333	2.28	-1.480748873	Down	0.685796126	-	K06238|1|2e-30|132|mdo:100617956|collagen, type VI, alpha	-	-	-	gi|694877432|ref|NP_001289178.1|/1.37188e-97/collagen alpha-1(XXVIII) chain precursor [Danio rerio]
CI01000219_00110358_00110660	303	0.296666667	0.01	-4.89077093	Down	0.434625013	-	-	-	-	-	-
CI01000189_03504269_03505449	633	2.606666667	1.773333333	-0.555742362	Down	0.404214471	-	K15176|1|1e-06|53.1|bmy:Bm1_20980|RNA polymerase-associated protein CTR9	-	-	GO:0044237//cellular metabolic process	gi|321117263|ref|NP_001189413.1|/3.21281e-88/cyclin-dependent kinase 2-interacting protein [Danio rerio]
CI01000026_13053390_13065531	1761	0.053333333	0.01	-2.415037499	Down	0.224193276	-	K14616|1|8e-23|109|ptr:450327|cubilin	GO:0031224//intrinsic to membrane	-	-	gi|642128477|emb|CDQ59402.1|/0/unnamed protein product [Oncorhynchus mykiss]
CI01000062_04005001_04005527	324	27.44	26.57333333	-0.046301272	Down	0.236856656	-	K01363|1|4e-55|213|dre:406645|cathepsin B [EC:3.4.22.1]	-	GO:0004175//endopeptidase activity	GO:0019222//regulation of metabolic process;GO:0019538//protein metabolic process	gi|50540542|ref|NP_998501.1|/8.73943e-54/cathepsin B precursor [Danio rerio]
CI01000046_07052930_07054898	330	8.516666667	5.17	-0.720124605	Down	0.540478275	-	-	-	-	-	-
CI01000022_00642577_00653051	1344	0.423333333	0.406666667	-0.057947349	Down	0.204103887	-	K13051|1|9e-21|102|spu:582857|beta-aspartyl-peptidase (threonine type) [EC:3.4.19.5];K12491|2|6e-18|77.8|api:100169536|Arf-GAP, GTPase, ANK repeat and PH domain-containing protein 1/2/3	-	GO:0005083//small GTPase regulator activity;GO:0046914//transition metal ion binding	-	gi|50540504|ref|NP_001002715.1|/0/uncharacterized protein LOC436988 [Danio rerio]
CI01000016_00496095_00506965	1041	4.106666667	2.573333333	-0.674329503	Down	0.480770708	-	-	-	-	-	gi|688592381|ref|XP_698183.4|/1.10886e-148/PREDICTED: NADH dehydrogenase (ubiquinone) complex I, assembly factor 6 [Danio rerio]
CI01055576_00000329_00000500	171	1.753333333	0.57	-1.621066474	Down	0.579896788	-	-	-	-	-	gi|642106126|emb|CDQ73752.1|/6.57709e-17/unnamed protein product [Oncorhynchus mykiss]
CI01000024_03904030_03915554	1803	0.093333333	0.093333333	0	-	0.176680643	-	-	-	-	GO:0001822//kidney development	gi|56693316|ref|NP_001008622.1|/0/IQ motif containing B1 [Danio rerio]
CI01000223_00375886_00389461	4155	0.943333333	0.513333333	-0.877871702	Down	0.372122134	-	-	-	-	-	gi|573887175|ref|XP_006631368.1|/5.3611e-171/PREDICTED: claspin-like [Lepisosteus oculatus]
CI01000072_03336220_03345300	3129	8.383333333	5.506666667	-0.606344713	Down	0.503432705	-	K10596|1|0.0|1862|dre:557121|ubiquitin conjugation factor E4 A [EC:6.3.2.19]	-	-	-	gi|688588182|ref|XP_009290012.1|/0/PREDICTED: ubiquitin conjugation factor E4 A isoform X1 [Danio rerio]
CI01000112_02659891_02661832	1941	2.33	0.466666667	-2.319865628	Down	0.668901381	-	K12800|1|2e-135|483|dre:566782|NACHT, LRR and PYD domains-containing protein 3	-	-	-	gi|688545400|ref|XP_009298148.1|/0/PREDICTED: NACHT, LRR and PYD domains-containing protein 12 isoform X8 [Danio rerio]
CI01000016_11167265_11226409	1560	15.78666667	14.21333333	-0.151461643	Down	0.292317498	-	-	-	-	-	gi|487524280|sp|E7F568.2|COBL_DANRE/0/RecName: Full=Protein cordon-bleu [Danio rerio]
CI01000299_05919510_05924061	1278	3.176666667	1.033333333	-1.620207999	Down	0.656614293	-	K12859|1|2e-22|107|xtr:549400|U5 snRNP protein, DIM1 family	GO:0030529//ribonucleoprotein complex	-	GO:0000087//M phase of mitotic cell cycle	gi|80751153|ref|NP_001032200.1|/3.93676e-72/thioredoxin-like protein 4B [Danio rerio]
CI01000071_03062277_03064334	1104	19.37666667	18.99	-0.029080502	Down	0.21362638	-	K09027|1|5e-134|478|xtr:100145400|X box-binding protein 1	-	GO:0003677//DNA binding;GO:0001071//nucleic acid binding transcription factor activity	GO:0006351//transcription, DNA-dependent	gi|18568128|gb|AAL75953.1|/2.23618e-134/X-box binding protein 1B [Danio rerio]
CI01000314_01635113_01658762	2982	1.006666667	0.693333333	-0.537965021	Down	0.31560153	-	K14772|1|8e-51|203|bfo:BRAFLDRAFT_121800|U3 small nucleolar RNA-associated protein 20;K10591|2|3e-38|161|isc:IscW_ISCW021604|E3 ubiquitin-protein ligase NEDD4 [EC:6.3.2.19];K13305|4|1e-37|159|tgu:100217943|E3 ubiquitin-protein ligase NEDD4-like [EC:6.3.2.19]	-	-	-	gi|326675824|ref|XP_002663081.2|/0/PREDICTED: apoptosis-resistant E3 ubiquitin protein ligase 1 [Danio rerio]
CI01000193_00586342_00606202	1719	0.65	0.136666667	-2.249778309	Down	0.45244897	-	K01103|1|0.0|892|dre:393983|6-phosphofructo-2-kinase / fructose-2,6-bisphosphatase [EC:2.7.1.105 3.1.3.46]	-	GO:0008443//phosphofructokinase activity;GO:0019203//carbohydrate phosphatase activity;GO:0032559	GO:0006000//fructose metabolic process	gi|528518788|ref|XP_005170627.1|/0/PREDICTED: 6-phosphofructo-2-kinase/fructose-2,6-biphosphatase 2a isoform X1 [Danio rerio]
CI01000086_02226264_02227472	1209	0.34	0.136666667	-1.314873337	Down	0.308751478	-	K10602|1|2e-71|270|gga:428477|E3 ubiquitin-protein ligase NHLRC1 [EC:6.3.2.19]	-	-	-	gi|657560326|ref|XP_008283937.1|/1.12439e-97/PREDICTED: E3 ubiquitin-protein ligase NHLRC1 [Stegastes partitus]
CI01000098_03036339_03037749	492	3.59	2.653333333	-0.436177914	Down	0.385952787	-	-	-	-	-	gi|195947354|ref|NP_001124325.1|/5.37316e-70/transmembrane protein 71 [Danio rerio]
CI01000300_10688627_10696530	813	16.79333333	11.51	-0.545000788	Down	0.498394999	-	K00772|1|1e-145|515|dre:393526|5'-methylthioadenosine phosphorylase [EC:2.4.2.28]	-	GO:0016758//transferase activity, transferring hexosyl groups;GO:0016763//transferase activity, transferring pentosyl groups	GO:0055086//nucleobase-containing small molecule metabolic process	gi|41054629|ref|NP_956848.1|/2.41019e-144/S-methyl-5'-thioadenosine phosphorylase [Danio rerio]
CI01000345_01154151_01154582	432	0.01	0.2	4.321928095	Up	0.356056766	-	-	GO:0043231//intracellular membrane-bounded organelle	-	GO:0006351//transcription, DNA-dependent	gi|169135202|gb|ACA48501.1|/4.21325e-77/Cbp/p300-interacting transactivator 1 [Ctenopharyngodon idella]
CI01000016_02817855_02829699	2778	13.99	13.12333333	-0.092261751	Down	0.256692623	-	K13112|1|3e-70|267|tgu:100224779|thyroid hormone receptor-associated protein 3	-	-	-	gi|688591889|ref|XP_009290791.1|/0/PREDICTED: thyroid hormone receptor-associated protein 3 isoform X1 [Danio rerio]
CI01000219_00214901_00222934	756	3.903333333	2.106666667	-0.889744612	Down	0.530702361	-	K00901|1|5e-14|78.6|bfo:BRAFLDRAFT_118688|diacylglycerol kinase [EC:2.7.1.107]	-	-	-	gi|189515269|ref|XP_001345295.2|/4.03864e-63/PREDICTED: meteorin-like protein [Danio rerio]
CI01000016_09376209_09382250	1266	1.146666667	0.07	-4.033947332	Down	0.626633799	-	K08390|1|4e-25|116|xtr:100216171|lysophosphatidic acid receptor 5;K08058|2|3e-24|113|gga:417048|TAP binding protein (tapasin)	-	-	-	gi|528503296|ref|XP_001919985.2|/0/PREDICTED: tapasin-related protein-like [Danio rerio]
CI01000010_07223440_07255903	921	1.056666667	1.106666667	0.066700401	Up	0.217896143	-	K15170|1|3e-65|249|dre:393633|mediator of RNA polymerase II transcription subunit 27	-	-	-	gi|41054936|ref|NP_956954.1|/5.29149e-64/mediator of RNA polymerase II transcription subunit 27 [Danio rerio]
CI01000006_04358978_04367223	1356	0.356666667	0.173333333	-1.041027268	Down	0.294168241	-	K08023|1|8e-47|188|tgu:100232161|latent transforming growth factor beta binding protein	-	GO:0046872//metal ion binding	-	gi|237858813|ref|NP_001153830.1|/0/EGF containing fibulin-like extracellular matrix protein 2b precursor [Danio rerio]
CI01000306_03784261_03805127	1944	0.286666667	0.436666667	0.607158247	Up	0.267036815	-	K07930|1|2e-38|161|mgp:100542335|Ras-related protein Rab-43;K14000|2|1e-09|65.9|acs:100560448|ribosome-binding protein 1;K10388|3|3e-09|64.3|rno:64204|plectin;K10352|4|4e-09|63.9|bta:281339|myosin heavy chain	-	-	-	gi|528494435|ref|XP_002663835.3|/0/PREDICTED: EF-hand and coiled-coil domain-containing protein 1 [Danio rerio]
CI01000030_04406404_04415516	1440	0.39	0.65	0.736965594	Up	0.314219232	-	K04497|1|6e-133|474|dre:30206|groucho	-	-	-	gi|528516219|ref|XP_692471.4|/1.04193e-172/PREDICTED: transducin-like enhancer protein 4 isoform X1 [Danio rerio]
CI01000082_01300876_01305478	894	0.1	0.266666667	1.415037499	Up	0.292194627	-	K10258|1|2e-149|528|dre:798606|enoyl reductase [EC:1.3.1.-]	-	-	-	gi|688614560|ref|XP_001339046.3|/4.27816e-148/PREDICTED: very-long-chain enoyl-CoA reductase-like isoform X1 [Danio rerio]
CI01000000_13117207_13118382	579	4.593333333	1.95	-1.236067358	Down	0.634935262	-	-	GO:0030529//ribonucleoprotein complex	GO:0005198//structural molecule activity	GO:0010467//gene expression	gi|528500352|ref|XP_005157378.1|/2.56816e-88/PREDICTED: 39S ribosomal protein L18, mitochondrial isoform X1 [Danio rerio]
CI01000054_08081739_08089067	4116	0.746666667	0.63	-0.245112498	Down	0.244029243	-	-	-	-	-	gi|688600291|ref|XP_009292565.1|/0/PREDICTED: uncharacterized protein KIAA1522 homolog isoform X3 [Danio rerio]
CI01000050_07124003_07124284	282	0.01	0.31	4.95419631	Up	0.444247339	-	-	-	-	-	-
CI01000012_07504355_07506926	423	0.61	0.596666667	-0.031884061	Down	0.187884931	-	K10091|1|2e-14|78.2|acs:100567030|galectin-4;K06832|5|8e-14|75.9|mgp:100550840|galectin-8	-	-	-	gi|224809215|ref|NP_001139237.1|/5.57239e-61/si:ch211-10a23.2 [Danio rerio]
CI01000201_00446771_00472436	1698	1.693333333	1.546666667	-0.130703692	Down	0.241049624	-	K06096|1|1e-08|62.4|bfo:BRAFLDRAFT_68601|vesicle-associated membrane protein-associated protein A;K10707|2|2e-08|61.6|bta:326580|vesicle-associated membrane protein-associated protein B	-	-	-	gi|55925558|ref|NP_001007294.1|/0/motile sperm domain-containing protein 2 [Danio rerio]
CI01000390_00141260_00150291	1212	0.533333333	0.01	-5.736965594	Down	0.572754919	-	-	-	-	-	gi|292623484|ref|XP_002665319.1|/3.88824e-90/PREDICTED: coiled-coil domain-containing protein 42 homolog [Danio rerio]
CI01000127_01909721_01924360	2823	4.033333333	3.413333333	-0.240791332	Down	0.3079221	-	-	-	GO:0032559	-	gi|51571927|ref|NP_001003994.1|/0/MORC family CW-type zinc finger protein 2 [Danio rerio]
CI01000057_01177196_01178597	354	0.49	0.246666667	-0.990218979	Down	0.31452641	-	-	-	-	-	-
CI01000004_06016711_06021356	1752	2.5	2.603333333	0.058431953	Up	0.225322152	-	K00509|1|0.0|1068|dre:246227|prostaglandin-endoperoxide synthase 1 [EC:1.14.99.1];K11987|2|0.0|918|dre:559020|prostaglandin-endoperoxide synthase 2 [EC:1.14.99.1]	-	GO:0005506//iron ion binding;GO:0016209//antioxidant activity	GO:0008152//metabolic process;GO:0006950//response to stress	gi|24119251|ref|NP_705943.1|/0/prostaglandin-endoperoxide synthase 2 precursor [Danio rerio]
CI01000327_02801178_02807128	1257	0.64	1	0.64385619	Up	0.342356663	-	K11649|1|8e-16|85.5|tgu:100229325|SWI/SNF related-matrix-associated actin-dependent regulator of chromatin subfamily C;K15613|2|9e-15|82.0|spu:757216|homeobox protein Meis 1	GO:0043231//intracellular membrane-bounded organelle	GO:0001071//nucleic acid binding transcription factor activity;GO:0003677//DNA binding	GO:0009887//organ morphogenesis;GO:0009966//regulation of signal transduction;GO:0006351//transcription, DNA-dependent;GO:0009952//anterior/posterior pattern specification	gi|41054649|ref|NP_955861.1|/1.7549e-125/homeobox protein TGIF1 [Danio rerio]
CI01000220_00544612_00566975	1542	0.466666667	0.16	-1.544320516	Down	0.363590287	-	-	-	-	-	gi|326678918|ref|XP_001338247.4|/9.79146e-124/PREDICTED: uncharacterized protein si:zfos-905g2.1 [Danio rerio]
CI01000158_00757981_00771461	1539	1.72	1.206666667	-0.511381368	Down	0.353630067	-	K04490|1|2e-148|526|dre:30523|transcription factor 7-like 1	GO:0043231//intracellular membrane-bounded organelle	GO:0003676//nucleic acid binding	GO:0016055//Wnt receptor signaling pathway;GO:0061351//neural precursor cell proliferation;GO:0022008//neurogenesis;GO:0009953//dorsal/ventral pattern formation;GO:0007420//brain development;GO:0048048//embryonic eye morphogenesis;GO:0009952//anterior/posterior pattern specification	gi|209573245|gb|ACI62770.1|/1.03607e-149/transcription factor 7-like 1a [Carassius auratus]
CI01000016_09164404_09171973	1026	1.173333333	0.916666667	-0.35614381	Down	0.287156921	-	-	-	-	-	gi|60279671|ref|NP_001012508.1|/4.10237e-156/coiled-coil domain containing 106a [Danio rerio]
CI01000080_03218466_03225091	1071	1.963333333	1.54	-0.350374782	Down	0.314641601	-	K15443|1|7e-161|566|dre:570351|tRNA (guanine-N(7)-)-methyltransferase subunit TRM82	-	-	-	gi|229892123|sp|A4IGH4.2|WDR4_DANRE/1.46367e-159/RecName: Full=tRNA (guanine-N(7)-)-methyltransferase non-catalytic subunit wdr4; AltName: Full=WD repeat-containing protein 4 [Danio rerio]
CI01000016_10740961_10745890	894	1.176666667	1.32	0.165832247	Up	0.243791181	-	K13699|1|5e-138|490|dre:566493|abhydrolase domain-containing protein 5 [EC:2.3.1.51]	-	-	-	gi|528503148|ref|XP_005157924.1|/9.88568e-137/PREDICTED: 1-acylglycerol-3-phosphate O-acyltransferase ABHD5 isoform X1 [Danio rerio]
CI01000000_08369602_08380133	879	0.186666667	0.01	-4.222392421	Down	0.344391712	-	-	-	-	-	-
CI01079897_00000871_00001024	153	0.663333333	0.66	-0.007268	Down	0.176680643	-	-	-	-	-	-
CI01000063_02509880_02511162	309	1.14	0.28	-2.025535092	Down	0.541522677	-	K15235|1|1e-06|51.6|dre:767655|josephin [EC:3.4.19.12]	-	-	-	-
CI01000325_10266709_10324239	5415	0.49	0.393333333	-0.317029295	Down	0.240489026	-	K08286|1|0.0|2888|dre:566003|protein-serine/threonine kinase [EC:2.7.11.-]	-	-	-	gi|688602696|ref|XP_009293043.1|/0/PREDICTED: serine/threonine-protein kinase MRCK alpha isoform X3 [Danio rerio]
CI01000026_10917489_10918872	213	0.01	0.426666667	5.415037499	Up	0.520173862	-	-	-	-	-	-
CI01000046_05643458_05646109	552	1.51	1.753333333	0.215551749	Up	0.266744997	-	K14165|1|1e-89|328|dre:568344|dual specificity phosphatase [EC:3.1.3.16 3.1.3.48];K04459|2|2e-62|238|dre:100000665|dual specificity phosphatase [EC:3.1.3.16 3.1.3.48]	-	GO:0004721//phosphoprotein phosphatase activity	GO:0006796//phosphate-containing compound metabolic process	gi|113195698|ref|NP_001037772.1|/2.24306e-88/dual specificity phosphatase 3 [Danio rerio]
CI01000015_00886425_00888351	591	3.81	2.18	-0.805462863	Down	0.51171881	-	-	-	-	-	gi|528516852|ref|XP_005161912.1|/7.56636e-83/PREDICTED: transmembrane 4 L six family member 18 isoform X1 [Danio rerio]
CI01000000_01837862_01840696	432	0.206666667	0.01	-4.36923381	Down	0.362269425	-	K11488|1|1e-19|95.1|tgu:100221859|polycomb group RING finger protein 3	-	-	-	gi|573882812|ref|XP_006629581.1|/2.51047e-21/PREDICTED: polycomb group RING finger protein 3-like [Lepisosteus oculatus]
CI01000004_16079875_16086958	2247	6.103333333	3.486666667	-0.80774894	Down	0.546905958	-	K12875|1|4e-33|144|dre:327495|apoptotic chromatin condensation inducer in the nucleus	-	-	-	gi|688538440|ref|XP_009296978.1|/2.75052e-51/PREDICTED: apoptotic chromatin condensation inducer in the nucleus isoform X5 [Danio rerio]
CI01000260_00240575_00256923	1659	0.466666667	0.24	-0.959358016	Down	0.309580857	-	K06710|1|4e-22|107|mgp:100539282|inducible T-cell co-stimulator ligand;K06712|4|1e-18|95.5|dre:100535645|butyrophilin	-	-	-	gi|528519578|ref|XP_692447.5|/0/PREDICTED: uncharacterized protein LOC563995 isoform X2 [Danio rerio]
CI01000256_00057624_00060277	435	1157.456667	565.8366667	-1.03250061	Down	0.682839546	-	K02962|1|1e-70|264|dre:541327|small subunit ribosomal protein S17e	GO:0030529//ribonucleoprotein complex	GO:0003824//catalytic activity;GO:0005198//structural molecule activity	GO:0010467//gene expression	gi|61806482|ref|NP_001013473.1|/2.46919e-69/uncharacterized protein LOC541327 [Danio rerio]
CI01000155_00110764_00115543	675	8.413333333	4.023333333	-1.064286234	Down	0.649794959	-	K15717|1|3e-08|58.9|bfo:BRAFLDRAFT_96268|prostamide/prostaglandin F2alpha synthase [EC:1.11.1.20]	-	-	-	gi|688566558|ref|XP_009301975.1|/5.57233e-92/PREDICTED: thioredoxin-like protein AAED1 isoform X1 [Danio rerio]
CI01000026_04820538_04825963	1158	1.26	0.946666667	-0.412495305	Down	0.303690734	-	K10302|1|3e-150|531|dre:556909|F-box protein 22	-	-	-	gi|71834372|ref|NP_001025277.1|/5.87426e-149/F-box only protein 22 [Danio rerio]
CI01000021_03119361_03125084	675	8.06	4.506666667	-0.838719093	Down	0.568715539	-	K03259|1|1e-45|183|cin:100187540|translation initiation factor 4E	GO:0034518//RNA cap binding complex;GO:0044424//intracellular part	GO:0008135//translation factor activity, nucleic acid binding	GO:0006412//translation	gi|52219024|ref|NP_001004589.1|/6.76448e-114/eukaryotic translation initiation factor 4E type 3 [Danio rerio]
CI01000069_00486030_00493370	2733	0.96	0.563333333	-0.769045565	Down	0.360357247	-	K08060|1|0.0|1326|dre:100003537|class II, major histocompatibility complex, transactivator	-	-	-	gi|688542848|ref|XP_009297712.1|/0/PREDICTED: MHC class II transactivator isoform X1 [Danio rerio]
CI01000027_09341489_09346178	726	8.606666667	8.466666667	-0.023660504	Down	0.192784408	-	K13299|1|4e-104|377|dre:436833|glutathione S-transferase kappa 1 [EC:2.5.1.18]	GO:0030313	GO:0015036//disulfide oxidoreductase activity	-	gi|218455229|gb|ACK77297.1|/5.47992e-123/glutathione S-transferase [Ctenopharyngodon idella]
CI01000001_01565290_01569360	1674	7.533333333	9.286666667	0.301872485	Up	0.366439356	-	K05688|1|0.0|853|dre:494085|PTEN induced putative kinase 1 [EC:2.7.11.1]	GO:0043231//intracellular membrane-bounded organelle;GO:0044444//cytoplasmic part	GO:0004672//protein kinase activity;GO:0032559	GO:0030182//neuron differentiation;GO:0006915//apoptotic process;GO:0006464//cellular protein modification process	gi|56693328|ref|NP_001008628.1|/0/serine/threonine-protein kinase PINK1, mitochondrial [Danio rerio]
CI01000090_01105880_01118841	2391	0.136666667	0.256666667	0.909234536	Up	0.256646547	-	K05699|1|0.0|1311|tgu:100221231|actinin alpha	-	-	-	gi|573902005|ref|XP_006638728.1|/0/PREDICTED: alpha-actinin-2-like isoform X1 [Lepisosteus oculatus]
CI01000074_00682493_00693652	903	0.81	0.443333333	-0.869530068	Down	0.354674469	-	K11416|1|6e-129|460|dre:415161|mono-ADP-ribosyltransferase sirtuin 6 [EC:2.4.2.31]	-	GO:0051287//NAD binding;GO:0046914//transition metal ion binding	GO:0016458//gene silencing;GO:0035601//protein deacylation;GO:0006351//transcription, DNA-dependent	gi|50344796|ref|NP_001002071.1|/1.11607e-127/NAD-dependent protein deacetylase sirtuin-6 [Danio rerio]
CI01000040_03761247_03762668	465	3.83	3	-0.352381891	Down	0.353115545	-	-	-	-	-	gi|213513497|ref|NP_001134218.1|/2.93569e-70/FAM44B [Salmo salar]
CI01000174_00470886_00481464	2295	0.38	0.336666667	-0.174678531	Down	0.21808045	-	-	-	-	-	gi|657573974|ref|XP_008290674.1|/0/PREDICTED: SH2 domain-containing protein 3A [Stegastes partitus]
CI01000024_05871241_05877617	3156	0.103333333	0.05	-1.047305715	Down	0.225790597	-	K04602|1|3e-85|317|xtr:100489102|cadherin EGF LAG seven-pass G-type receptor 3 (flamingo)	-	-	-	gi|688558514|ref|XP_009300394.1|/0/PREDICTED: protocadherin-9 isoform X2 [Danio rerio]
CI01000034_01323481_01381800	3273	2.506666667	1.26	-0.992346427	Down	0.516380224	-	K02604|1|2e-29|132|cbr:CBG02998|origin recognition complex subunit 2	-	-	-	gi|688542511|ref|XP_005171667.2|/2.26209e-145/PREDICTED: uncharacterized protein LOC100536506 [Danio rerio]
CI01000004_16676283_16687164	762	4.293333333	2.51	-0.774410823	Down	0.512970557	-	K06210|1|3e-121|434|dre:572070|nicotinamide mononucleotide adenylyltransferase [EC:2.7.7.1 2.7.7.18]	-	-	-	gi|292610902|ref|XP_700826.3|/6.23609e-120/PREDICTED: nicotinamide mononucleotide adenylyltransferase 3 isoform X1 [Danio rerio]
CI01000112_01324078_01345821	1008	8.666666667	6.546666667	-0.404716694	Down	0.413214763	-	K04557|1|1e-81|303|dre:335925|peanut-like protein 1 (cell division control related protein 1)	GO:0032156	GO:0032561//guanyl ribonucleotide binding	GO:0009987//cellular process	gi|62122803|ref|NP_001014329.1|/0/septin 9b [Danio rerio]
CI01035868_00001764_00001953	189	1	0.01	-6.64385619	Down	0.72750311	-	K12800|1|3e-16|83.6|dre:561595|NACHT, LRR and PYD domains-containing protein 3	-	-	-	gi|688619642|ref|XP_009296674.1|/3.80532e-17/PREDICTED: LOW QUALITY PROTEIN: NACHT, LRR and PYD domains-containing protein 3-like [Danio rerio]
CI01000024_00203162_00206429	1185	0.276666667	0.073333333	-1.915607813	Down	0.312299375	-	K14610|1|5e-31|135|dre:569085|solute carrier family 19 (thiamine transporter), member 2/3;K05305|2|2e-28|127|dre:100150934|fucokinase [EC:2.7.1.52]	-	-	-	gi|395759210|ref|NP_001073127.2|/2.77844e-93/uncharacterized protein LOC780838 [Danio rerio]
CI01154375_00000198_00001256	318	0.56	1.62	1.532495081	Up	0.549524643	-	-	-	-	-	-
CI01111284_00002108_00003525	645	0.133333333	0.01	-3.736965594	Down	0.289929196	-	K04601|1|6e-33|140|dre:560426|cadherin EGF LAG seven-pass G-type receptor 2 (flamingo)	GO:0016020//membrane	-	GO:0048856//anatomical structure development;GO:0007275//multicellular organismal development;GO:0007155//cell adhesion	gi|123704351|ref|NP_001074046.1|/9.98806e-32/cadherin EGF LAG seven-pass G-type receptor 2 precursor [Danio rerio]
CI01000040_04931322_04935827	1617	0.593333333	0.096666667	-2.617752436	Down	0.454583852	-	K07511|1|1e-11|72.0|hmg:100211063|enoyl-CoA hydratase [EC:4.2.1.17]	-	-	-	gi|62955755|ref|NP_001017891.1|/3.2419e-133/spindle and kinetochore associated complex subunit 3 [Danio rerio]
CI01000027_10048220_10051640	1191	0.01	0.07	2.807354922	Up	0.238676681	-	K04278|1|2e-158|558|dre:795246|cannabinoid receptor 2 (macrophage);K04277|2|1e-76|287|xtr:100497761|cannabinoid receptor 1	GO:0031224//intrinsic to membrane	GO:0004930//G-protein coupled receptor activity	GO:0007166//cell surface receptor signaling pathway	gi|89902994|gb|AAP88388.4|/9.44765e-158/cannabinoid receptor-like cb2-zf [Danio rerio]
CI01000340_09235680_09248928	1989	0.16	0.01	-4	Down	0.31883457	-	K06590|1|6e-166|585|mmu:16421|integrin beta 7	GO:0005887//integral to plasma membrane;GO:0044421//extracellular region part;GO:0044424//intracellular part	GO:0005515//protein binding	GO:0007166//cell surface receptor signaling pathway	gi|528483039|ref|XP_001337949.3|/0/PREDICTED: integrin beta-7 [Danio rerio]
CI01000310_03715435_03742324	2451	25.04	14.33333333	-0.804860403	Down	0.591922776	-	K05765|1|2e-72|275|dre:403001|cofilin	-	-	-	gi|71834572|ref|NP_001025388.1|/3.51757e-132/sorting nexin-6 [Danio rerio]
CI01000009_09499329_09500173	405	6.143333333	3.293333333	-0.899473124	Down	0.565590011	-	-	GO:0030529//ribonucleoprotein complex	GO:0005198//structural molecule activity	GO:0010467//gene expression	gi|66472758|ref|NP_001018597.1|/6.46092e-62/39S ribosomal protein L30, mitochondrial [Danio rerio]
CI01000146_00589585_00599292	1059	1.066666667	1.19	0.157852169	Up	0.238876346	-	K09558|1|2e-141|502|dre:100001980|BCL2-associated athanogene 4;K11425|5|3e-25|116|ssc:100520868|histone-lysine N-methyltransferase NSD3 [EC:2.1.1.43]	-	-	-	gi|376319215|ref|NP_001243658.1|/4.34588e-140/BAG family molecular chaperone regulator 4 [Danio rerio]
CI01000160_00873001_00873477	477	0.01	0.353333333	5.142957954	Up	0.472937689	-	K06478|1|7e-24|109|acs:100563672|protein tyrosine phosphatase, receptor type, C [EC:3.1.3.48];K11849|2|3e-23|107|acs:100555596|ubiquitin carboxyl-terminal hydrolase 25/28 [EC:3.1.2.15];K05658|3|9e-08|56.2|hmg:100213972|ATP-binding cassette, subfamily B (MDR/TAP), member 1;K08017|4|6e-07|53.5|hmg:100197999|advillin	-	-	-	gi|641992284|emb|CDQ98837.1|/1.55037e-47/unnamed protein product [Oncorhynchus mykiss]
CI01000038_00005171_00007671	423	1.226666667	0.01	-6.938599455	Down	0.772566005	-	-	-	-	-	gi|205824407|dbj|BAG71478.1|/1.87666e-16/tumor necrosis factor ligand superfamily member 11 [Carassius auratus]
CI01154342_00002696_00008511	1071	1.286666667	0.8	-0.685566442	Down	0.375554839	-	-	-	-	-	gi|213626321|gb|AAI71522.1|/1.6182e-140/Si:ch211-51e12.4 protein [Danio rerio]
CI01000013_00583295_00609148	912	0.096666667	0.01	-3.273018494	Down	0.261031501	-	-	-	-	-	gi|189532033|ref|XP_699526.3|/1.13723e-10/PREDICTED: FERM domain-containing protein 5 [Danio rerio]
CI01000004_05902667_05905718	777	1.79	1.326666667	-0.432153657	Down	0.33445453	-	K14819|1|3e-129|461|dre:573998|dual specificity phosphatase 12 [EC:3.1.3.16 3.1.3.48]	-	GO:0004721//phosphoprotein phosphatase activity	GO:0006796//phosphate-containing compound metabolic process	gi|528470742|ref|XP_005163680.1|/2.01601e-129/PREDICTED: dual specificity protein phosphatase 12 isoform X1 [Danio rerio]
CI01000086_02266795_02305843	5169	1.503333333	1.043333333	-0.526964776	Down	0.346941283	-	K10392|1|0.0|1926|ptr:471862|kinesin family member 1/13/14	-	-	-	gi|688593105|ref|XP_009291010.1|/0/PREDICTED: kinesin-like protein KIF13A isoform X3 [Danio rerio]
CI01000006_10901059_10906327	1410	2.836666667	1.263333333	-1.166961284	Down	0.579620329	-	K11420|1|0.0|838|dre:402830|euchromatic histone-lysine N-methyltransferase [EC:2.1.1.43]	-	-	-	gi|688604935|ref|XP_009293520.1|/0/PREDICTED: histone-lysine N-methyltransferase EHMT1 isoform X5 [Danio rerio]
CI01000054_05813838_05819498	1503	0.22	0.01	-4.459431619	Down	0.374080388	-	K04663|1|0.0|731|dre:561963|bone morphogenetic protein 5/6/7/8	-	-	-	gi|113678863|ref|NP_001038436.1|/0/bone morphogenetic protein 8A [Danio rerio]
CI01180000_03798341_03812950	1215	52.82666667	66.07	0.322728965	Up	0.407662535	-	K01265|1|0.0|727|dre:503783|methionyl aminopeptidase [EC:3.4.11.18]	-	GO:0008237//metallopeptidase activity;GO:0008238//exopeptidase activity;GO:0043169//cation binding	GO:0019538//protein metabolic process	gi|597752406|ref|XP_007238061.1|/0/PREDICTED: methionine aminopeptidase 1-like isoform X1 [Astyanax mexicanus]
CI01000043_04738890_04742485	1053	0.306666667	0.443333333	0.531720479	Up	0.259626165	-	K01950|1|0.0|640|dre:798974|NAD+ synthase (glutamine-hydrolysing) [EC:6.3.5.1]	-	GO:0016884//carbon-nitrogen ligase activity, with glutamine as amido-N-donor;GO:0016787//hydrolase activity	GO:0019359//nicotinamide nucleotide biosynthetic process	gi|149773470|ref|NP_001092723.1|/0/glutamine-dependent NAD(+) synthetase [Danio rerio]
CI01000013_08101166_08105054	1206	1.736666667	1.166666667	-0.57392845	Down	0.373965197	-	-	GO:0044464//cell part	-	-	gi|115430085|ref|NP_001068580.1|/0/transmembrane protein 5 [Danio rerio]
CI01000180_01725004_01728058	408	1.493333333	0.416666667	-1.841570637	Down	0.572109847	-	K15612|1|8e-76|281|dre:30332|rhombotin-2	GO:0043231//intracellular membrane-bounded organelle	GO:0046914//transition metal ion binding;GO:0003676//nucleic acid binding	GO:0030099//myeloid cell differentiation;GO:0001944//vasculature development	gi|47224482|emb|CAG08732.1|/6.86975e-75/unnamed protein product, partial [Tetraodon nigroviridis]
CI01000001_05403970_05409286	1113	13.71	8.376666667	-0.710780401	Down	0.554892565	-	K14012|1|9e-175|613|dre:100537232|UBX domain-containing protein 1	-	-	-	gi|688611150|ref|XP_009295007.1|/1.8822e-173/PREDICTED: NSFL1 cofactor p47 isoform X2 [Danio rerio]
CI01000005_03163226_03166158	534	5.5	5.933333333	0.109411217	Up	0.256754059	-	-	-	-	-	gi|528497110|ref|XP_005156553.1|/4.94526e-63/PREDICTED: male-enhanced antigen 1 isoform X1 [Danio rerio]
CI01000070_03996003_03997926	426	0.4	0.196666667	-1.024247546	Down	0.304120782	-	K04237|1|3e-12|70.5|bta:527964|partitioning defective protein 3	-	-	-	gi|528519078|ref|XP_005174232.1|/2.06942e-15/PREDICTED: partitioning defective 3 homolog [Danio rerio]
CI01000340_02532545_02564555	4071	0.01	0.043333333	2.115477217	Up	0.217228033	-	K02599|1|5e-131|470|spu:575027|Notch	-	-	-	gi|688560510|ref|XP_009300703.1|/0/PREDICTED: sushi, nidogen and EGF-like domain-containing protein 1 isoform X1 [Danio rerio]
CI01090566_00000694_00002175	675	0.73	0.476666667	-0.614915723	Down	0.30617119	-	K06712|1|4e-63|241|dre:100332077|butyrophilin	-	-	-	gi|688562434|ref|XP_009301057.1|/1.86796e-63/PREDICTED: butyrophilin subfamily 2 member A2-like [Danio rerio]
CI01000339_01836643_01858145	3699	3.286666667	1.903333333	-0.788096901	Down	0.49460904	-	K06671|1|0.0|2035|dre:567168|cohesin complex subunit SA-1/2	-	-	-	gi|153791614|ref|NP_001093498.1|/0/stromal antigen 2 [Danio rerio]
CI01000083_00013234_00015100	345	0.763333333	0.253333333	-1.591276275	Down	0.441697768	-	K02376|1|1e-37|154|dre:393533|frizzled 6	-	GO:0004872//receptor activity	GO:0048646//anatomical structure formation involved in morphogenesis;GO:0007165//signal transduction	gi|41056221|ref|NP_956855.1|/2.77621e-36/frizzled-6 precursor [Danio rerio]
CI01108264_00000401_00000993	444	4.19	1.286666667	-1.703311897	Down	0.690119646	-	K04648|1|1e-64|244|dre:407638|dynactin 1	-	-	GO:0003407//neural retina development;GO:0001754//eye photoreceptor cell differentiation;GO:0045165//cell fate commitment;GO:0008105//asymmetric protein localization	gi|688562443|ref|XP_009301060.1|/2.62306e-63/PREDICTED: dynactin 1a isoform X2 [Danio rerio]
CI01000053_02029813_02031204	249	4.79	2.13	-1.169172226	Down	0.629229446	-	K04646|1|2e-40|164|dre:503600|clathrin heavy chain	-	-	-	gi|59861940|gb|AAH90296.1|/4.58908e-39/Cltcb protein [Danio rerio]
CI01000092_02868492_02873015	498	28.72333333	15.23	-0.915307241	Down	0.617019152	-	-	-	-	-	gi|41152140|ref|NP_957061.1|/1.41985e-12/coiled-coil-helix-coiled-coil-helix domain-containing protein 2, mitochondrial [Danio rerio]
CI01000072_04757636_04762507	1710	0.346666667	0.213333333	-0.700439718	Down	0.260109969	-	K03910|1|0.0|834|dre:100006782|alpha-2-macroglobulin	GO:0044421//extracellular region part	GO:0061135	-	gi|6009727|dbj|BAA85038.1|/0/alpha-2-macroglobulin-1 [Cyprinus carpio]
CI01000026_02559910_02563125	696	0.593333333	0.92	0.632791026	Up	0.333003118	-	K09660|1|9e-107|386|dre:415220|mannose-P-dolichol utilization defect 1	-	-	-	gi|50344916|ref|NP_001002130.1|/1.60551e-105/mannose-P-dolichol utilization defect 1 protein [Danio rerio]
CI01000029_05591971_05597708	1920	0.086666667	0.123333333	0.509013647	Up	0.219508824	-	K00649|1|2e-168|593|dre:572335|glyceronephosphate O-acyltransferase [EC:2.3.1.42]	-	-	-	gi|528512346|ref|XP_002665823.3|/0/PREDICTED: dihydroxyacetone phosphate acyltransferase isoform X1 [Danio rerio]
CI01000049_05926968_05969885	1776	0.45	0.43	-0.065588342	Down	0.20501006	-	K05449|1|7e-99|362|dre:403049|vascular endothelial growth factor C/D	GO:0044464//cell part	GO:0005126//cytokine receptor binding	GO:0001945//lymph vessel development;GO:0048522//positive regulation of cellular process;GO:0001525//angiogenesis;GO:0009888//tissue development	gi|528468557|ref|XP_005160055.1|/5.89454e-99/PREDICTED: vascular endothelial growth factor C isoform X1 [Danio rerio]
CI01000026_11756587_11788914	2850	0.75	1.176666667	0.649743182	Up	0.360549233	-	K02677|1|4e-10|68.2|tad:TRIADDRAFT_20496|classical protein kinase C [EC:2.7.11.13];K15290|2|5e-10|67.8|xtr:100037879|synaptotagmin-1	-	-	-	gi|528485634|ref|XP_005166502.1|/0/PREDICTED: extended synaptotagmin-2 isoform X1 [Danio rerio]
CI01000139_00236190_00238783	957	1.18	1.066666667	-0.145677455	Down	0.236319096	-	K15121|1|1e-170|598|dre:492478|solute carrier family 25, member 44	GO:0019866//organelle inner membrane;GO:0031224//intrinsic to membrane	-	GO:0006810//transport	gi|55925205|ref|NP_001007351.1|/2.89137e-169/solute carrier family 25, member 44 a [Danio rerio]
CI01000283_00050371_00052632	345	1.546666667	0.01	-7.273018494	Down	0.817383157	-	-	-	-	-	-
CI01000034_01383935_01395565	2367	0.273333333	0.293333333	0.101879614	Up	0.206469152	-	K09040|1|1e-132|474|gga:417987|nuclear factor erythroid 2-related factor 1/3	-	GO:0003677//DNA binding	-	gi|190337996|gb|AAI62497.1|/0/Nfe2l1 protein [Danio rerio]
CI01052871_00002713_00005123	2223	0.076666667	0.01	-2.938599455	Down	0.243414889	-	K11849|1|1e-30|135|acs:100555596|ubiquitin carboxyl-terminal hydrolase 25/28 [EC:3.1.2.15];K06478|3|7e-24|113|acs:100563672|protein tyrosine phosphatase, receptor type, C [EC:3.1.3.48];K06555|5|5e-15|84.0|acs:100563324|lymphocyte antigen 78	-	-	-	gi|513131148|gb|AGO18322.1|/1.73483e-98/reverse transcriptase, partial [Clarias batrachus]
CI01000047_07113397_07115657	1047	0.393333333	0.75	0.931138142	Up	0.353537913	-	K01517|1|1e-117|423|dre:393393|manganese-dependent ADP-ribose/CDP-alcohol diphosphatase [EC:3.6.1.13 3.6.1.16 3.6.1.53]	-	-	-	gi|688578496|ref|XP_009304625.1|/3.88379e-117/PREDICTED: manganese-dependent ADP-ribose/CDP-alcohol diphosphatase isoform X1 [Danio rerio]
CI01000304_02244094_02244588	306	2.603333333	3.093333333	0.248802257	Up	0.301648006	-	K08512|1|5e-17|86.3|xtr:549039|vesicle-associated membrane protein 8;K08515|4|4e-15|80.1|bfo:BRAFLDRAFT_140951|vesicle-associated membrane protein 7	-	-	-	gi|645912901|ref|NP_001280112.1|/1.41935e-32/vesicle-associated membrane protein 8-like [Danio rerio]
CI01000004_03588875_03589130	207	0.933333333	0.453333333	-1.041820176	Down	0.413721605	-	-	-	-	-	-
CI01000070_02800288_02814914	1080	0.45	0.583333333	0.374395515	Up	0.251677955	-	K00750|1|2e-170|598|dre:415152|glycogenin glucosyltransferase [EC:2.4.1.186]	-	GO:0035251//UDP-glucosyltransferase activity	-	gi|688613377|ref|XP_009295507.1|/4.60218e-169/PREDICTED: glycogenin 1b isoform X1 [Danio rerio]
CI01000082_04846266_04847138	675	0.49	0.24	-1.029747343	Down	0.328026847	-	-	-	-	-	gi|326679825|ref|XP_002666743.2|/2.81078e-35/PREDICTED: THAP domain-containing protein 4 isoform X1 [Danio rerio]
CI01000063_06011344_06017382	831	3.24	0.946666667	-1.775065384	Down	0.670483343	-	K15074|1|1e-10|67.8|dre:100000647|BTB/POZ domain-containing adapter for CUL3-mediated RhoA degradation protein	GO:0005887//integral to plasma membrane	-	GO:0030001//metal ion transport	gi|113679917|ref|NP_001038899.1|/5.60975e-144/BTB/POZ domain-containing protein KCTD2 [Danio rerio]
CI01000063_02225053_02232182	1194	0.076666667	0.456666667	2.574470127	Up	0.406702606	-	K08960|1|3e-154|545|dre:100006858|casein kinase 1, epsilon [EC:2.7.11.1]	GO:0043231//intracellular membrane-bounded organelle;GO:0044444//cytoplasmic part	GO:0004672//protein kinase activity;GO:0032559	GO:0006259//DNA metabolic process;GO:0022402//cell cycle process;GO:0006796//phosphate-containing compound metabolic process;GO:0030177//positive regulation of Wnt receptor signaling pathway;GO:0048511//rhythmic process;GO:0031331;GO:0008104//protein localization;GO:0006464//cellular protein modification process	gi|47086551|ref|NP_997912.1|/7.03388e-153/casein kinase I isoform epsilon [Danio rerio]
CI01000027_05805062_05805690	285	0.636666667	0.01	-5.992466327	Down	0.617756378	-	-	-	-	-	gi|688591097|ref|XP_009290579.1|/3.32735e-29/PREDICTED: uncharacterized protein LOC100006986 isoform X2 [Danio rerio]
CI01000304_08582404_08594691	1218	3.596666667	0.383333333	-3.229989099	Down	0.747054939	-	K07520|1|2e-57|223|mcc:698641|actin-binding LIM protein	-	-	-	gi|688573896|ref|XP_009303524.1|/3.56734e-160/PREDICTED: dematin isoform X2 [Danio rerio]
CI01000344_02974231_02981877	1566	1.27	0.793333333	-0.678829424	Down	0.372874718	-	-	-	-	-	gi|528484823|ref|XP_005172365.1|/0/PREDICTED: transmembrane protein 102 [Danio rerio]
CI01000013_12425691_12435347	1308	0.07	0.066666667	-0.070389328	Down	0.176680643	-	K13963|1|4e-49|196|pon:100441148|serpin B	-	GO:0004866//endopeptidase inhibitor activity	-	gi|192453532|ref|NP_001122164.1|/6.10066e-177/neuroserpin precursor [Danio rerio]
CI01000006_04418319_04451714	2937	1.83	0.363333333	-2.332478014	Down	0.635826076	-	-	-	-	-	gi|688605682|ref|XP_009293705.1|/0/PREDICTED: connector enhancer of kinase suppressor of ras 2 isoform X1 [Danio rerio]
CI01000193_00608421_00612140	744	28.50333333	9.596666667	-1.570525357	Down	0.736941129	-	K12755|1|4e-88|324|dre:450006|myosin regulatory light chain 9	-	-	-	gi|54400556|ref|NP_001006027.1|/6.60521e-87/uncharacterized protein LOC450006 [Danio rerio]
CI01000146_02413749_02415254	765	9.056666667	4.16	-1.122396631	Down	0.660039319	-	K06752|1|6e-100|363|dre:368615|major histocompatibility complex, class II	GO:0016020//membrane	-	GO:0019882//antigen processing and presentation	gi|83523762|ref|NP_001007207.2|/1.04385e-98/MHC class II beta precursor [Danio rerio]
CI01000062_01747676_01766964	3051	0.31	0.01	-4.95419631	Down	0.444247339	-	K08116|1|3e-09|65.1|gga:395466|chondroitin sulfate proteoglycan 5 (neuroglycan C)	-	-	-	gi|688595280|ref|XP_009291488.1|/0/PREDICTED: interphotoreceptor matrix proteoglycan 1-like isoform X1 [Danio rerio]
CI01000047_05267807_05269108	192	1.983333333	0.963333333	-1.041820176	Down	0.517585894	-	K14717|1|4e-18|90.1|mdo:100024014|solute carrier family 39 (zinc transporter), member 11	GO:0044464//cell part	GO:0008324//cation transmembrane transporter activity	GO:0006812//cation transport	gi|528495209|ref|XP_005170177.1|/3.31854e-21/PREDICTED: zinc transporter ZIP11-like [Danio rerio]
CI01161145_00000154_00000530	375	1.966666667	0.01	-7.619608644	Down	0.858460428	-	K06545|1|4e-53|206|dre:564415|CD163 antigen	-	-	-	gi|55962439|emb|CAI11836.1|/6.64465e-54/novel protein containing multiple scavenger receptor cysteine-rich (SRCR) domains similar to vertebrate deleted in malignant brain tumors 1 (DMBT1) [Danio rerio]
CI01000012_02251322_02337964	3360	0.096666667	0.05	-0.9510904	Down	0.224792271	-	K07376|1|0.0|786|dre:394005|protein kinase, cGMP-dependent [EC:2.7.11.12]	-	GO:0004690//cyclic nucleotide-dependent protein kinase activity;GO:0032559	GO:0006464//cellular protein modification process	gi|573884716|ref|XP_006630438.1|/0/PREDICTED: cGMP-dependent protein kinase 1-like isoform X1 [Lepisosteus oculatus]
CI01000024_04736967_04751675	2634	745.9566667	438.8166667	-0.765473504	Down	0.601184168	-	K02998|1|4e-122|439|dre:394027|small subunit ribosomal protein SAe	-	-	-	gi|56693306|ref|NP_001008617.1|/0/tetratricopeptide repeat protein 26 [Danio rerio]
CI01000026_04361551_04365574	1308	1.653333333	1.723333333	0.05982416	Up	0.221060069	-	K00078|1|6e-09|62.8|dre:449558|dihydrodiol dehydrogenase / D-xylose 1-dehydrogenase (NADP) [EC:1.3.1.20 1.1.1.179]	-	-	-	gi|229335604|ref|NP_001071214.2|/0/glucose-fructose oxidoreductase domain containing 2 [Danio rerio]
CI01000026_01047263_01053858	1302	0.066666667	0.186666667	1.485426827	Up	0.263657866	-	K05139|1|5e-06|53.1|hsa:116379|interleukin 22 receptor alpha 2	-	-	-	gi|528484894|ref|XP_005172387.1|/6.65636e-83/PREDICTED: uncharacterized protein LOC100006302 [Danio rerio]
CI01000053_02862161_02873752	1818	0.183333333	0.05	-1.874469118	Down	0.270408085	-	K08857|1|0.0|1078|dre:171094|NIMA (never in mitosis gene a)-related kinase [EC:2.7.11.1]	GO:0044424//intracellular part	GO:0043169//cation binding;GO:0004672//protein kinase activity;GO:0032559	GO:0006464//cellular protein modification process;GO:0000087//M phase of mitotic cell cycle	gi|133777119|gb|AAH99988.1|/0/NIMA (never in mitosis gene a)-related kinase 8 [Danio rerio]
CI01000063_00662883_00664247	255	0.01	0.353333333	5.142957954	Up	0.472937689	-	K03539|1|4e-10|57.8|dre:541352|ribonuclease P/MRP protein subunit RPP1 [EC:3.1.26.5]	GO:0030529//ribonucleoprotein complex	GO:0004518//nuclease activity;GO:0005198//structural molecule activity	GO:0006399//tRNA metabolic process;GO:0010467//gene expression	gi|61806528|ref|NP_001013497.1|/1.05009e-08/ribonuclease P protein subunit p30 [Danio rerio]
CI01000029_01297680_01300190	393	1.97	1.49	-0.402883299	Down	0.332442519	-	K03424|1|5e-47|186|dre:553592|TatD DNase family protein [EC:3.1.21.-]	-	-	-	gi|688602561|ref|XP_009292997.1|/8.27744e-49/PREDICTED: putative deoxyribonuclease tatdn3 isoform X2 [Danio rerio]
CI01000018_06095005_06111764	2568	0.243333333	0.536666667	1.141092319	Up	0.350450783	-	K04373|1|0.0|1251|dre:338219|p90 ribosomal S6 kinase [EC:2.7.11.1]	-	-	-	gi|597770439|ref|XP_007249016.1|/0/PREDICTED: ribosomal protein S6 kinase alpha-3-like isoform X2 [Astyanax mexicanus]
CI01000005_05998137_06003757	756	76.34666667	73.45666667	-0.055671739	Down	0.245918383	-	K11884|1|4e-108|390|dre:393520|RNA-binding protein PNO1	-	GO:0003676//nucleic acid binding	-	gi|347800623|ref|NP_956842.2|/4.70477e-112/RNA-binding protein PNO1 [Danio rerio]
CI01000339_07009961_07010749	789	0.313333333	0.31	-0.015430041	Down	0.176680643	-	K06232|1|7e-104|377|dre:777760|growth arrest-specific 1	-	-	-	gi|118150622|ref|NP_001071269.1|/1.27166e-102/growth arrest-specific 1b [Danio rerio]
CI01000004_06805399_06814604	846	0.386666667	0.38	-0.025090981	Down	0.187884931	-	K01672|1|7e-161|566|dre:550233|carbonic anhydrase [EC:4.2.1.1]	-	GO:0046914//transition metal ion binding;GO:0016836//hydro-lyase activity	GO:0044237//cellular metabolic process	gi|62955111|ref|NP_001017571.1|/1.28837e-159/carbonic anhydrase-related protein [Danio rerio]
CI01000054_10124266_10128452	831	2.943333333	2.48	-0.247110817	Down	0.299044679	-	K15182|1|2e-81|302|gga:100859071|negative elongation factor E	-	GO:0005488//binding	-	gi|597732522|ref|XP_007228602.1|/6.93744e-102/PREDICTED: negative elongation factor E [Astyanax mexicanus]
CI01000310_04631637_04647834	588	0.283333333	0.143333333	-0.983126181	Down	0.26765117	-	K11426|1|2e-26|119|dre:569507|SET and MYND domain-containing protein	-	GO:0005488//binding	-	gi|213512076|ref|NP_001133866.1|/3.28445e-30/SET and MYND domain-containing protein 3 [Salmo salar]
CI01000017_01871718_01873766	315	0.286666667	0.01	-4.841302254	Down	0.426976301	-	-	-	-	-	-
CI01000058_03154548_03160071	1008	0.163333333	0.01	-4.029747343	Down	0.31883457	-	K08122|1|1e-58|227|xla:379493|lumican	-	-	-	gi|66472292|ref|NP_001018560.1|/3.51497e-152/uncharacterized protein LOC553753 [Danio rerio]
CI01000030_11094055_11098495	645	0.4	0.676666667	0.758445322	Up	0.321745074	-	-	-	-	-	gi|283436090|ref|NP_001164414.1|/3.42489e-40/uncharacterized protein LOC100327252 precursor [Danio rerio]
CI01000095_02621044_02627899	1368	0.766666667	1.246666667	0.701404409	Up	0.374349168	-	K10141|1|0.0|798|dre:406840|sestrin	-	-	GO:0022402//cell cycle process	gi|47087251|ref|NP_998684.1|/0/sestrin-3 [Danio rerio]
CI01000002_00002282_00006722	2109	0.043333333	0.043333333	0	-	0.176680643	-	K11849|1|2e-21|104|acs:100555596|ubiquitin carboxyl-terminal hydrolase 25/28 [EC:3.1.2.15];K06478|2|6e-17|90.1|acs:100563672|protein tyrosine phosphatase, receptor type, C [EC:3.1.3.48]	-	-	-	gi|513131148|gb|AGO18322.1|/1.21549e-61/reverse transcriptase, partial [Clarias batrachus]
CI01000315_00021411_00026064	1347	0.653333333	0.403333333	-0.695846607	Down	0.309626933	-	-	-	-	-	gi|597777847|ref|XP_007252572.1|/0/PREDICTED: autophagy-related protein 2 homolog B isoform X1 [Astyanax mexicanus]
CI01000339_02355753_02358594	1182	3.883333333	5.4	0.475663858	Up	0.425478812	-	K05766|1|2e-11|70.9|spu:575378|slingshot	-	-	-	gi|688554653|ref|XP_009299700.1|/2.29977e-156/PREDICTED: palmitoyltransferase ZDHHC23 isoform X1 [Danio rerio]
CI01000082_03484403_03543322	930	0.703333333	0.26	-1.43569697	Down	0.411955336	-	K12895|1|2e-67|256|acs:100563604|heterogeneous nuclear ribonucleoprotein C-like 2	-	-	-	gi|688614783|ref|XP_009295844.1|/1.02515e-115/PREDICTED: RNA-binding Raly-like protein isoform X1 [Danio rerio]
CI01000119_01161178_01175649	2805	7.156666667	4.186666667	-0.773485727	Down	0.546813805	-	K08011|1|1e-16|89.4|aml:100472606|neutrophil cytosolic factor 1	-	-	-	gi|688533913|ref|XP_009292184.1|/0/PREDICTED: SH3 and PX domain-containing protein 2A isoform X3 [Danio rerio]
CI01000034_00976338_00983692	945	1.603333333	0.17	-3.237467742	Down	0.648773595	-	K15413|1|5e-28|125|hsa:6672|nuclear autoantigen Sp-100;K08881|4|6e-18|92.0|dre:442869|tripartite motif-containing protein 24;K08883|5|8e-15|81.6|dre:324053|tripartite motif-containing protein 33 [EC:6.3.2.19]	-	GO:0005488//binding	-	gi|225543329|ref|NP_001098590.2|/2.43812e-104/uncharacterized protein LOC550611 isoform 2 [Danio rerio]
CI01000090_00998554_01000958	591	0.286666667	0.01	-4.841302254	Down	0.426976301	-	-	-	-	-	gi|642113221|emb|CDQ69604.1|/9.61597e-62/unnamed protein product [Oncorhynchus mykiss]
CI01000030_04698354_04705529	1113	2.46	2.256666667	-0.124464982	Down	0.245603526	-	K12397|1|8e-07|55.5|cel:R11A5.1|AP-3 complex subunit beta	-	-	-	gi|688609181|ref|XP_009294586.1|/1.80721e-83/PREDICTED: hepatoma-derived growth factor-related protein 2 isoform X1 [Danio rerio]
CI01000024_03120103_03130886	2235	0.746666667	0.893333333	0.258734268	Up	0.252392142	-	-	-	-	-	gi|688559054|ref|XP_009300478.1|/0/PREDICTED: integral membrane protein GPR155 isoform X1 [Danio rerio]
CI01000052_02314482_02326514	2094	3.863333333	1.58	-1.289921602	Down	0.627685881	-	K15409|1|0.0|1045|dre:323679|serine/threonine-protein kinase SRPK1 [EC:2.7.11.1];K08831|2|0.0|764|cfa:475894|serine/threonine-protein kinase SRPK2 [EC:2.7.11.1]	-	GO:0004672//protein kinase activity;GO:0032559	GO:0006464//cellular protein modification process	gi|41054481|ref|NP_955944.1|/0/SRSF protein kinase 1 [Danio rerio]
CI01000000_14191335_14195457	1218	2.043333333	1.99	-0.038156142	Down	0.210823388	-	-	-	-	-	gi|220678629|emb|CAX12845.1|/2.09623e-152/novel protein (zgc:153146) [Danio rerio]
CI01000062_03480918_03482967	558	4.33	5.653333333	0.384734739	Up	0.386774486	-	-	-	-	-	gi|528506566|ref|XP_005158777.1|/3.53931e-65/PREDICTED: coiled-coil domain-containing protein 28A isoform X1 [Danio rerio]
CI01149693_00004608_00004897	180	0.01	0.536666667	5.745954377	Up	0.577692792	-	-	-	-	-	gi|27348243|dbj|BAC45234.1|/1.01039e-09/novel immune type receptor [Cyprinus carpio]
CI01000186_00640328_00644798	441	1.346666667	1.123333333	-0.261606702	Down	0.268810763	-	K10989|1|6e-19|93.2|tgu:100229705|activation-induced cytidine deaminase [EC:3.5.4.5]	GO:0043205//fibril	-	GO:0048562//embryonic organ morphogenesis	gi|190337681|gb|AAI63797.1|/9.08162e-48/Microfibrillar-associated protein 2 [Danio rerio]
CI01000321_01090482_01118656	2118	1.646666667	1.526666667	-0.109163443	Down	0.234330123	-	-	-	-	-	gi|543262602|ref|XP_005421788.1|/3.88589e-100/PREDICTED: tax1-binding protein 1 homolog isoform X3 [Geospiza fortis]
CI01000027_03680285_03687497	2019	0.47	0.233333333	-1.010268335	Down	0.322459261	-	K10770|1|0.0|1091|dre:556362|alkylated DNA repair protein alkB homolog 8 [EC:1.14.11.- 2.1.1.229]	-	GO:0016740//transferase activity	GO:0008152//metabolic process	gi|688592373|ref|XP_009290865.1|/0/PREDICTED: alkylated DNA repair protein alkB homolog 8 [Danio rerio]
CI01000098_01043364_01060736	2016	1.656666667	1.026666667	-0.690315501	Down	0.401434518	-	K02861|1|0.0|939|dre:567460|receptor-interacting serine/threonine-protein kinase 1 [EC:2.7.11.1]	-	GO:0004871//signal transducer activity;GO:0004672//protein kinase activity;GO:0032559	GO:0006464//cellular protein modification process;GO:0023052//signaling	gi|112821694|ref|NP_001036815.1|/0/receptor-interacting serine/threonine-protein kinase 1 [Danio rerio]
CI01000004_05812640_05834517	4647	146.0533333	111.2033333	-0.393295251	Down	0.448302078	-	K01196|1|0.0|2615|dre:567798|glycogen debranching enzyme [EC:2.4.1.25 3.2.1.33]	-	-	-	gi|528470730|ref|XP_005163674.1|/0/PREDICTED: amylo-1, 6-glucosidase, 4-alpha-glucanotransferase isoform X2 [Danio rerio]
CI01000058_01528111_01564969	3681	0.62	0.313333333	-0.984569959	Down	0.342510252	-	K06757|1|0.0|1783|dre:100141490|neurofascin	-	-	-	gi|688577208|ref|XP_009304287.1|/0/PREDICTED: neurofascin isoform X1 [Danio rerio]
CI01000119_02372562_02375184	594	5.18	1.763333333	-1.554646876	Down	0.681365095	-	K10631|1|7e-50|196|isc:IscW_ISCW010224|E3 ubiquitin-protein ligase Topors [EC:6.3.2.19]	-	GO:0009975//cyclase activity;GO:0005506//iron ion binding	GO:0006164//purine nucleotide biosynthetic process	gi|50540026|ref|NP_001002482.1|/9.03338e-100/trafficking protein particle complex subunit 5 [Danio rerio]
CI01000129_01888881_01890806	1599	0.01	0.056666667	2.502500341	Up	0.229399929	-	K11849|1|2e-13|78.2|acs:100555596|ubiquitin carboxyl-terminal hydrolase 25/28 [EC:3.1.2.15];K07178|2|2e-13|77.8|oaa:100083593|RIO kinase 1 [EC:2.7.11.1];K06478|3|3e-12|73.9|acs:100563672|protein tyrosine phosphatase, receptor type, C [EC:3.1.3.48];K09636|4|2e-06|55.1|mdo:100032186|transmembrane protease, serine 5 (spinesin) [EC:3.4.21.-]	-	-	-	gi|524887933|ref|XP_005100548.1|/7.97398e-84/PREDICTED: RNA-directed DNA polymerase from mobile element jockey-like [Aplysia californica]
CI01000249_00032096_00039782	894	0.096666667	0.01	-3.273018494	Down	0.261031501	-	K01312|1|6e-70|264|dre:571079|trypsin [EC:3.4.21.4];K09633|2|3e-48|192|mmu:50528|transmembrane protease, serine 2;K08664|5|1e-47|190|mdo:100019340|protease, serine, 8 (prostasin) [EC:3.4.21.-]	-	-	-	gi|83025062|ref|NP_001032651.1|/3.22468e-87/uncharacterized protein LOC641564 precursor [Danio rerio]
CI01000001_08962231_08968219	1179	0.756666667	0.33	-1.197191867	Down	0.404621481	-	K04399|1|3e-157|555|dre:492763|caspase 9 [EC:3.4.22.62]	-	GO:0008233//peptidase activity	-	gi|507116238|gb|AGM34043.1|/1.13422e-163/caspase-9 [Cyprinus carpio]
CI01000001_02286306_02287855	702	0.933333333	0.34	-1.456857675	Down	0.456979834	-	K09305|1|3e-109|394|dre:30379|homeobox protein HoxA/B/C5	GO:0043231//intracellular membrane-bounded organelle	GO:0003677//DNA binding;GO:0001071//nucleic acid binding transcription factor activity	GO:0032501//multicellular organismal process;GO:0010467//gene expression	gi|190337699|gb|AAI63205.1|/2.87904e-118/Hoxc5a protein [Danio rerio]
CI01000012_12592469_12594321	876	33.52666667	26.71666667	-0.327569033	Down	0.406863874	-	K07511|1|5e-154|543|dre:368912|enoyl-CoA hydratase [EC:4.2.1.17]	-	GO:0016836//hydro-lyase activity	-	gi|52218912|ref|NP_001004529.1|/9.47094e-153/enoyl-CoA hydratase, mitochondrial [Danio rerio]
CI01000340_06795551_06907442	2076	0.42	0.446666667	0.088809267	Up	0.212113533	-	K08877|1|3e-29|130|tgu:100229504|U2AF homology motif (UHM) kinase 1 [EC:2.7.11.1];K12474|3|3e-07|57.8|xla:734769|low density lipoprotein receptor adapter protein 1	-	-	-	gi|688560978|ref|XP_009300782.1|/0/PREDICTED: carboxyl-terminal PDZ ligand of neuronal nitric oxide synthase protein isoform X1 [Danio rerio]
CI01085145_00004597_00005441	342	0.513333333	0.01	-5.68182404	Down	0.563347617	-	-	-	-	-	gi|688608049|ref|XP_009294329.1|/2.07358e-15/PREDICTED: uncharacterized protein LOC100151078 isoform X3 [Danio rerio]
CI01000016_01052539_01073915	1269	3.42	2.463333333	-0.473384461	Down	0.395306332	-	K04388|1|1e-76|287|dre:30739|TGF-beta receptor type-2 [EC:2.7.11.30]	GO:0016020//membrane	GO:0004872//receptor activity;GO:0004674//protein serine/threonine kinase activity;GO:0000166//nucleotide binding	GO:0007178//transmembrane receptor protein serine/threonine kinase signaling pathway	gi|341579692|gb|AEK81575.1|/1.0583e-77/TGF-beta receptor type-2 [Ctenopharyngodon idella]
CI01000152_01000620_01011373	3105	4.55	3.01	-0.596103058	Down	0.463069622	-	K09299|1|1e-103|378|bta:535183|zinc finger homeobox protein 1/2	-	-	-	gi|528471840|ref|XP_005171466.1|/0/PREDICTED: zinc finger E-box-binding homeobox 1 isoform X3 [Danio rerio]
CI01000053_06950726_06953021	777	0.116666667	0.01	-3.544320516	Down	0.277826414	-	K06752|1|3e-87|322|dre:368615|major histocompatibility complex, class II	GO:0044425//membrane part	-	GO:0019882//antigen processing and presentation	gi|83523762|ref|NP_001007207.2|/4.70187e-86/MHC class II beta precursor [Danio rerio]
CI01000000_04016489_04017091	603	1.796666667	0.8	-1.167250867	Down	0.523614247	-	-	-	-	-	gi|528500729|ref|XP_005169691.1|/1.92063e-68/PREDICTED: UPF0461 protein C5orf24 homolog [Danio rerio]
CI01000027_09332854_09337620	684	11.79333333	3.033333333	-1.958995598	Down	0.754811163	-	K13299|1|8e-81|300|dre:436833|glutathione S-transferase kappa 1 [EC:2.5.1.18]	GO:0030313	GO:0003824//catalytic activity	-	gi|528504414|ref|XP_003200260.2|/2.58977e-84/PREDICTED: glutathione S-transferase kappa 1-like [Danio rerio]
CI01000031_00086179_00089751	969	0.42	0.01	-5.392317423	Down	0.516341827	-	K06751|1|3e-69|262|dre:64885|major histocompatibility complex, class I	-	-	-	gi|326678213|ref|XP_001336749.4|/9.73101e-88/PREDICTED: major histocompatibility complex class I-related gene protein-like [Danio rerio]
CI01000325_10057059_10062989	1308	8.343333333	2.14	-1.963013089	Down	0.744190511	-	-	-	-	-	gi|113681095|ref|NP_001038580.1|/4.27412e-138/zinc finger protein 395 [Danio rerio]
CI01000113_02127709_02131244	1101	3.656666667	3.476666667	-0.072824368	Down	0.233992228	-	K00809|1|0.0|671|dre:406329|deoxyhypusine synthase [EC:2.5.1.46]	-	GO:0016765//transferase activity, transferring alkyl or aryl (other than methyl) groups	GO:0046203//spermidine catabolic process;GO:0018205//peptidyl-lysine modification	gi|688541580|ref|XP_009297496.1|/0/PREDICTED: deoxyhypusine synthase isoform X1 [Danio rerio]
CI01000019_01551505_01559104	1584	5.293333333	3.176666667	-0.736662793	Down	0.51926001	-	K01103|1|0.0|1001|dre:554477|6-phosphofructo-2-kinase / fructose-2,6-bisphosphatase [EC:2.7.1.105 3.1.3.46]	-	GO:0008443//phosphofructokinase activity;GO:0019203//carbohydrate phosphatase activity;GO:0032559	GO:0006000//fructose metabolic process	gi|528476855|ref|XP_005164876.1|/0/PREDICTED: 6-phosphofructo-2-kinase/fructose-2,6-bisphosphatase 3 isoform X1 [Danio rerio]
CI01000406_00063666_00111023	7047	79.75	52.84666667	-0.593672043	Down	0.535348416	-	K12478|1|2e-12|77.4|dre:562943|early endosome antigen 1;K10352|2|2e-09|67.0|mcc:713882|myosin heavy chain	-	-	-	gi|410924483|ref|XP_003975711.1|/0/PREDICTED: myomegalin-like [Takifugu rubripes]
CI01000000_14817014_14832017	3795	3.823333333	2.28	-0.745797161	Down	0.496720883	-	K06671|1|0.0|2100|dre:560751|cohesin complex subunit SA-1/2	-	-	-	gi|528499955|ref|XP_005173250.1|/0/PREDICTED: cohesin subunit SA-2 isoform X1 [Danio rerio]
CI01000306_02230144_02236022	2382	11.58	6.966666667	-0.733094812	Down	0.554984718	-	-	-	-	-	gi|209413723|ref|NP_955980.2|/0/zinc finger CCCH domain-containing protein 11A [Danio rerio]
CI01069920_00004532_00006071	384	1.123333333	1.53	0.445745562	Up	0.330430509	-	K08111|1|7e-06|49.3|acs:100558465|glypican 5	-	-	-	gi|688539099|ref|XP_005171488.2|/1.25517e-20/PREDICTED: glypican-5 isoform X2 [Danio rerio]
CI01000052_01858745_01860930	714	2.196666667	1.006666667	-1.125729916	Down	0.544763397	-	-	GO:0016020//membrane;GO:0030136//clathrin-coated vesicle	-	GO:0051234//establishment of localization	gi|47086699|ref|NP_997834.1|/1.64743e-108/synaptophysin-like 2b [Danio rerio]
CI01000184_00509348_00543225	4200	0.033333333	0.043333333	0.378511623	Up	0.197445822	-	K05305|1|1e-90|336|dre:100150934|fucokinase [EC:2.7.1.52]	-	-	-	gi|688615982|ref|XP_009296047.1|/1.26263e-135/PREDICTED: GTPase IMAP family member 8-like isoform X2 [Danio rerio]
CI01000051_00334616_00337009	1185	2.113333333	1.38	-0.614852073	Down	0.405804113	-	K09270|1|0.0|652|dre:394203|transcription factor SOX7/8/9/10/18 (SOX group E/F)	-	GO:0003676//nucleic acid binding	GO:0001822//kidney development	gi|124001539|ref|NP_001074219.1|/0/transcription factor SOX-7 [Danio rerio]
CI01000113_00003487_00012253	2109	2.23	1.13	-0.980720938	Down	0.50013823	-	K11219|1|0.0|1135|dre:100536675|non-receptor tyrosine kinase [EC:2.7.10.2]	-	-	-	gi|528474966|ref|XP_005164293.1|/0/PREDICTED: non-receptor tyrosine-protein kinase TYK2 isoform X2 [Danio rerio]
CI01000029_06066859_06073942	1599	0.01	0.056666667	2.502500341	Up	0.229399929	-	K09230|1|5e-14|80.1|ptr:471917|SCAN domain-containing zinc finger protein;K12463|5|2e-13|77.8|tgu:100224461|PR domain zinc finger protein 4	-	-	-	gi|292624943|ref|XP_002665829.1|/5.58353e-162/PREDICTED: PR domain zinc finger protein 1 [Danio rerio]
CI01000122_00435711_00460371	1959	0.09	0.01	-3.169925001	Down	0.255149058	-	K14388|1|0.0|996|dre:393339|solute carrier family 5 (sodium-coupled monocarboxylate transporter), member 8/12	GO:0016020//membrane	GO:0015291//secondary active transmembrane transporter activity	GO:0030001//metal ion transport	gi|688617823|ref|XP_009296470.1|/0/PREDICTED: sodium-coupled monocarboxylate transporter 2 isoform X1 [Danio rerio]
CI01000058_03644271_03645229	564	1.946666667	0.146666667	-3.73039294	Down	0.695771706	-	K11343|1|6e-11|67.4|ssc:100627586|MRG-binding protein	GO:0044464//cell part	-	-	gi|63100879|gb|AAH95653.1|/1.06229e-80/Si:busm1-6a2.1 protein, partial [Danio rerio]
CI01000304_03984177_03996203	1827	0.01	0.05	2.321928095	Up	0.224193276	-	K07767|1|1e-63|245|tsp:Tsp_10633|microtubule-severing ATPase [EC:3.6.4.3]	-	GO:0032559	-	gi|573878163|ref|XP_006627315.1|/0/PREDICTED: katanin p60 ATPase-containing subunit A-like 2-like [Lepisosteus oculatus]
CI01000043_00176126_00193756	1635	0.153333333	0.053333333	-1.523561956	Down	0.252323028	-	K13751|1|6e-145|514|dre:557196|solute carrier family 24 (sodium/potassium/calcium exchanger), member 3	-	-	-	gi|597734924|ref|XP_007229751.1|/0/PREDICTED: sodium/potassium/calcium exchanger 3-like [Astyanax mexicanus]
CI01000043_03806399_03849817	4230	0.926666667	0.36	-1.364053571	Down	0.449953155	-	K10847|1|4e-51|204|spu:582941|DNA-repair protein complementing XP-A cells	-	-	-	gi|71834320|ref|NP_001025252.1|/0/zinc finger protein 609 [Danio rerio]
CI01000053_01471168_01526301	1986	0.923333333	0.62	-0.574583355	Down	0.316914712	-	K10055|1|0.0|881|dre:323269|zinc finger and BTB domain-containing protein 16	GO:0044424//intracellular part	GO:0003676//nucleic acid binding	GO:0006351//transcription, DNA-dependent	gi|189528680|ref|XP_698274.3|/0/PREDICTED: zinc finger and BTB domain-containing protein 16-A-like [Danio rerio]
CI01000340_05576979_05643605	2769	3.316666667	1.773333333	-0.90327028	Down	0.517163526	-	K06093|1|6e-29|130|hmg:100206476|partitioning defective protein 6;K14404|2|9e-19|96.7|spu:760720|cleavage and polyadenylation specificity factor subunit 4	-	-	-	gi|189520842|ref|XP_689680.3|/0/PREDICTED: zinc finger CCCH domain-containing protein 3 [Danio rerio]
CI01118624_00000019_00000315	297	0.39	0.01	-5.285402219	Down	0.498871124	-	-	-	-	-	gi|688608256|ref|XP_009294358.1|/6.03428e-15/PREDICTED: uncharacterized protein LOC101885444 isoform X1 [Danio rerio]
CI01000129_01112084_01113726	1323	3.03	1.056666667	-1.519797454	Down	0.628853154	-	K06236|1|2e-11|70.9|bta:515435|collagen, type I/II/III/V/XI, alpha	-	-	-	gi|688613099|ref|XP_009295468.1|/9.7513e-114/PREDICTED: collagen alpha-1(XXIV) chain-like [Danio rerio]
CI01000008_01552443_01563852	429	28.62333333	12.93	-1.146469416	Down	0.689766392	-	-	-	-	-	gi|41054980|ref|NP_957348.1|/2.35052e-27/tubulin-specific chaperone A [Danio rerio]
CI01000320_01426753_01430603	747	0.22	0.01	-4.459431619	Down	0.374080388	-	K08563|1|2e-52|205|dre:403010|nuclear receptor subfamily 0 group B member 2	-	-	-	gi|125845147|ref|XP_001338278.1|/2.29577e-79/PREDICTED: nuclear receptor subfamily 0 group B member 2 [Danio rerio]
CI01000013_07131096_07141914	336	1.316666667	0.26	-2.340306624	Down	0.584466049	-	-	-	-	-	-
CI01000365_00230779_00243664	996	0.01	0.216666667	4.437405312	Up	0.371200602	-	K06461|1|1e-08|61.2|ptr:454069|integrin alpha M;K06524|3|8e-08|58.5|ssc:100519919|integrin alpha E;K05718|4|1e-07|57.8|mmu:16408|integrin alpha L	-	-	-	gi|13365523|dbj|BAB39135.1|/4.05118e-52/CD11-2 [Cyprinus carpio]
CI01000073_00384381_00387601	564	0.3	0.01	-4.906890596	Down	0.437082431	-	K07606|1|3e-57|221|dre:140599|vimentin	-	-	-	gi|41152128|ref|NP_957067.1|/1.25776e-73/uncharacterized protein LOC393746 [Danio rerio]
CI01000049_01872550_01884275	996	4.073333333	1.426666667	-1.513561583	Down	0.656445345	-	-	-	-	-	gi|66472484|ref|NP_001018467.1|/3.75678e-82/WW domain binding protein 1-like b [Danio rerio]
CI01028692_00000807_00001123	240	1.526666667	0.743333333	-1.038303888	Down	0.481177717	-	-	-	-	-	gi|597746507|ref|XP_007235265.1|/1.76001e-30/PREDICTED: guanine nucleotide exchange factor for Rab-3A-like [Astyanax mexicanus]
CI01000186_00095947_00097088	489	0.516666667	1.173333333	1.183307213	Up	0.465189144	-	-	-	-	-	gi|597764605|ref|XP_007246221.1|/1.15993e-72/PREDICTED: centrosomal protein of 19 kDa isoform X1 [Astyanax mexicanus]
CI01000030_08638306_08669065	4479	2.08	1.936666667	-0.103007865	Down	0.236011918	-	K12800|1|1e-75|286|dre:561595|NACHT, LRR and PYD domains-containing protein 3	-	-	-	gi|688608468|ref|XP_009294409.1|/0/PREDICTED: uncharacterized protein LOC569265 isoform X3 [Danio rerio]
CI01000344_00211152_00211840	321	6.86	6.643333333	-0.046301272	Down	0.229968207	-	-	-	-	-	-
CI01000010_00491341_00497973	816	4.13	3.486666667	-0.244293336	Down	0.309104732	-	K05152|1|2e-54|212|dre:100536255|tumor necrosis factor receptor superfamily member 14	-	-	-	gi|688567777|ref|XP_009302225.1|/1.46031e-56/PREDICTED: tumor necrosis factor receptor superfamily member 14-like isoform X2 [Danio rerio]
CI01000024_01933404_01948495	1848	0.773333333	0.67	-0.206929304	Down	0.236887373	-	-	-	-	-	gi|688559188|ref|XP_009300503.1|/0/PREDICTED: islet cell autoantigen 1-like protein isoform X3 [Danio rerio]
CI01000024_04315852_04316615	261	7.956666667	10.07333333	0.340305094	Up	0.387995515	-	K04555|1|1e-17|88.6|dre:550464|ubiquitin-conjugating enzyme E2 G2 [EC:6.3.2.19]	-	GO:0016879//ligase activity, forming carbon-nitrogen bonds;GO:0032559	GO:0006464//cellular protein modification process	gi|223365919|pdb|3FSH|A/2.42768e-16/Chain A, Crystal Structure Of The Ubiquitin Conjugating Enzyme Ube2g2 Bound To The G2br Domain Of Ubiquitin Ligase Gp78
CI01000000_07634521_07647078	4551	0.433333333	0.396666667	-0.12755005	Down	0.217281789	-	K10683|1|1e-14|83.6|cin:100185678|BRCA1-associated RING domain protein 1 [EC:6.3.2.19];K10799|3|2e-13|79.7|cfa:100855568|tankyrase [EC:2.4.2.30]	-	-	-	gi|528500512|ref|XP_005173374.1|/0/PREDICTED: BCL-6 corepressor-like protein 1 isoform X2 [Danio rerio]
CI01000020_05309535_05312719	861	3.6	4.496666667	0.320859036	Up	0.348584681	-	K14648|1|3e-61|235|hmg:100198188|poly(U)-specific endoribonuclease [EC:3.1.-.-]	-	GO:0004519//endonuclease activity;GO:0003676//nucleic acid binding;GO:0043169//cation binding	-	gi|145337881|gb|AAI39579.1|/8.87551e-148/Si:dkey-222f8.3 protein [Danio rerio]
CI01000325_06357210_06361020	948	1.706666667	0.416666667	-2.034215715	Down	0.608395153	-	K11799|1|4e-178|624|dre:393674|WD repeat-containing protein 21A	-	-	-	gi|41053489|ref|NP_956995.1|/8.25323e-177/DDB1- and CUL4-associated factor 4 [Danio rerio]
CI01000129_00598777_00610272	789	0.01	0.106666667	3.415037499	Up	0.26898739	-	K01540|1|8e-123|439|dre:64269|sodium/potassium-transporting ATPase subunit beta	-	GO:0008556//potassium-transporting ATPase activity	GO:0009206;GO:0030001//metal ion transport	gi|18858315|ref|NP_571744.1|/1.5975e-121/ATPase, Na+/K+ transporting, beta 2a polypeptide [Danio rerio]
CI01000000_13270989_13309067	2925	0.083333333	0.01	-3.058893689	Down	0.246302355	-	K05198|1|0.0|1483|dre:170451|glutamate receptor 2	-	-	-	gi|528467927|ref|XP_005170956.1|/0/PREDICTED: glutamate receptor, ionotropic, AMPA 2a isoform X4 [Danio rerio]
CI01000055_06424643_06428152	570	0.443333333	0.15	-1.563429339	Down	0.354628392	-	K10371|1|3e-38|158|dre:494070|troponin I, slow skeletal muscle	-	-	-	gi|50344858|ref|NP_001002101.1|/3.11312e-59/troponin I, skeletal, slow like [Danio rerio]
CI01000130_01339880_01364205	912	4.64	2.506666667	-0.888354644	Down	0.544563732	-	K07208|1|4e-69|261|dre:767781|Ras homolog enriched in brain	GO:0044464//cell part	GO:0016787//hydrolase activity;GO:0000166//nucleotide binding	GO:0007165//signal transduction	gi|115529377|ref|NP_001070216.1|/7.74874e-68/ras homolog enriched in brain [Danio rerio]
CI01000001_07953501_07958007	3696	37.87666667	17.15	-1.143100796	Down	0.691340675	-	-	-	-	-	gi|528518006|ref|XP_697773.3|/0/PREDICTED: uncharacterized protein si:dkey-98j1.5 [Danio rerio]
CI01000050_01301443_01316664	1914	0.666666667	0.363333333	-0.875671865	Down	0.331559385	-	K11673|1|0.0|1075|dre:326866|actin-related protein 8	GO:0043231//intracellular membrane-bounded organelle;GO:0043232	-	GO:0000087//M phase of mitotic cell cycle	gi|47777302|ref|NP_001001400.1|/0/actin-related protein 8 [Danio rerio]
CI01000179_00196737_00210064	903	0.816666667	0.353333333	-1.208717484	Down	0.413990385	-	K12460|1|5e-18|92.0|bmy:Bm1_22615|ankyrin repeat-rich membrane spanning protein	GO:0044464//cell part	-	-	gi|41055277|ref|NP_956681.1|/1.84391e-122/transmembrane protein 231 [Danio rerio]
CI01000012_08479030_08480715	816	19.96	21.26333333	0.091256057	Up	0.25955705	-	K15614|1|3e-112|404|dre:404627|homeobox protein SIX1	GO:0043231//intracellular membrane-bounded organelle	GO:0001071//nucleic acid binding transcription factor activity;GO:0003677//DNA binding	GO:0021983//pituitary gland development;GO:0042692//muscle cell differentiation;GO:0007519//skeletal muscle tissue development;GO:0048666//neuron development;GO:0006351//transcription, DNA-dependent	gi|554811753|ref|XP_005916730.1|/4.18044e-112/PREDICTED: homeobox protein six1b-like [Haplochromis burtoni]
CI01000108_00679192_00708926	3129	1.133333333	1.126666667	-0.0085115	Down	0.179276291	-	K12647|1|0.0|1430|dre:565759|interferon-induced helicase C domain-containing protein 1 [EC:3.6.4.13]	-	GO:0016817//hydrolase activity, acting on acid anhydrides	-	gi|344313227|gb|AEN04473.1|/0/melanoma differentiation-associated protein 5 [Carassius auratus]
CI01000024_07239312_07251354	1911	0.54	0.323333333	-0.739937161	Down	0.29970511	-	K10415|1|0.0|1126|dre:100333136|dynein intermediate chain, cytosolic	-	-	-	gi|688558463|ref|XP_009300385.1|/0/PREDICTED: cytoplasmic dynein 1 intermediate chain 2 isoform X1 [Danio rerio]
CI01000095_06438476_06449339	1848	1.206666667	0.796666667	-0.598979079	Down	0.349790352	-	K11844|1|0.0|634|dre:569700|ubiquitin carboxyl-terminal hydrolase 16/45 [EC:3.1.2.15]	GO:0043231//intracellular membrane-bounded organelle	GO:0003712//transcription cofactor activity;GO:0016790//thiolester hydrolase activity;GO:0004175//endopeptidase activity;GO:0046914//transition metal ion binding;GO:0019783//small conjugating protein-specific protease activity;GO:0032182//small conjugating protein binding	GO:0006355//regulation of transcription, DNA-dependent;GO:0051260//protein homooligomerization;GO:0019941//modification-dependent protein catabolic process;GO:0000087//M phase of mitotic cell cycle;GO:0016570//histone modification	gi|688589108|ref|XP_009290190.1|/1.21663e-179/PREDICTED: ubiquitin carboxyl-terminal hydrolase 16 isoform X2 [Danio rerio]
CI01000012_08445692_08459897	891	1.56	1.856666667	0.251168798	Up	0.280514215	-	K10842|1|9e-103|373|dre:450080|CDK-activating kinase assembly factor MAT1	GO:0043231//intracellular membrane-bounded organelle	GO:0016772//transferase activity, transferring phosphorus-containing groups;GO:0046914//transition metal ion binding	GO:0006796//phosphate-containing compound metabolic process	gi|688582680|ref|XP_009305585.1|/7.1059e-103/PREDICTED: CDK-activating kinase assembly factor MAT1 isoform X1 [Danio rerio]
CI01000319_05636576_05647010	1719	3.246666667	2.476666667	-0.390559562	Down	0.360326529	-	K09228|1|3e-60|233|mmu:630579|KRAB domain-containing zinc finger protein	GO:0044464//cell part	GO:0046914//transition metal ion binding	-	gi|528509176|ref|XP_005159474.1|/0/PREDICTED: zinc finger protein 384 like isoform X1 [Danio rerio]
CI01000028_02407653_02429674	4440	8.913333333	3.696666667	-1.2697401	Down	0.678231888	-	K05668|1|0.0|2057|dre:336147|ATP-binding cassette, subfamily C (CFTR/MRP), member 5	GO:0031224//intrinsic to membrane	GO:0017111//nucleoside-triphosphatase activity;GO:0015405;GO:0005488//binding	GO:0006810//transport	gi|307344647|ref|NP_001182542.1|/0/multidrug resistance-associated protein 5 [Danio rerio]
CI01000082_01490700_01492559	330	0.816666667	0.01	-6.351675438	Down	0.679629544	-	K01176|1|6e-21|99.4|acs:100564911|alpha-amylase [EC:3.2.1.1]	-	-	-	gi|597751702|ref|XP_007237729.1|/2.30996e-22/PREDICTED: alpha-amylase 1-like, partial [Astyanax mexicanus]
CI01000021_06786996_06789224	840	0.773333333	0.373333333	-1.050626073	Down	0.390752431	-	K07296|1|3e-32|139|tgu:100217624|adiponectin	-	-	-	gi|125851475|ref|XP_693031.2|/3.3984e-104/PREDICTED: complement C1q tumor necrosis factor-related protein 7 [Danio rerio]
CI01000034_04993041_04994795	513	59.24333333	35.57	-0.735991842	Down	0.584174231	-	K03966|1|7e-79|292|dre:393703|NADH dehydrogenase (ubiquinone) 1 beta subcomplex 10 [EC:1.6.5.3 1.6.99.3]	-	GO:0050136//NADH dehydrogenase (quinone) activity	GO:0008152//metabolic process	gi|318924085|ref|NP_001188168.1|/4.31911e-79/NADH dehydrogenase (ubiquinone) 1 beta subcomplex subunit 10 [Ictalurus punctatus]
CI01000112_01473681_01484126	3921	0.026666667	0.046666667	0.807354922	Up	0.20810487	-	K12047|1|7e-100|366|xtr:100379714|maltase-glucoamylase [EC:3.2.1.20 3.2.1.3]	-	-	-	gi|512856973|ref|XP_004916576.1|/5.25753e-128/PREDICTED: uncharacterized protein LOC101732922 [Xenopus (Silurana) tropicalis]
CI01000325_05334527_05357747	1098	0.366666667	0.216666667	-0.7589919	Down	0.269110261	-	K01711|1|4e-54|212|dre:393461|GDPmannose 4,6-dehydratase [EC:4.2.1.47]	GO:0044464//cell part	GO:0048037//cofactor binding;GO:0016758//transferase activity, transferring hexosyl groups;GO:0016836//hydro-lyase activity	GO:0003407//neural retina development;GO:0007166//cell surface receptor signaling pathway;GO:0006013//mannose metabolic process;GO:0021545//cranial nerve development	gi|156523058|ref|NP_001095945.1|/7.29776e-53/GDP-mannose 4,6 dehydratase isoform 1 [Danio rerio]
CI01000344_01274460_01279238	1206	12.13	6.206666667	-0.966688978	Down	0.61812499	-	K03217|1|0.0|704|dre:794151|preprotein translocase subunit YidC	GO:0016020//membrane	-	-	gi|156230848|gb|AAI52010.1|/0/Oxa1l protein [Danio rerio]
CI01000030_01636207_01648294	1371	0.756666667	0.063333333	-3.578620974	Down	0.529220231	-	-	GO:0044464//cell part	-	-	gi|149773519|ref|NP_001092733.1|/2.33745e-37/TM2 domain-containing protein 1 precursor [Danio rerio]
CI01000206_00475810_00481198	1386	8.853333333	4.493333333	-0.97843465	Down	0.610737379	-	K06115|1|3e-10|67.0|bfo:BRAFLDRAFT_93030|spectrin beta;K04437|5|1e-09|65.1|oaa:100077046|filamin	GO:0044424//intracellular part	GO:0046872//metal ion binding;GO:0008092//cytoskeletal protein binding	-	gi|688572796|ref|XP_009303302.1|/0/PREDICTED: plastin-2 [Danio rerio]
CI01000017_00153433_00163693	1263	15.88666667	14.97	-0.085742229	Down	0.2569998	-	-	-	-	-	gi|94536916|ref|NP_001035426.1|/0/suppressor of tumorigenicity 7 protein homolog [Danio rerio]
CI01000019_02561843_02594219	1509	4.19	4.476666667	0.095474655	Up	0.247484987	-	K13207|1|1e-64|248|dre:373117|CUG-BP- and ETR3-like factor	-	GO:0005488//binding	-	gi|688548291|ref|XP_009298638.1|/2.46118e-63/PREDICTED: CUGBP Elav-like family member 2 isoform X20 [Danio rerio]
CI01000054_01266491_01275814	1188	2.166666667	2.1	-0.04508789	Down	0.21902502	-	K06257|1|1e-87|324|dre:337077|syndecan	-	-	-	gi|688618293|ref|XP_001919756.5|/1.9362e-86/PREDICTED: syndecan-3, partial [Danio rerio]
CI01000062_00250054_00388224	3081	1.233333333	0.916666667	-0.428093652	Down	0.308682363	-	K04657|1|6e-27|124|dre:30161|chordin	GO:0031224//intrinsic to membrane	GO:0004866//endopeptidase inhibitor activity;GO:0019838//growth factor binding	GO:0016049//cell growth;GO:0048562//embryonic organ morphogenesis;GO:0001944//vasculature development;GO:0009952//anterior/posterior pattern specification	gi|190339370|gb|AAI62591.1|/0/Cysteine rich transmembrane BMP regulator 1 (chordin like) [Danio rerio]
CI01000095_01543090_01636658	4452	0.87	0.876666667	0.011012993	Up	0.179276291	-	K10360|1|9e-16|87.4|nvi:100121553|myosin IX;K05732|3|1e-14|83.6|mmu:232906|glucocorticoid receptor DNA-binding factor 1	-	-	-	gi|528502252|ref|XP_005157695.1|/0/PREDICTED: stAR-related lipid transfer protein 13 isoform X1 [Danio rerio]
CI01000015_00690873_00738349	3012	0.01	0.033333333	1.736965594	Up	0.209310541	-	K04904|1|0.0|1404|oaa:100075792|potassium voltage-gated channel Eag-related subfamily H member 1	-	-	-	gi|523704396|ref|NP_001265743.1|/0/potassium voltage-gated channel, subfamily H (eag-related), member 1b [Danio rerio]
CI01000001_00580789_00602408	1626	3.336666667	1.196666667	-1.479386225	Down	0.635434425	-	K05704|1|0.0|993|dre:325084|proto-oncogene tyrosine-protein kinase Src [EC:2.7.10.2]	-	GO:0004713//protein tyrosine kinase activity;GO:0032559	GO:0006464//cellular protein modification process;GO:0023052//signaling	gi|99028938|ref|NP_001003837.2|/0/proto-oncogene tyrosine-protein kinase Src [Danio rerio]
CI01000018_04368179_04375192	2127	0.753333333	0.01	-6.235216462	Down	0.658449677	-	K05305|1|5e-30|133|dre:100150934|fucokinase [EC:2.7.1.52]	-	-	-	gi|688540520|ref|XP_005168302.2|/1.14932e-176/PREDICTED: GTPase IMAP family member 8-like [Danio rerio]
CI01000039_06240103_06241511	489	1.73	0.336666667	-2.361379246	Down	0.6284999	-	-	-	-	-	gi|688573412|ref|XP_009303434.1|/4.30903e-35/PREDICTED: uncharacterized protein LOC103911726 [Danio rerio]
CI01000005_03886705_03918267	597	1.82	1.486666667	-0.291857241	Down	0.291534197	-	K04556|1|2e-97|354|dre:550328|parkin [EC:6.3.2.19]	GO:0044424//intracellular part	GO:0046914//transition metal ion binding;GO:0016879//ligase activity, forming carbon-nitrogen bonds	GO:0006915//apoptotic process;GO:0009628//response to abiotic stimulus;GO:0006950//response to stress;GO:0016567//protein ubiquitination;GO:0022904//respiratory electron transport chain	gi|62955239|ref|NP_001017635.1|/3.60609e-96/E3 ubiquitin-protein ligase parkin [Danio rerio]
CI01000189_03557950_03558676	507	0.496666667	0.01	-5.63420602	Down	0.557019767	-	K13113|1|3e-22|104|smm:Smp_094530|ubiquitin-like protein 5;K07560|2|8e-06|50.1|cin:100185807|D-tyrosyl-tRNA(Tyr) deacylase [EC:3.1.-.-]	GO:0044424//intracellular part	GO:0016787//hydrolase activity	GO:0009063//cellular amino acid catabolic process	gi|51571919|ref|NP_001004011.1|/2.39526e-82/probable D-tyrosyl-tRNA(Tyr) deacylase 2 [Danio rerio]
CI01000319_05804236_05806955	651	0.136666667	0.503333333	1.880852735	Up	0.395774778	-	K02741|1|4e-94|343|dre:64281|20S proteasome subunit beta 9 [EC:3.4.25.1]	GO:0043231//intracellular membrane-bounded organelle;GO:0000502//proteasome complex	GO:0004175//endopeptidase activity	GO:0006508//proteolysis	gi|18859277|ref|NP_571753.1|/7.958e-93/proteasome beta 9b subunit [Danio rerio]
CI01000090_01190471_01192853	1482	3.55	1.83	-0.955975376	Down	0.538696647	-	-	-	-	-	gi|658904876|ref|XP_008435164.1|/7.14932e-116/PREDICTED: zinc finger protein 503-like [Poecilia reticulata]
CI01000096_00196416_00197601	570	21.93	11.22333333	-0.966404592	Down	0.631410404	-	-	GO:0043231//intracellular membrane-bounded organelle	GO:0003729//mRNA binding	GO:0016071//mRNA metabolic process;GO:0014902//myotube differentiation	gi|528510613|ref|XP_005159850.1|/4.55833e-10/PREDICTED: RNA-binding protein 24 isoform X1 [Danio rerio]
CI01000179_01188734_01196148	477	0.53	0.18	-1.557995453	Down	0.38159855	-	-	-	-	-	-
CI01000066_00661106_00665703	900	22.58	10.68333333	-1.07968363	Down	0.678853922	-	K07297|1|3e-161|568|dre:560140|adiponectin receptor	GO:0031224//intrinsic to membrane	-	-	gi|70887627|ref|NP_001020677.1|/4.9331e-160/adiponectin receptor protein 2 [Danio rerio]
CI01000050_02488032_02496421	1296	0.74	0.84	0.182864057	Up	0.235650985	-	K11866|1|4e-177|621|dre:641572|STAM-binding protein [EC:3.1.2.15]	-	GO:0016787//hydrolase activity	-	gi|83025084|ref|NP_001032659.1|/8.68948e-176/STAM binding protein [Danio rerio]
CI01000166_00408136_00415727	1239	0.263333333	0.57	1.114071767	Up	0.358898155	-	K08630|1|1e-48|194|spu:574964|a disintegrin and metalloproteinase with thrombospondin motifs 16 [EC:3.4.24.-];K08632|5|7e-47|188|xtr:100487298|a disintegrin and metalloproteinase with thrombospondin motifs 18 [EC:3.4.24.-]	-	-	-	gi|642070766|emb|CDQ88658.1|/1.63616e-176/unnamed protein product [Oncorhynchus mykiss]
CI01000039_04422021_04434173	3051	0.033333333	0.01	-1.736965594	Down	0.209310541	-	K12047|1|2e-69|265|xtr:100379714|maltase-glucoamylase [EC:3.2.1.20 3.2.1.3];K05011|3|3e-46|188|dre:100150892|chloride channel 2;K10901|4|7e-10|67.4|api:100165064|bloom syndrome protein [EC:3.6.4.12]	-	-	-	gi|688572665|ref|XP_009303276.1|/7.38375e-175/PREDICTED: uncharacterized protein LOC101884915 [Danio rerio]
CI01000051_01367599_01369326	639	9.43	8.81	-0.098115752	Down	0.25753736	-	K07296|1|7e-12|70.9|dre:751715|adiponectin;K03988|2|9e-12|70.5|ecb:100058056|complement C1q subcomponent subunit C	-	-	-	gi|189533035|ref|XP_699016.3|/9.32945e-67/PREDICTED: complement C1q-like protein 4 [Danio rerio]
CI01000027_09068632_09069609	474	12.28333333	3.796666667	-1.693896872	Down	0.74272374	-	-	-	-	-	gi|528504300|ref|XP_005158243.1|/1.2659e-65/PREDICTED: uncharacterized protein LOC101883708 [Danio rerio]
CI01000012_12667656_12672197	2109	3.246666667	1.976666667	-0.715889668	Down	0.475433504	-	-	-	-	-	gi|528498020|ref|XP_005156892.1|/0/PREDICTED: centrosomal protein of 68 kDa isoform X1 [Danio rerio]
CI01000057_00417827_00418207	282	0.32	0.01	-5	Down	0.452018922	-	-	-	-	-	gi|542185826|ref|XP_003447720.2|/4.99543e-17/PREDICTED: uncharacterized protein LOC100709344 [Oreochromis niloticus]
CI01000308_00836074_00942387	2886	0.086666667	0.01	-3.115477217	Down	0.2518853	-	K06768|1|0.0|1905|dre:100002762|Down syndrome cell adhesion molecule like 1	-	-	-	gi|688587233|ref|XP_009289807.1|/0/PREDICTED: Down syndrome cell adhesion molecule-like protein 1 isoform X4 [Danio rerio]
CI01000012_12783994_12795809	702	0.01	0.12	3.584962501	Up	0.280698521	-	-	-	-	-	-
CI01000059_04611225_04614898	1062	3.27	1.033333333	-1.661984921	Down	0.664885039	-	K13345|1|8e-128|457|dre:393174|peroxin-12	GO:0044439	GO:0046914//transition metal ion binding	-	gi|528480777|ref|XP_005165626.1|/1.94635e-164/PREDICTED: peroxisome assembly protein 12 isoform X1 [Danio rerio]
CI01000186_00873286_00934953	14583	3899.783333	2757.243333	-0.500167378	Down	0.504108495	-	K10352|1|0.0|3123|dre:100008376|myosin heavy chain	GO:0043232	GO:0005488//binding	-	gi|460333532|gb|AGH09216.1|/0/myosin heavy chain a [Culter alburnus]
CI01000029_02192568_02196383	615	1.896666667	1.833333333	-0.048997034	Down	0.217420019	-	K07023|1|2e-103|375|dre:554129|putative hydrolases of HD superfamily	-	-	-	gi|113680089|ref|NP_001038696.1|/2.8092e-102/HD domain-containing protein 2 [Danio rerio]
CI01000098_03177475_03207026	4632	1.943333333	1.88	-0.047800721	Down	0.217420019	-	-	-	-	-	gi|528471801|ref|XP_005171457.1|/0/PREDICTED: disco-interacting protein 2 homolog C isoform X1 [Danio rerio]
CI01000015_00330978_00351915	5052	1.306666667	0.953333333	-0.454838507	Down	0.318442919	-	-	-	-	-	gi|688610066|ref|XP_009294814.1|/0/PREDICTED: protein FAM208A-like [Danio rerio]
CI01135462_00000012_00000550	537	0.163333333	0.01	-4.029747343	Down	0.31883457	-	-	-	-	-	gi|542209776|ref|XP_005477940.1|/2.43235e-49/PREDICTED: uncharacterized protein LOC102079537 [Oreochromis niloticus]
CI01000327_03371465_03383332	1305	2.84	1.966666667	-0.530138476	Down	0.398900306	-	-	GO:0031224//intrinsic to membrane	GO:0015103//inorganic anion transmembrane transporter activity	GO:0015698//inorganic anion transport	gi|221136792|ref|NP_001025430.2|/0/progressive ankylosis-like protein [Danio rerio]
CI01000063_04183070_04264881	2955	1.793333333	1.376666667	-0.381464391	Down	0.320201508	-	K06091|1|8e-87|322|dre:252845|membrane protein, palmitoylated 5 (MAGUK p55 subfamily member 5)	GO:0030054//cell junction	-	-	gi|82202306|sp|Q6P0D7.1|MPP7_DANRE/0/RecName: Full=MAGUK p55 subfamily member 7; AltName: Full=Protein humpback [Danio rerio]
CI01000040_04411001_04438717	2136	6.286666667	4.756666667	-0.402344341	Down	0.400036861	-	K15703|1|6e-57|223|der:Dere_GG12015|E3 ubiquitin-protein ligase RNF139 [EC:6.3.2.19]	GO:0031224//intrinsic to membrane	GO:0046914//transition metal ion binding	-	gi|41054287|ref|NP_956057.1|/0/RING finger protein 145 [Danio rerio]
CI01000046_03964744_03965521	312	1.966666667	1.936666667	-0.022176791	Down	0.187923329	-	K00600|1|3e-43|173|dre:394021|glycine hydroxymethyltransferase [EC:2.1.2.1]	GO:0043231//intracellular membrane-bounded organelle;GO:0044444//cytoplasmic part	GO:0016742//hydroxymethyl-, formyl- and related transferase activity;GO:0048037//cofactor binding	GO:0009069//serine family amino acid metabolic process	gi|688543963|ref|XP_009297906.1|/8.82687e-43/PREDICTED: serine hydroxymethyltransferase, cytosolic isoform X1 [Danio rerio]
CI01000110_01135230_01139236	723	0.456666667	0.223333333	-1.031942893	Down	0.318711699	-	-	-	-	-	gi|672890262|ref|NP_001288298.1|/4.94434e-100/AP-1 complex-associated regulatory protein [Danio rerio]
CI01000095_01979835_01982124	765	3.746666667	2.713333333	-0.465541336	Down	0.400090617	-	K01691|1|6e-52|204|acs:100553712|WNT inhibitory factor 1	-	-	-	gi|528502243|ref|XP_001345360.4|/3.07803e-167/PREDICTED: von Willebrand factor D and EGF domain-containing protein [Danio rerio]
CI01180000_02998131_03010201	1788	0.01	0.05	2.321928095	Up	0.224193276	-	K01754|1|0.0|695|dre:100331665|threonine dehydratase [EC:4.3.1.19]	-	-	-	gi|597769500|ref|XP_007248566.1|/0/PREDICTED: threonine dehydratase, mitochondrial-like isoform X1 [Astyanax mexicanus]
CI01000005_01966840_01968600	441	5.77	3.003333333	-0.942006714	Down	0.569521879	-	K12592|1|1e-68|258|dre:474329|exosome complex protein LRP1	GO:0043234//protein complex;GO:0031981//nuclear lumen	GO:0003676//nucleic acid binding	GO:0042254//ribosome biogenesis	gi|55742551|ref|NP_001007060.1|/1.7601e-67/nuclear nucleic acid-binding protein C1D [Danio rerio]
CI01000012_01322824_01387494	2151	0.11	0.043333333	-1.343954401	Down	0.235912086	-	K06068|1|0.0|682|gga:421409|novel protein kinase C [EC:2.7.11.13]	-	-	-	gi|444705901|gb|ELW47279.1|/0/Protein kinase C epsilon type [Tupaia chinensis]
CI01000051_06113450_06128623	2547	1.24	0.783333333	-0.662641865	Down	0.367430002	-	K08773|1|2e-15|85.5|rno:304239|RalA-binding protein 1;K10360|2|7e-13|77.0|tca:656579|myosin IX;K13709|3|4e-12|74.3|acs:100553896|Rho GTPase-activating protein 5;K07526|4|4e-12|74.3|ame:552604|SLIT-ROBO Rho GTPase activating protein	GO:0044464//cell part	-	-	gi|688601569|ref|XP_009292871.1|/0/PREDICTED: T-cell activation Rho GTPase-activating protein isoform X1 [Danio rerio]
CI01000339_07521583_07523008	834	5.47	2.753333333	-0.990361552	Down	0.586808275	-	-	-	-	-	gi|41055072|ref|NP_957359.1|/5.01884e-92/surfeit locus protein 6 [Danio rerio]
CI01000006_12307031_12307314	282	11.42	5.856666667	-0.96341096	Down	0.610015512	-	-	-	-	-	-
CI01000117_00736626_00745863	2433	1.856666667	1.1	-0.755211303	Down	0.429157259	-	K11450|1|3e-47|191|isc:IscW_ISCW019383|lysine-specific histone demethylase 1 [EC:1.-.-.-]	-	-	-	gi|642086279|emb|CDQ84005.1|/0/unnamed protein product [Oncorhynchus mykiss]
CI01000304_18053994_18055988	258	2.463333333	1.693333333	-0.540745867	Down	0.391313029	-	K14411|1|9e-38|155|bta:505542|RNA-binding protein Musashi	-	-	-	gi|688587679|ref|XP_009289905.1|/2.04567e-39/PREDICTED: RNA-binding protein Musashi homolog 2 isoform X3 [Danio rerio]
CI01000059_00293442_00308109	1260	3.13	1.916666667	-0.707563202	Down	0.469535702	-	K03173|1|0.0|721|dre:557526|TNF receptor-associated factor 2	-	GO:0046914//transition metal ion binding;GO:0004871//signal transducer activity	GO:0006915//apoptotic process;GO:0023052//signaling	gi|93117587|gb|ABE99696.1|/0/TNF receptor associated factor 2 [Ctenopharyngodon idella]
CI01180000_00955725_01050852	6351	0.713333333	0.3	-1.24961389	Down	0.398907985	-	K08013|1|6e-70|268|acs:100553026|signal-induced proliferation-associated gene 1	-	-	-	gi|528523507|ref|XP_002667291.3|/0/PREDICTED: signal-induced proliferation-associated 1-like protein 2 [Danio rerio]
CI01000081_00090527_00096045	636	0.79	0.626666667	-0.334154397	Down	0.259265232	-	-	-	-	-	gi|597787143|ref|XP_007257018.1|/1.11321e-104/PREDICTED: protein FAM57B-like [Astyanax mexicanus]
CI01039973_00000431_00001485	765	3.1	2.3	-0.430634354	Down	0.372283402	-	-	-	-	GO:0019953//sexual reproduction	gi|48857061|gb|AAT47137.1|/9.74754e-105/spindlin protein [Carassius gibelio]
CI01000029_07850412_07853905	669	2.086666667	0.126666667	-4.042091333	Down	0.719109493	-	-	-	-	-	gi|528512510|ref|XP_005170273.1|/1.88617e-68/PREDICTED: UPF0598 protein C8orf82 homolog isoform X1 [Danio rerio]
CI01025407_00002441_00002757	315	4.276666667	0.906666667	-2.237842614	Down	0.724669401	-	K06554|1|2e-07|54.3|cfa:608248|immunoglobulin lambda-like polypeptide 1	-	-	-	gi|20269229|dbj|BAB90987.1|/9.4516e-29/immunoglobulin light chain [Cyprinus carpio]
CI01000054_01307641_01325658	3585	8.833333333	6.31	-0.485317949	Down	0.45299421	-	K14844|1|1e-09|67.0|hsa:9933|pumilio homology domain family member 6	-	-	-	gi|528314530|dbj|BAN66738.1|/0/pumilio1 [Danio rerio]
CI01000158_00503792_00513447	1518	0.263333333	0.01	-4.718818247	Down	0.406671889	-	K00681|1|0.0|744|dre:100333757|gamma-glutamyltranspeptidase [EC:2.3.2.2]	-	GO:0016740//transferase activity	-	gi|528493001|ref|XP_002667883.3|/0/PREDICTED: gamma-glutamyltransferase 5 [Danio rerio]
CI01000030_01818694_01832525	1194	0.14	0.133333333	-0.070389328	Down	0.194888571	-	-	-	-	-	-
CI01096466_00000093_00000391	192	0.513333333	0.54	0.073063462	Up	0.210777312	-	-	-	-	-	gi|326665769|ref|XP_003198110.1|/1.53795e-26/PREDICTED: transmembrane protein 220 [Danio rerio]
CI01000001_12619421_12625322	1449	26.52666667	26.33333333	-0.010553246	Down	0.183691963	-	-	-	-	-	gi|528518365|ref|XP_005162397.1|/0/PREDICTED: oxysterol-binding protein-related protein 2 isoform X1 [Danio rerio]
CI01000092_04997617_05000398	546	0.316666667	0.446666667	0.496233582	Up	0.255325685	-	K05406|1|2e-11|68.9|dre:100004358|interleukin 12A	-	GO:0005102//receptor binding	-	gi|589298641|gb|AHK80892.1|/1.95362e-89/IL-12 p35 [Ctenopharyngodon idella]
CI01000106_01234955_01250307	921	0.096666667	0.01	-3.273018494	Down	0.261031501	-	-	-	-	-	-
CI01000036_01396572_01398922	756	0.223333333	0.01	-4.48112669	Down	0.374080388	-	K09437|1|7e-84|310|gga:100857480|ETS oncogene family protein FEV	-	GO:0003677//DNA binding;GO:0001071//nucleic acid binding transcription factor activity	GO:0006351//transcription, DNA-dependent	gi|125489448|gb|ABN42913.1|/8.87282e-111/Pet1 splice form E1up [Danio rerio]
CI01000321_03015961_03021973	753	2.183333333	0.32	-2.770388596	Down	0.677172127	-	K06553|1|1e-10|67.4|ecb:100072385|pre-B lymphocyte gene;K06554|2|1e-09|63.9|mcc:100430606|immunoglobulin lambda-like polypeptide 1	-	-	-	gi|189532336|ref|XP_001922671.1|/6.87717e-39/PREDICTED: Ig kappa-b4 chain C region [Danio rerio]
CI01000001_08386044_08386700	657	0.13	0.01	-3.700439718	Down	0.289929196	-	K11997|1|2e-09|63.2|nvi:100123158|tripartite motif-containing protein 2/3;K11983|3|5e-09|61.6|dre:100073327|E3 ubiquitin-protein ligase RNF182 [EC:6.3.2.19]	-	-	-	gi|528518008|ref|XP_005162263.1|/1.67437e-90/PREDICTED: RING finger protein 223 [Danio rerio]
CI01000055_06377893_06381162	948	0.266666667	0.01	-4.736965594	Down	0.411801748	-	-	-	-	-	gi|192455652|ref|NP_001122218.1|/2.182e-161/transmembrane protein 178-like precursor [Danio rerio]
CI01000306_05606914_05611346	714	1.84	1.793333333	-0.037062094	Down	0.210823388	-	K05449|1|4e-122|437|dre:678512|vascular endothelial growth factor C/D	GO:0044464//cell part	GO:0005102//receptor binding	GO:0009653//anatomical structure morphogenesis	gi|93277128|ref|NP_001035268.1|/6.44833e-121/vascular endothelial growth factor D precursor [Danio rerio]
CI01000093_00124997_00131158	1239	4.993333333	2.323333333	-1.103807063	Down	0.62378473	-	K07755|1|2e-96|353|bfo:BRAFLDRAFT_124020|arsenite methyltransferase [EC:2.1.1.137]	-	GO:0016741	GO:0006730//one-carbon metabolic process	gi|688587887|ref|XP_009289950.1|/0/PREDICTED: uncharacterized protein LOC767695 isoform X1 [Danio rerio]
CI01101274_00000042_00002422	2301	2.65	0.97	-1.449935707	Down	0.607995822	-	K09291|1|5e-09|63.9|phu:Phum_PHUM136010|nucleoprotein TPR;K11498|2|6e-06|53.9|hsa:1062|centromeric protein E	-	-	-	gi|688540609|ref|XP_009297332.1|/0/PREDICTED: interferon-induced very large GTPase 1-like [Danio rerio]
CI01000010_04374856_04376532	603	0.01	0.14	3.807354922	Up	0.299720469	-	K11500|1|1e-78|292|dre:567359|centromere protein H	-	-	-	gi|169404000|ref|NP_001107081.1|/1.73312e-77/centromere protein H [Danio rerio]
CI01000342_00085186_00087816	486	0.353333333	0.173333333	-1.027480736	Down	0.293661399	-	-	-	-	-	gi|688562778|ref|XP_005161815.2|/1.95507e-16/PREDICTED: FH1/FH2 domain-containing protein 1-like [Danio rerio]
CI01000037_00633378_00678193	1626	3.38	5.386666667	0.672369546	Up	0.5	-	K05751|1|0.0|689|dre:767646|abl interactor 2	-	-	-	gi|688570360|ref|XP_009302787.1|/0/PREDICTED: abl interactor 2 isoform X1 [Danio rerio]
CI01000063_04101695_04159421	3381	0.03	0.01	-1.584962501	Down	0.209310541	-	K10056|1|2e-08|62.8|gga:429710|junction plakoglobin	-	-	-	gi|528496069|ref|XP_005156286.1|/0/PREDICTED: armadillo repeat-containing protein 4 isoform X1 [Danio rerio]
CI01000008_00480868_00502381	1014	0.086666667	0.01	-3.115477217	Down	0.2518853	-	K04440|1|0.0|640|dre:569698|c-Jun N-terminal kinase [EC:2.7.11.24]	-	GO:0005488//binding;GO:0004702//receptor signaling protein serine/threonine kinase activity	GO:0006464//cellular protein modification process	gi|528757530|gb|EPY77189.1|/0/mitogen-activated protein kinase 10 isoform 3 [Camelus ferus]
CI01000020_00819154_00820506	519	18.55	11.12	-0.738262399	Down	0.570159271	-	K06624|1|1e-62|238|dre:402862|cyclin-dependent kinase inhibitor 1B	GO:0031981//nuclear lumen;GO:0044444//cytoplasmic part	GO:0016538//cyclin-dependent protein kinase regulator activity;GO:0019902//phosphatase binding	GO:0051325//interphase;GO:0016049//cell growth;GO:0012502//induction of programmed cell death;GO:0009896;GO:0010226//response to lithium ion;GO:0043549//regulation of kinase activity;GO:0007050//cell cycle arrest;GO:0008283//cell proliferation;GO:0035556//intracellular signal transduction	gi|255003715|ref|NP_001013286.1|/1.90988e-61/cyclin-dependent kinase inhibitor 1b, like [Danio rerio]
CI01000006_11362605_11384441	3054	0.233333333	0.15	-0.637429921	Down	0.237409575	-	-	-	-	-	gi|123704669|ref|NP_001074055.1|/0/niban-like protein 1 [Danio rerio]
CI01000139_00208347_00223712	2001	3.53	2.426666667	-0.540692234	Down	0.419488857	-	K08800|1|0.0|1010|dre:561496|NUAK family, SNF1-like kinase [EC:2.7.11.1]	-	-	-	gi|528520963|ref|XP_689990.2|/0/PREDICTED: NUAK family SNF1-like kinase 1 [Danio rerio]
CI01000000_17388536_17403918	2163	226.3933333	103.1633333	-1.133901181	Down	0.697998741	-	-	-	-	-	gi|528499752|ref|XP_005173188.1|/0/PREDICTED: protein FAM13B isoform X5 [Danio rerio]
CI01000010_07370410_07391500	1821	0.223333333	0.13	-0.780686972	Down	0.242439601	-	K07196|1|2e-151|536|pon:100172170|thyroid hormone receptor interactor 10	-	-	-	gi|528487142|ref|XP_005166906.1|/0/PREDICTED: formin-binding protein 1 isoform X3 [Danio rerio]
CI01000140_00572690_00574021	1332	3.903333333	2.806666667	-0.475848937	Down	0.406472224	-	K10503|1|7e-45|182|tgu:100226328|zinc finger and BTB domain-containing protein 24	GO:0044464//cell part	GO:0046914//transition metal ion binding	-	gi|47087223|ref|NP_998701.1|/0/zinc finger and BTB domain-containing protein 14 [Danio rerio]
CI01000115_02537031_02537396	366	3.543333333	0.93	-1.92980457	Down	0.687608472	-	-	-	-	-	gi|688616683|ref|XP_009296232.1|/2.47932e-29/PREDICTED: uncharacterized protein LOC100537842 isoform X2 [Danio rerio]
CI01000002_01146170_01149966	633	0.14	0.133333333	-0.070389328	Down	0.194888571	-	K13960|1|7e-75|280|dre:768152|ubiquitin-conjugating enzyme E2 T [EC:6.3.2.19]	-	-	GO:0006464//cellular protein modification process	gi|116267983|ref|NP_001070763.1|/1.31045e-73/ubiquitin-conjugating enzyme E2 T [Danio rerio]
CI01000026_03938864_03942893	630	0.01	0.136666667	3.772589504	Up	0.295681089	-	K07852|1|5e-28|124|mmu:68895|Ras-like, family 11, member A;K07855|4|2e-27|122|mmu:232441|Ras-like, estrogen-regulated, growth inhibitor	GO:0044464//cell part	GO:0017111//nucleoside-triphosphatase activity;GO:0032561//guanyl ribonucleotide binding	GO:0035556//intracellular signal transduction	gi|113677000|ref|NP_001038581.1|/3.05774e-99/tripartite motif-containing 66 [Danio rerio]
CI01000059_06044468_06048953	684	0.84	0.466666667	-0.847996907	Down	0.354275139	-	-	-	-	-	gi|688582296|ref|XP_009305494.1|/3.95152e-08/PREDICTED: uncharacterized protein LOC103911991 [Danio rerio]
CI01000304_16565077_16641637	8541	1.55	0.95	-0.706268797	Down	0.398692961	-	K07295|1|2e-18|97.4|dpe:Dper_GL19043|nuclear receptor subfamily 2 group A;K10260|2|3e-08|63.5|api:100166211|F-box and WD-40 domain protein 7;K11887|3|2e-07|60.5|ame:409686|proteasomal ATPase-associated factor 1;K10342|4|3e-07|60.1|mgp:100551122|WD repeat and SOCS box-containing protein 2	-	-	-	gi|688574697|ref|XP_009303713.1|/0/PREDICTED: neurobeachin a isoform X8 [Danio rerio]
CI01000010_02284380_02287967	1488	2.643333333	2.193333333	-0.269233282	Down	0.302462025	-	K03364|1|0.0|934|dre:393223|cell division cycle 20-like protein 1, cofactor of APC complex	-	-	-	gi|41053776|ref|NP_956547.1|/0/fizzy-related protein homolog [Danio rerio]
CI01000306_05510550_05518436	2304	0.07	0.07	0	-	0.176680643	-	K12319|1|0.0|1311|dre:557191|guanylate cyclase soluble subunit beta [EC:4.6.1.2]	-	-	-	gi|688577576|ref|XP_009304383.1|/0/PREDICTED: guanylate cyclase soluble subunit beta-2-like isoform X2 [Danio rerio]
CI01000189_02989005_03008501	12918	0.01	0.013333333	0.415037499	Up	0.176680643	-	K14462|1|0.0|6512|dre:566465|apolipoprotein B	-	-	-	gi|528506523|ref|XP_694827.5|/0/PREDICTED: apolipoprotein B-100 [Danio rerio]
CI01000203_00868664_00881343	1521	0.01	0.056666667	2.502500341	Up	0.229399929	-	K13578|1|0.0|857|xtr:780089|bone morphogenetic protein receptor type-1B [EC:2.7.11.30]	GO:0044464//cell part	GO:0004675//transmembrane receptor protein serine/threonine kinase activity;GO:0032559	GO:0003002//regionalization;GO:0006464//cellular protein modification process;GO:0007178//transmembrane receptor protein serine/threonine kinase signaling pathway	gi|225579084|ref|NP_001139468.1|/0/bone morphogenetic protein receptor, type IBb isoform 1 precursor [Danio rerio]
CI01000168_01202307_01215499	1806	3.216666667	1.833333333	-0.811097324	Down	0.496981984	-	K10632|1|0.0|947|dre:436739|BRCA1-associated protein [EC:6.3.2.19]	-	GO:0005488//binding	-	gi|50539992|ref|NP_001002466.1|/0/BRCA1-associated protein [Danio rerio]
CI01000024_03669290_03670963	1674	1.136666667	1.806666667	0.668521112	Up	0.406157367	-	K02432|1|0.0|1119|dre:30412|frizzled 1/7	GO:0031224//intrinsic to membrane	GO:0004888//transmembrane signaling receptor activity	GO:0032501//multicellular organismal process;GO:0007166//cell surface receptor signaling pathway;GO:0001667//ameboidal cell migration	gi|25092729|ref|NP_739569.1|/0/frizzled-7 [Danio rerio]
CI01000051_05314994_05317995	1134	30.17	9.096666667	-1.729704803	Down	0.757744705	-	K12314|1|0.0|764|dre:570210|actin, alpha cardiac muscle;K10354|2|0.0|763|xla:379351|actin, alpha skeletal muscle	GO:0005884//actin filament;GO:0030017//sarcomere	GO:0017111//nucleoside-triphosphatase activity;GO:0008092//cytoskeletal protein binding;GO:0032559	GO:0006941//striated muscle contraction;GO:0060415//muscle tissue morphogenesis;GO:0030048//actin filament-based movement;GO:0012501//programmed cell death;GO:0010033//response to organic substance;GO:0030239//myofibril assembly;GO:0009207;GO:0007015//actin filament organization;GO:0009790//embryo development;GO:0003015//heart process	gi|50344786|ref|NP_001002066.1|/0/cardiac muscle alpha actin 1 [Danio rerio]
CI01000304_00877256_00878179	924	0.876666667	0.94	0.100632363	Up	0.222826337	-	-	-	-	-	gi|688573262|ref|XP_009301484.1|/1.15325e-159/PREDICTED: purine-rich element-binding protein gamma [Danio rerio]
CI01000030_08561763_08584396	3054	0.033333333	0.076666667	1.201633861	Up	0.220706815	-	K04859|1|0.0|1705|dre:100333639|voltage-dependent calcium channel alpha-2/delta-2	-	-	-	gi|688608374|ref|XP_009294385.1|/0/PREDICTED: calcium channel, voltage-dependent, alpha 2/delta subunit 2 isoform X1 [Danio rerio]
CI01000117_00637258_00647770	4437	0.036666667	0.01	-1.874469118	Down	0.215968606	-	K04596|1|0.0|2454|dre:100331635|brain-specific angiogenesis inhibitor 1	-	-	-	gi|597756289|ref|XP_007239905.1|/0/PREDICTED: brain-specific angiogenesis inhibitor 1-like [Astyanax mexicanus]
CI01000015_00790715_00793401	600	1.38	0.68	-1.021061616	Down	0.459521725	-	-	-	GO:0005488//binding	-	gi|50539910|ref|NP_001002421.1|/1.03141e-90/COMM domain-containing protein 2 [Danio rerio]
CI01000300_10938720_10949086	2280	0.01	0.04	2	Up	0.217228033	-	K12365|1|2e-16|88.6|acs:100564517|phosphatidylinositol-3,4,5-trisphosphate-dependent Rac exchanger 1 protein	-	-	-	gi|688532767|ref|XP_009289887.1|/0/PREDICTED: rho guanine nucleotide exchange factor 38 isoform X1 [Danio rerio]
CI01000063_07372666_07374936	690	5.16	3.593333333	-0.522048293	Down	0.437704465	-	K00275|1|6e-116|416|dre:402868|pyridoxamine 5'-phosphate oxidase [EC:1.4.3.5]	-	GO:0016641//oxidoreductase activity, acting on the CH-NH2 group of donors, oxygen as acceptor;GO:0000166//nucleotide binding	GO:0008614//pyridoxine metabolic process	gi|371874154|ref|NP_001243107.1|/1.10095e-114/pyridoxine-5'-phosphate oxidase [Danio rerio]
CI01000158_01262724_01264911	339	0.77	1.506666667	0.968429921	Up	0.447925786	-	-	-	-	-	-
CI01000308_00695140_00699646	516	19.85	15.44666667	-0.361843464	Down	0.414942635	-	K04848|1|2e-73|275|dre:566069|voltage-gated sodium channel type IV beta	GO:0044464//cell part	-	-	gi|117606139|ref|NP_001071038.1|/2.35016e-72/sodium channel, voltage-gated, type IV, beta a [Danio rerio]
CI01000080_02675714_02724087	2769	0.01	0.056666667	2.502500341	Up	0.229399929	-	K01528|1|0.0|1457|dre:100333543|dynamin GTPase [EC:3.6.5.5]	-	-	-	gi|528480904|ref|XP_005165641.1|/0/PREDICTED: dynamin-1 isoform X2 [Danio rerio]
CI01000130_01160101_01164960	678	56.63	54.04666667	-0.067360887	Down	0.251324702	-	K04866|1|2e-108|392|dre:322013|voltage-dependent calcium channel gamma-1	GO:0031224//intrinsic to membrane	GO:0005262//calcium channel activity	GO:0070838//divalent metal ion transport	gi|47550689|ref|NP_999849.1|/2.78297e-107/calcium channel, voltage-dependent, gamma subunit 1a [Danio rerio]
CI01089562_00000029_00003679	669	0.74	0.723333333	-0.032864634	Down	0.194082231	-	-	-	-	-	gi|190194345|ref|NP_001121730.1|/5.86333e-70/tetratricopeptide repeat protein 21B [Danio rerio]
CI01000233_00167010_00184488	1281	0.07	0.01	-2.807354922	Down	0.238676681	-	K05148|1|1e-84|314|ssc:100049688|tumor necrosis factor receptor superfamily member 11B	-	-	-	gi|597786871|ref|XP_007256891.1|/6.78209e-165/PREDICTED: tumor necrosis factor receptor superfamily member 11B-like [Astyanax mexicanus]
CI01000115_00491601_00495808	588	1.133333333	1.106666667	-0.034351505	Down	0.197752999	-	-	-	-	-	gi|528521205|ref|XP_697309.4|/1.67903e-42/PREDICTED: olfactomedin-4-like [Danio rerio]
CI01000020_01011931_01030587	2247	0.05	0.046666667	-0.099535674	Down	0.176680643	-	K06572|1|8e-116|418|dre:562273|plexin C	-	-	-	gi|688548075|ref|XP_009298596.1|/1.58286e-115/PREDICTED: plexin-C1-like [Danio rerio]
CI01000069_03415853_03417644	342	2.813333333	2.23	-0.335236788	Down	0.33122917	-	K09377|1|5e-09|59.7|dre:450005|cysteine and glycine-rich protein;K08209|2|9e-09|58.9|tgu:100217895|MFS transporter, OCT family, solute carrier family 22 (organic cation transporter), member 13	-	GO:0043169//cation binding	-	gi|688543626|ref|XP_009297834.1|/5.56887e-61/PREDICTED: LIM domain-containing protein 2 isoform X1 [Danio rerio]
CI01000028_00133579_00134596	360	6.053333333	4.926666667	-0.297117933	Down	0.351932913	-	-	-	-	-	gi|528508660|ref|XP_005170026.1|/1.35442e-51/PREDICTED: protein YIF1B isoform X1 [Danio rerio]
CI01000028_08879941_08885561	393	0.01	1.483333333	7.212699025	Up	0.808874349	-	-	-	-	-	-
CI01000186_00000433_00010367	2454	0.486666667	2.356666667	2.275741846	Up	0.666036953	-	K08675|1|0.0|1384|dre:563257|Lon-like ATP-dependent protease [EC:3.4.21.-]	-	-	-	gi|292625925|ref|XP_691712.4|/0/PREDICTED: lon protease homolog, mitochondrial [Danio rerio]
CI01000028_05039088_05063207	2193	0.906666667	0.276666667	-1.71242341	Down	0.480655516	-	K13736|1|4e-136|486|bta:510704|Rho GTPase-activating protein 10	-	-	-	gi|688597986|ref|XP_009292096.1|/0/PREDICTED: rho GTPase-activating protein 42 [Danio rerio]
CI01000135_01432999_01466742	4137	2.83	0.94	-1.590069391	Down	0.637131579	-	K04426|1|0.0|2244|dre:555703|mitogen-activated protein kinase kinase kinase 5 [EC:2.7.11.25]	-	-	-	gi|239916013|ref|NP_001155222.1|/0/mitogen-activated protein kinase kinase kinase 5 [Danio rerio]
CI01000190_00984406_00985308	456	3.61	1.133333333	-1.671426591	Down	0.675175475	-	-	-	-	-	-
CI01000026_00767991_00775879	1101	0.733333333	0.496666667	-0.562191193	Down	0.297746855	-	K00364|1|0.0|644|dre:678545|GMP reductase [EC:1.7.1.7]	-	GO:0016657//oxidoreductase activity, acting on NAD(P)H, nitrogenous group as acceptor;GO:0043169//cation binding	GO:0006753//nucleoside phosphate metabolic process	gi|94536982|ref|NP_001035394.1|/0/GMP reductase 2 [Danio rerio]
CI01000339_07374562_07376423	1338	0.123333333	0.12	-0.039528364	Down	0.176680643	-	K07375|1|0.0|835|acs:100563375|tubulin beta	GO:0015630//microtubule cytoskeleton;GO:0043234//protein complex;GO:0044444//cytoplasmic part	GO:0032561//guanyl ribonucleotide binding;GO:0042287//MHC protein binding;GO:0017111//nucleoside-triphosphatase activity	GO:0007017//microtubule-based process;GO:0006458//'de novo' protein folding;GO:0009207;GO:0022402//cell cycle process;GO:0043623//cellular protein complex assembly;GO:0001909//leukocyte mediated cytotoxicity	gi|47940377|gb|AAH71414.1|/0/Zgc:55461 [Danio rerio]
CI01000110_00266004_00270967	369	17.13	8.653333333	-0.985197269	Down	0.633115238	-	K15448|1|5e-62|235|dre:553790|multifunctional methyltransferase subunit TRM112	-	-	-	gi|66472212|ref|NP_001018588.1|/1.25657e-60/tRNA methyltransferase 112 homolog [Danio rerio]
CI01000329_00101476_00137501	2034	0.233333333	0.23	-0.02075856	Down	0.176680643	-	K04887|1|0.0|749|xla:373613|potassium voltage-gated channel Shaw-related subfamily C member 1	GO:0016021//integral to membrane	GO:0005216//ion channel activity	GO:0006811//ion transport	gi|305410803|ref|NP_001182170.1|/0/potassium voltage-gated channel, Shaw-related subfamily, member 3b [Danio rerio]
CI01000015_06624422_06649278	1017	0.25	0.313333333	0.325770161	Up	0.227180574	-	K08012|1|7e-155|546|dre:403014|neutrophil cytosolic factor 4	-	GO:0005543//phospholipid binding;GO:0050664//oxidoreductase activity, acting on NAD(P)H, oxygen as acceptor	GO:0009987//cellular process	gi|152061229|dbj|BAF73668.1|/1.75305e-159/neutrophil cytosolic factor 4 [Cyprinus carpio]
CI01020719_00000849_00002805	1164	0.213333333	0.01	-4.415037499	Down	0.365448709	-	K11321|1|7e-41|168|spu:576401|bromodomain-containing protein 8;K15196|2|5e-23|109|hmg:100202027|transcription factor IIIB 90 kDa subunit;K03364|3|1e-10|68.2|spu:578716|cell division cycle 20-like protein 1, cofactor of APC complex;K14191|4|3e-08|60.5|hmg:100215880|18S rRNA (adenine1779-N6/adenine1780-N6)-dimethyltransferase [EC:2.1.1.183]	-	-	-	gi|432950158|ref|XP_004084412.1|/1.39733e-65/PREDICTED: uncharacterized protein LOC101174556 [Oryzias latipes]
CI01000113_02418950_02434326	2172	1.533333333	2.906666667	0.922694274	Up	0.507802301	-	K08732|1|1e-84|315|oaa:100080818|ral guanine nucleotide dissociation stimulator	-	-	-	gi|642129991|emb|CDQ58299.1|/0/unnamed protein product [Oncorhynchus mykiss]
CI01000248_00152973_00153427	399	0.01	0.216666667	4.437405312	Up	0.371200602	-	-	-	-	-	gi|528472682|ref|XP_005171586.1|/1.46712e-13/PREDICTED: GTPase IMAP family member 8-like [Danio rerio]
CI01000001_03603684_03607612	840	1.946666667	1.696666667	-0.198302713	Down	0.265447173	-	-	GO:0044424//intracellular part;GO:0031224//intrinsic to membrane	GO:0016491//oxidoreductase activity	GO:0044238//primary metabolic process	gi|528518447|ref|XP_692475.3|/4.99646e-156/PREDICTED: uncharacterized protein si:ch211-210c8.6 [Danio rerio]
CI01000039_05399112_05399564	453	8.046666667	6.003333333	-0.422627495	Down	0.419112565	-	K09544|1|1e-74|278|dre:568180|heat shock 27kDa protein 3	GO:0043231//intracellular membrane-bounded organelle	-	GO:0006950//response to stress	gi|148725608|emb|CAN88734.1|/3.06406e-75/novel protein similar to vertebrate heat shock 27kDa protein 3 (HSPB3) [Danio rerio]
CI01090161_00001086_00005102	1449	0.116666667	0.01	-3.544320516	Down	0.277826414	-	-	-	-	GO:0048066//developmental pigmentation	gi|190337536|gb|AAI63448.1|/3.6551e-133/Silva protein [Danio rerio]
CI01000033_00425156_00470606	2928	2.256666667	1.856666667	-0.281478506	Down	0.299205947	-	K01528|1|0.0|966|dre:100333543|dynamin GTPase [EC:3.6.5.5]	-	-	-	gi|657578899|ref|XP_008293343.1|/0/PREDICTED: dynamin-2 isoform X3 [Stegastes partitus]
CI01000054_10518872_10568706	3852	0.14	0.083333333	-0.748461233	Down	0.229200264	-	K11478|1|0.0|2109|dre:558456|protein Jumonji	-	-	-	gi|688599879|ref|XP_009292492.1|/0/PREDICTED: protein Jumonji isoform X1 [Danio rerio]
CI01101358_00000408_00004836	1176	0.686666667	0.67	-0.035448836	Down	0.199480871	-	K11498|1|3e-09|63.5|bta:281681|centromeric protein E;K10392|2|2e-08|60.8|bfo:BRAFLDRAFT_227179|kinesin family member 1/13/14;K10386|3|6e-08|59.3|xtr:100492628|periplakin;K16072|5|1e-07|58.5|mcc:707010|ELKS/RAB6-interacting/CAST family member 1	GO:0043231//intracellular membrane-bounded organelle;GO:0005813//centrosome;GO:0042995//cell projection	-	GO:0048598//embryonic morphogenesis;GO:0007368//determination of left/right symmetry;GO:0003351//epithelial cilium movement	gi|688572723|ref|XP_009303289.1|/3.45716e-104/PREDICTED: oral-facial-digital syndrome 1 protein homolog isoform X1 [Danio rerio]
CI01000000_11917032_11926937	993	53.97666667	32.94333333	-0.712349346	Down	0.57542736	-	-	-	-	-	gi|528500268|ref|XP_001922588.3|/1.14572e-131/PREDICTED: transmembrane protein 255A isoform X2 [Danio rerio]
CI01000046_05305482_05310465	348	2.74	1.94	-0.498119241	Down	0.387289008	-	-	-	-	-	-
CI01000047_07472209_07475595	1152	0.01	0.143333333	3.841302254	Up	0.299720469	-	-	-	-	-	gi|597744182|ref|XP_007234151.1|/1.29266e-47/PREDICTED: transmembrane protein 100-like [Astyanax mexicanus]
CI01180000_01554271_01567480	1173	1.24	1.13	-0.134017348	Down	0.234767851	-	K09654|1|5e-156|551|dre:553716|beta-1,3-N-acetylgalactosaminyltransferase 2 [EC:2.4.1.-]	GO:0043231//intracellular membrane-bounded organelle;GO:0016020//membrane	GO:0016740//transferase activity	-	gi|66472368|ref|NP_001018523.1|/9.54764e-155/UDP-GalNAc:beta-1,3-N-acetylgalactosaminyltransferase 2 precursor [Danio rerio]
CI01000006_04989318_04992332	1056	1.226666667	1.196666667	-0.035721922	Down	0.204649127	-	K00227|1|9e-151|533|dre:447891|lathosterol oxidase [EC:1.14.21.6]	GO:0031224//intrinsic to membrane	GO:0046996;GO:0046914//transition metal ion binding	GO:0006631//fatty acid metabolic process	gi|52219112|ref|NP_001004630.1|/1.75205e-149/lathosterol oxidase [Danio rerio]
CI01000009_09049178_09088498	2928	1.73	0.81	-1.094778225	Down	0.509123163	-	K06588|1|0.0|1050|dre:563556|integrin beta 5	GO:0016020//membrane	-	GO:0007155//cell adhesion	gi|688570904|ref|XP_009302906.1|/0/PREDICTED: integrin beta-5 isoform X1 [Danio rerio]
CI01000030_10148536_10153337	801	0.11	0.01	-3.459431619	Down	0.271828779	-	K01172|1|6e-25|114|dre:100003397|[EC:3.1.27.-]	-	GO:0003676//nucleic acid binding;GO:0004518//nuclease activity	GO:0042742//defense response to bacterium;GO:0048646//anatomical structure formation involved in morphogenesis	gi|190613444|pdb|2VQ8|A/3.85626e-30/Chain A, Rnase Zf-1a
CI01000009_07064060_07084764	4107	5.293333333	4.173333333	-0.34297635	Down	0.364857393	-	K09299|1|0.0|1076|dre:564934|zinc finger homeobox protein 1/2	GO:0044464//cell part	GO:0046914//transition metal ion binding	GO:0001837//epithelial to mesenchymal transition;GO:0042074//cell migration involved in gastrulation;GO:0009952//anterior/posterior pattern specification;GO:0060026//convergent extension	gi|167621530|ref|NP_001108023.1|/0/zinc finger E-box-binding homeobox 2 isoform 1 [Danio rerio]
CI01000213_00142573_00149641	2514	0.036666667	0.01	-1.874469118	Down	0.215968606	-	K10402|1|0.0|1327|dre:406257|kinesin family member 20/23	-	GO:0003774//motor activity;GO:0032559	GO:0007017//microtubule-based process	gi|50055013|ref|NP_998353.1|/0/kinesin-like protein KIF20A [Danio rerio]
CI01000013_04869003_04877964	2994	30.93333333	37.79333333	0.288969464	Up	0.385968146	-	K01872|1|0.0|1612|ecb:100054983|alanyl-tRNA synthetase [EC:6.1.1.7]	GO:0044424//intracellular part	GO:0004812//aminoacyl-tRNA ligase activity;GO:0032559	GO:0006418//tRNA aminoacylation for protein translation	gi|118763839|gb|AAI28795.1|/0/Aars protein [Danio rerio]
CI01000027_04439446_04461699	1536	3.586666667	1.97	-0.864448042	Down	0.517800918	-	K06279|1|0.0|824|dre:563639|src homology 2 domain-containing transforming protein C	-	-	-	gi|528503811|ref|XP_005169813.1|/0/PREDICTED: SHC-transforming protein 1 isoform X3 [Danio rerio]
CI01000344_00737329_00740994	3666	23.73666667	23.39666667	-0.020814349	Down	0.194627471	-	K10847|1|3e-48|195|dre:393443|DNA-repair protein complementing XP-A cells;K10431|2|1e-08|63.5|xla:399107|microtubule-associated protein 4;K04574|3|4e-07|58.5|ssc:100156492|neurofilament heavy polypeptide;K15144|4|1e-06|57.0|spu:581328|mediator of RNA polymerase II transcription subunit 1;K10955|5|2e-06|56.2|hsa:4583|intestinal mucin-2	-	-	-	gi|528484577|ref|XP_005172278.1|/0/PREDICTED: uncharacterized protein LOC101884490 [Danio rerio]
CI01000364_00382475_00385399	1785	0.133333333	0.05	-1.415037499	Down	0.241418237	-	K11849|1|4e-63|243|acs:100555596|ubiquitin carboxyl-terminal hydrolase 25/28 [EC:3.1.2.15];K06478|2|4e-49|196|acs:100563672|protein tyrosine phosphatase, receptor type, C [EC:3.1.3.48];K04559|3|4e-20|100|xtr:100496371|huntingtin interacting protein 1;K06555|4|5e-12|73.6|acs:100563324|lymphocyte antigen 78;K06467|5|6e-11|70.1|xtr:100135351|CD22 antigen	-	-	-	gi|641992284|emb|CDQ98837.1|/2.32811e-103/unnamed protein product [Oncorhynchus mykiss]
CI01000139_00850906_00856949	1587	15.99333333	18.39	0.201450823	Up	0.323872276	-	K03781|1|0.0|1011|dre:30068|catalase [EC:1.11.1.6]	GO:0042579//microbody	GO:0005506//iron ion binding;GO:0004601//peroxidase activity	GO:0006950//response to stress;GO:0008152//metabolic process;GO:0010038//response to metal ion	gi|260150386|gb|ACL99859.2|/0/catalase [Ctenopharyngodon idella]
CI01000319_05338956_05361986	2949	0.24	0.033333333	-2.847996907	Down	0.325584789	-	K01539|1|0.0|1626|aml:100477585|sodium/potassium-transporting ATPase subunit alpha [EC:3.6.3.9]	-	-	-	gi|597779072|ref|XP_007253156.1|/0/PREDICTED: sodium/potassium-transporting ATPase subunit alpha-3-like [Astyanax mexicanus]
CI01000140_01261626_01275822	2859	0.033333333	0.01	-1.736965594	Down	0.209310541	-	-	-	-	-	gi|597787086|ref|XP_007256993.1|/0/PREDICTED: tetratricopeptide repeat protein 21B-like [Astyanax mexicanus]
CI01000335_00380638_00439782	3852	0.083333333	0.026666667	-1.64385619	Down	0.231880385	-	K09409|1|2e-158|560|dre:555242|forkhead box protein P	-	-	-	gi|212656621|gb|ACJ36223.1|/4.61751e-161/forkhead box P2 [Ctenopharyngodon idella]
CI01000010_12208194_12226002	912	0.18	0.01	-4.169925001	Down	0.338440154	-	K03995|1|2e-08|60.1|cin:100178600|complement component 6;K09609|4|2e-07|57.0|aml:100469376|a disintegrin and metalloproteinase with thrombospondin motifs 20 [EC:3.4.24.-]	-	-	-	gi|528486693|ref|XP_005166797.1|/3.33785e-95/PREDICTED: somatomedin-B and thrombospondin type-1 domain-containing protein-like isoform X1 [Danio rerio]
CI01000112_00931318_00942127	2379	1.296666667	1.13	-0.198484882	Down	0.252307669	-	K11463|1|0.0|734|dre:561871|polycomb protein SUZ12	GO:0031519//PcG protein complex	GO:0046914//transition metal ion binding	GO:0006351//transcription, DNA-dependent	gi|210147455|ref|NP_001076293.2|/0/polycomb protein suz12-B [Danio rerio]
CI01000310_04420268_04420612	231	7.99	3.12	-1.356649474	Down	0.686640864	-	K10836|1|3e-18|90.5|dme:Dmel_CG1660|mitochondrial protein-transporting ATPase [EC:3.6.3.51];K11600|2|2e-06|51.2|cel:B0564.1|exosome complex component RRP41	GO:0005743//mitochondrial inner membrane;GO:0005758//mitochondrial intermembrane space	GO:0046914//transition metal ion binding	GO:0050954//sensory perception of mechanical stimulus;GO:0006612//protein targeting to membrane	gi|229576820|ref|NP_001153383.1|/9.70145e-37/mitochondrial import inner membrane translocase subunit Tim9 [Danio rerio]
CI01000306_08131828_08140454	1905	0.05	0.083333333	0.736965594	Up	0.214609347	-	K06845|1|2e-153|242|xtr:100494394|netrin 4	-	-	-	gi|189525349|ref|XP_688995.3|/0/PREDICTED: netrin-4-like [Danio rerio]
CI01000010_10522498_10524081	1584	0.353333333	0.1	-1.821029859	Down	0.33890092	-	K06260|1|5e-34|146|gga:100857508|platelet glycoprotein V;K13023|3|8e-33|142|mcc:707574|carboxypeptidase N regulatory subunit	-	-	-	gi|528486818|ref|XP_005172519.1|/0/PREDICTED: leucine-rich repeat transmembrane neuronal protein 4 [Danio rerio]
CI01000306_05250669_05357112	3522	0.513333333	0.216666667	-1.244418728	Down	0.355596001	-	K05156|1|3e-24|115|gga:419067|tumor necrosis factor receptor superfamily member 19-like;K04436|2|3e-20|102|bta:537598|mitogen-activated protein kinase 8 interacting protein 3;K08878|3|4e-20|101|xtr:100170543|breakpoint cluster region protein [EC:2.7.11.1]	-	-	-	gi|688577563|ref|XP_009304379.1|/0/PREDICTED: rho guanine nucleotide exchange factor 10-like protein isoform X3 [Danio rerio]
CI01000219_00364035_00366112	879	0.123333333	0.01	-3.624490865	Down	0.280698521	-	K06467|1|2e-62|239|dre:100151328|CD22 antigen;K06548|5|3e-07|56.2|xtr:100486430|sialoadhesin	-	-	-	gi|688534791|ref|XP_009293691.1|/8.78319e-90/PREDICTED: B-cell receptor CD22-like [Danio rerio]
CI01000304_06395132_06433884	4194	1.22	0.603333333	-1.015853951	Down	0.442995592	-	K12598|1|0.0|887|dre:406795|ATP-dependent RNA helicase DOB1 [EC:3.6.4.13]	-	GO:0042623//ATPase activity, coupled;GO:0032559	GO:0048522//positive regulation of cellular process;GO:0033334//fin morphogenesis	gi|47550803|ref|NP_999933.1|/0/superkiller viralicidic activity 2-like 2 [Danio rerio]
CI01000037_04313204_04343186	1293	2.533333333	2.05	-0.305413008	Down	0.31478751	-	K03083|1|0.0|738|dre:30654|glycogen synthase kinase 3 beta [EC:2.7.11.26]	-	GO:0004672//protein kinase activity;GO:0032559	GO:0003143//embryonic heart tube morphogenesis;GO:0006464//cellular protein modification process	gi|688570278|ref|XP_009302769.1|/0/PREDICTED: glycogen synthase kinase-3 beta isoform X1 [Danio rerio]
CI01000117_00781669_00782073	171	1.73	0.01	-7.434628228	Down	0.837203766	-	-	-	-	-	gi|642070255|emb|CDQ88760.1|/4.27304e-08/unnamed protein product [Oncorhynchus mykiss]
CI01000334_00206878_00207528	651	2.546666667	1.236666667	-1.042153451	Down	0.5487567	-	K06087|1|2e-84|311|dre:445070|claudin	GO:0030054//cell junction	-	-	gi|51011017|ref|NP_001003464.1|/3.35123e-83/claudin k [Danio rerio]
CI01000027_06351490_06352293	804	0.413333333	0.106666667	-1.95419631	Down	0.369150194	-	-	-	-	-	gi|597749285|ref|XP_007236583.1|/1.37252e-51/PREDICTED: transmembrane protein 200A-like [Astyanax mexicanus]
CI01000066_02320093_02321778	525	0.953333333	1.546666667	0.698109658	Up	0.395959084	-	-	-	-	-	gi|688545852|ref|XP_009298234.1|/2.06146e-66/PREDICTED: cytidine monophosphate-N-acetylneuraminic acid hydroxylase isoform X1 [Danio rerio]
CI01000257_00182930_00199678	2367	0.103333333	0.01	-3.36923381	Down	0.263865211	-	K07601|1|2e-89|330|ptr:455353|desmocollin 2;K07600|3|2e-86|321|mcc:705332|desmocollin 1	-	-	-	gi|688610238|ref|XP_700512.7|/0/PREDICTED: cadherin-like protein 26 [Danio rerio]
CI01000092_01802304_01802591	288	0.316666667	0.01	-4.984893108	Down	0.449553825	-	-	-	-	-	gi|568939963|ref|XP_006505278.1|/2.31485e-06/PREDICTED: protein crumbs homolog 1-like [Mus musculus]
CI01000000_13101921_13108477	1137	0.64	0.143333333	-2.158697746	Down	0.448755164	-	K05766|1|5e-89|328|acs:100556167|slingshot	-	-	-	gi|688585915|ref|XP_005157381.2|/3.91699e-156/PREDICTED: protein phosphatase Slingshot homolog 3 [Danio rerio]
CI01114443_00000129_00000625	372	0.236666667	0.233333333	-0.020464103	Down	0.176680643	-	K06545|1|1e-32|138|dre:564415|CD163 antigen	-	-	-	gi|528476325|ref|XP_001922922.2|/6.9096e-43/PREDICTED: scavenger receptor cysteine-rich type 1 protein M130-like [Danio rerio]
CI01000330_00228943_00261563	1323	0.97	0.296666667	-1.709141912	Down	0.49096899	-	-	GO:0030529//ribonucleoprotein complex	GO:0005198//structural molecule activity;GO:0005488//binding	GO:0010467//gene expression	gi|597731523|ref|XP_007228127.1|/1.03518e-22/PREDICTED: 39S ribosomal protein L23, mitochondrial [Astyanax mexicanus]
CI01000015_02919382_02924809	1515	15.08666667	10.09333333	-0.579871379	Down	0.511603619	-	K03032|1|0.0|905|dre:554967|26S proteasome regulatory subunit N2	-	-	GO:0009894	gi|688609995|ref|XP_009294797.1|/0/PREDICTED: 26S proteasome non-ATPase regulatory subunit 1 isoform X1 [Danio rerio]
CI01000021_03902018_03931315	2238	17.37	7.6	-1.19252643	Down	0.68736273	-	K01895|1|0.0|1021|acs:100560646|acetyl-CoA synthetase [EC:6.2.1.1]	-	-	-	gi|528517325|ref|XP_005162010.1|/0/PREDICTED: acetyl-coenzyme A synthetase, cytoplasmic isoform X2 [Danio rerio]
CI01000340_18900583_18906154	660	2.133333333	0.853333333	-1.321928095	Down	0.566334915	-	K02360|1|7e-18|90.9|aag:AaeL_AAEL009189|a component of the cytoplasm (encore)	-	-	-	gi|688562371|ref|XP_009301050.1|/1.64084e-85/PREDICTED: R3H domain-containing protein 2 [Danio rerio]
CI01000310_00861939_01046631	2589	0.343333333	0.093333333	-1.879145605	Down	0.338962355	-	K10465|1|0.0|1561|dre:100334314|kelch-like protein 29	-	-	-	gi|688593371|ref|XP_009291058.1|/0/PREDICTED: kelch-like protein 29 isoform X1 [Danio rerio]
CI01000024_02249593_02250941	372	0.243333333	0.01	-4.604862058	Down	0.390652598	-	-	-	-	-	gi|688559292|ref|XP_009300523.1|/1.21966e-39/PREDICTED: cytohesin-interacting protein isoform X2 [Danio rerio]
CI01000319_03572982_03580662	1275	1.013333333	0.486666667	-1.058102955	Down	0.43049348	-	-	GO:0043231//intracellular membrane-bounded organelle	GO:0032561//guanyl ribonucleotide binding;GO:0003824//catalytic activity	-	gi|153792377|ref|NP_001093538.1|/0/uncharacterized protein LOC100000325 [Danio rerio]
CI01079992_00000756_00001983	606	6.283333333	5.196666667	-0.273943595	Down	0.338117618	-	K15456|1|1e-78|292|dre:751662|protein KTI12	-	GO:0032559	-	gi|187608234|ref|NP_001119890.1|/1.75823e-77/protein KTI12 homolog [Danio rerio]
CI01000133_00868719_00901792	1806	0.486666667	0.05	-3.282933963	Down	0.441091093	-	K04715|1|0.0|656|dre:558496|ceramide kinase [EC:2.7.1.138]	-	-	-	gi|528476933|ref|XP_005168600.1|/0/PREDICTED: ceramide kinase isoform X1 [Danio rerio]
CI01000129_00380743_00399389	1959	1.58	1.063333333	-0.571330635	Down	0.366024666	-	K11465|1|3e-88|327|dre:559561|sex comb on midleg-like protein 2	-	-	-	gi|597751280|ref|XP_007237534.1|/0/PREDICTED: sex comb on midleg-like protein 2-like isoform X1 [Astyanax mexicanus]
CI01154342_00000869_00001371	273	1.646666667	4.163333333	1.33819053	Up	0.641577969	-	K10420|1|6e-45|179|dre:565740|dynein light chain Tctex-type 1	-	-	-	gi|209413786|ref|NP_001129255.1|/1.40467e-43/dynein light chain Tctex-type 1 [Danio rerio]
CI01000047_06302441_06309359	735	0.23	1.19	2.371255807	Up	0.568085825	-	K03331|1|5e-128|457|dre:550282|L-xylulose reductase [EC:1.1.1.10]	-	GO:0003824//catalytic activity	GO:0008152//metabolic process	gi|62955207|ref|NP_001017619.1|/8.39875e-127/L-xylulose reductase [Danio rerio]
CI01000060_00976138_00976634	219	1.306666667	0.413333333	-1.660513534	Down	0.538220523	-	-	GO:0005635//nuclear envelope;GO:0044444//cytoplasmic part	GO:0003824//catalytic activity	GO:0009058//biosynthetic process	gi|528523167|ref|XP_005159024.1|/7.46306e-34/PREDICTED: GTP cyclohydrolase 1 feedback regulatory protein isoform X1 [Danio rerio]
CI01000004_05942638_05967553	6807	1.57	1.19	-0.399802986	Down	0.31694543	-	K09291|1|0.0|1982|gga:424457|nucleoprotein TPR	-	-	-	gi|688536806|ref|XP_009296773.1|/0/PREDICTED: nucleoprotein TPR isoform X2 [Danio rerio]
CI01000046_05268350_05273119	1710	0.193333333	0.05	-1.9510904	Down	0.27612926	-	-	-	-	-	gi|528474733|ref|XP_005164215.1|/0/PREDICTED: uncharacterized protein C17orf53 homolog isoform X2 [Danio rerio]
CI01000304_03261474_03267659	810	0.306666667	0.106666667	-1.523561956	Down	0.309703728	-	K09854|1|9e-118|423|dre:751594|Ras association domain-containing protein 6	-	-	-	gi|688573550|ref|XP_009303461.1|/1.6158e-116/PREDICTED: ras association domain-containing protein 6 isoform X1 [Danio rerio]
CI01000306_10751001_10756733	1101	1.103333333	0.143333333	-2.944422652	Down	0.575220016	-	K06158|1|9e-26|118|mgp:100542856|ATP-binding cassette, subfamily F, member 3;K00162|3|2e-06|53.9|spu:580083|pyruvate dehydrogenase E1 component subunit beta [EC:1.2.4.1];K09189|4|3e-06|53.5|xtr:779539|histone-lysine N-methyltransferase MLL5 [EC:2.1.1.43]	-	-	-	gi|326681045|ref|XP_003201700.1|/1.59553e-132/PREDICTED: PHD finger protein 13 [Danio rerio]
CI01000053_06286516_06286956	441	0.2	0.01	-4.321928095	Down	0.356056766	-	-	-	-	-	-
CI01000006_07500281_07507754	708	0.466666667	0.34	-0.456857675	Down	0.254657574	-	K04160|1|2e-62|239|dre:559089|5-hydroxytryptamine receptor 4	-	-	-	gi|688605413|ref|XP_009293649.1|/3.30061e-61/PREDICTED: 5-hydroxytryptamine receptor 4-like [Danio rerio]
CI01000047_03617666_03660217	1368	0.176666667	0.063333333	-1.479992941	Down	0.258090279	-	K01672|1|3e-49|196|dre:555196|carbonic anhydrase [EC:4.2.1.1]	-	GO:0046914//transition metal ion binding;GO:0016836//hydro-lyase activity	GO:0055067;GO:0044237//cellular metabolic process;GO:0030001//metal ion transport	gi|116268061|ref|NP_001070801.1|/2.3465e-110/carbonic anhydrase XV c precursor [Danio rerio]
CI01000365_00096865_00101128	1935	3.286666667	0.873333333	-1.912020835	Down	0.679314688	-	K10516|1|0.0|563|dre:403007|zinc finger and BTB domain-containing protein 45	-	-	-	gi|45387819|ref|NP_991269.1|/0/zinc finger and BTB domain-containing protein 45 [Danio rerio]
CI01000012_10947838_10952009	954	0.676666667	0.67	-0.014284226	Down	0.179276291	-	K12301|1|3e-83|308|dre:767760|MFS transporter, ACS family, solute carrier family 17 (sodium-dependent inorganic phosphate cotransporter), member 5	-	-	GO:0006810//transport	gi|548378392|ref|XP_005733806.1|/3.35917e-93/PREDICTED: sialin-like [Pundamilia nyererei]
CI01000052_02591303_02592790	927	3.95	1.363333333	-1.534714311	Down	0.656069053	-	-	GO:0044421//extracellular region part	GO:0005515//protein binding	GO:0023052//signaling	gi|187607912|ref|NP_001119950.1|/5.26789e-120/angiopoietin-related protein 2 precursor [Danio rerio]
CI01000320_01526779_01598728	6657	1.553333333	1.076666667	-0.52879579	Down	0.350612051	-	K11653|1|0.0|2182|dre:568161|AT-rich interactive domain-containing protein 1	-	-	-	gi|688599394|ref|XP_009292406.1|/0/PREDICTED: AT-rich interactive domain-containing protein 1A isoform X1 [Danio rerio]
CI01000037_04382857_04392318	2457	0.193333333	0.373333333	0.949373927	Up	0.286657759	-	K04617|1|1e-79|298|cfa:488000|gamma-aminobutyric acid type B receptor-like	-	-	-	gi|528489352|ref|XP_005167483.1|/0/PREDICTED: probable G-protein coupled receptor 156 [Danio rerio]
CI01000160_00111582_00112061	480	0.526666667	0.01	-5.718818247	Down	0.571503172	-	-	-	-	-	gi|642117399|emb|CDQ66856.1|/2.07992e-60/unnamed protein product [Oncorhynchus mykiss]
CI01000080_02947705_02968518	6609	0.143333333	0.023333333	-2.618909833	Down	0.269632462	-	K03900|1|3e-83|312|xtr:100492314|von Willebrand factor	-	-	-	gi|688557606|ref|XP_009300199.1|/0/PREDICTED: alpha-tectorin isoform X1 [Danio rerio]
CI01000161_00326033_00349039	951	3.653333333	4.22	0.208029606	Up	0.295581256	-	K04721|1|2e-30|133|cfa:100174780|tumor necrosis factor ligand superfamily member 10	GO:0044464//cell part	GO:0032813//tumor necrosis factor receptor superfamily binding	GO:0002376//immune system process	gi|112807174|ref|NP_571918.2|/4.43169e-154/tumor necrosis factor (ligand) superfamily, member 10 like [Danio rerio]
CI01000013_05364044_05374057	630	0.01	0.133333333	3.736965594	Up	0.289929196	-	-	-	-	-	-
CI01000010_07528012_07533124	555	0.906666667	1.17	0.367864379	Up	0.288224362	-	-	-	-	-	gi|131889783|ref|NP_001076485.1|/2.08559e-57/frataxin, mitochondrial [Danio rerio]
CI01000004_01501609_01545725	2811	0.09	0.01	-3.169925001	Down	0.255149058	-	K12473|1|0.0|764|bta:281276|low-density lipoprotein receptor	-	-	-	gi|657522880|ref|XP_008289566.1|/0/PREDICTED: low-density lipoprotein receptor-related protein 8 [Stegastes partitus]
CI01000055_00483077_00487121	1416	1.073333333	0.276666667	-1.955877447	Down	0.523952142	-	K10652|1|4e-06|53.5|mcc:712588|tripartite motif-containing protein 25;K03175|3|5e-06|53.1|nve:NEMVE_v1g178259|TNF receptor-associated factor 6;K10668|4|5e-06|53.1|xla:735045|E3 ubiquitin-protein ligase RNF138 [EC:6.3.2.19]	-	-	-	gi|688580760|ref|XP_009305134.1|/0/PREDICTED: E3 ubiquitin-protein ligase RNF213 [Danio rerio]
CI01000024_04509224_04524117	1671	0.293333333	0.276666667	-0.084392187	Down	0.205639773	-	K08732|1|5e-44|179|mdo:100017777|ral guanine nucleotide dissociation stimulator	-	-	-	gi|410918213|ref|XP_003972580.1|/4.87987e-124/PREDICTED: ral guanine nucleotide dissociation stimulator-like 1-like [Takifugu rubripes]
CI01000310_01947567_01956704	1737	0.913333333	0.756666667	-0.271483596	Down	0.255586785	-	K08869|1|0.0|788|dre:437001|aarF domain-containing kinase	-	-	-	gi|326675425|ref|XP_002665174.2|/0/PREDICTED: chaperone activity of bc1 complex-like, mitochondrial isoform X1 [Danio rerio]
CI01000313_00542180_00543753	258	3.516666667	4.453333333	0.340677009	Up	0.356302508	-	-	-	-	-	gi|300796164|ref|NP_775392.2|/1.47626e-13/tetratricopeptide repeat protein 27 [Danio rerio]
CI01000039_05691143_05694780	1359	0.123333333	0.01	-3.624490865	Down	0.280698521	-	K05496|1|0.0|829|dre:777717|bone morphogenetic protein 3/3B	-	-	-	gi|118150546|ref|NP_001071233.1|/0/bone morphogenetic protein 3 [Danio rerio]
CI01000313_00907730_00911083	789	1.963333333	1.613333333	-0.283260587	Down	0.292624676	-	K11512|1|6e-10|65.1|mgp:100540446|centromere protein T;K11539|2|8e-09|61.2|mgp:100539549|carbonyl reductase 4 [EC:1.1.1.-];K13237|5|1e-08|60.5|mdo:100020025|peroxisomal 2,4-dienoyl-CoA reductase [EC:1.3.1.34]	-	GO:0003824//catalytic activity	GO:0008152//metabolic process	gi|41054635|ref|NP_956847.1|/9.64685e-135/uncharacterized protein LOC794398 [Danio rerio]
CI01000037_04011298_04017585	699	37.00333333	31.51	-0.231845483	Down	0.350281835	-	K12836|1|1e-89|329|dre:192328|splicing factor U2AF 35 kDa subunit	GO:0005681//spliceosomal complex;GO:0016604//nuclear body	GO:0003676//nucleic acid binding;GO:0046914//transition metal ion binding	GO:0000377;GO:0006405//RNA export from nucleus;GO:0006397//mRNA processing;GO:0006353//DNA-dependent transcription, termination	gi|29126228|ref|NP_803432.1|/1.80174e-88/splicing factor U2AF 35 kDa subunit [Danio rerio]
CI01000029_07507652_07510065	393	0.3	0.01	-4.906890596	Down	0.437082431	-	-	-	-	-	gi|657572693|ref|XP_008289972.1|/4.59613e-15/PREDICTED: uncharacterized protein LOC103364594 isoform X4 [Stegastes partitus]
CI01180000_09119278_09132888	1284	5.573333333	2.673333333	-1.059900706	Down	0.626564684	-	K01939|1|0.0|772|dre:550502|adenylosuccinate synthase [EC:6.3.4.4]	GO:0044424//intracellular part	GO:0046872//metal ion binding;GO:0016879//ligase activity, forming carbon-nitrogen bonds;GO:0032561//guanyl ribonucleotide binding	GO:0006163//purine nucleotide metabolic process	gi|62955581|ref|NP_001017804.1|/0/adenylosuccinate synthetase isozyme 2 [Danio rerio]
CI01000024_03938368_03941795	540	0.466666667	0.01	-5.544320516	Down	0.541998802	-	-	GO:0031224//intrinsic to membrane	-	GO:0006810//transport	gi|66472350|ref|NP_001018531.1|/9.26292e-69/uncharacterized protein LOC553724 [Danio rerio]
CI01000029_08083189_08089291	900	4.69	1.583333333	-1.56662291	Down	0.678116697	-	-	-	GO:0005099//Ras GTPase activator activity	GO:0032318//regulation of Ras GTPase activity	gi|408407813|sp|F1QRX7.1|TBCD7_DANRE/3.31662e-148/RecName: Full=TBC1 domain family member 7 [Danio rerio]
CI01000016_02576551_02588698	3972	1.773333333	1.096666667	-0.693338662	Down	0.409382727	-	K08333|1|0.0|2555|dre:564088|phosphoinositide-3-kinase, regulatory subunit 4, p150 [EC:2.7.11.1]	-	-	-	gi|189530128|ref|XP_001922676.1|/0/PREDICTED: phosphoinositide 3-kinase regulatory subunit 4 isoform X1 [Danio rerio]
CI01000333_00433583_00444896	612	1.636666667	0.666666667	-1.295723025	Down	0.526609225	-	-	-	-	-	-
CI01067782_00001059_00001870	564	0.3	0.15	-1	Down	0.277142945	-	K10104|1|2e-43|175|mdo:100022070|ficolin	-	GO:0005515//protein binding	GO:0023052//signaling	gi|292610224|ref|XP_001339837.3|/3.9008e-83/PREDICTED: microfibril-associated glycoprotein 4-like isoform X1 [Danio rerio]
CI01000115_00755254_00775922	6207	4.613333333	3.926666667	-0.232504404	Down	0.308620928	-	-	-	-	-	gi|688616488|ref|XP_009296176.1|/0/PREDICTED: cytoskeleton-associated protein 5 isoform X1 [Danio rerio]
CI01000004_08896031_08915598	1488	0.01	0.106666667	3.415037499	Up	0.26898739	-	K09232|1|3e-53|210|dre:100333406|zinc finger protein GLIS1/3	-	-	-	gi|528471079|ref|XP_005163465.1|/3.2825e-153/PREDICTED: zinc finger protein GLIS1-like isoform X1 [Danio rerio]
CI01000184_00725200_00725616	186	0.01	0.516666667	5.691161905	Up	0.566772643	-	-	-	-	-	-
CI01000043_00825755_00838325	2724	0.696666667	0.386666667	-0.849378137	Down	0.33485386	-	K08852|1|6e-44|180|pon:100456324|serine/threonine-protein kinase/endoribonuclease IRE1 [EC:2.7.11.1 3.1.26.-]	-	-	-	gi|688566214|ref|XP_002667385.3|/0/PREDICTED: uncharacterized protein LOC100334396 [Danio rerio]
CI01090678_00000733_00001345	369	0.473333333	0.236666667	-1	Down	0.322459261	-	K12385|1|3e-20|97.1|isc:IscW_ISCW020300|Niemann-Pick C1 protein	-	-	-	gi|41393115|ref|NP_958887.1|/9.36225e-40/nucleobindin 2b precursor [Danio rerio]
CI01000039_00390881_00400543	636	0.52	0.376666667	-0.465223256	Down	0.258497289	-	-	-	-	-	gi|190360692|sp|Q7T297.2|F172A_DANRE/2.63268e-13/RecName: Full=Protein FAM172A; Flags: Precursor [Danio rerio]
CI01091421_00000256_00004167	582	0.996666667	0.843333333	-0.2410081	Down	0.250956089	-	K15504|1|6e-89|326|dre:564614|serine/threonine-protein phosphatase 6 regulatory ankyrin repeat subunit C	-	-	-	gi|528493372|ref|XP_693039.6|/9.91641e-88/PREDICTED: serine/threonine-protein phosphatase 6 regulatory ankyrin repeat subunit C-like [Danio rerio]
CI01000012_00502185_00516358	1068	0.306666667	0.08	-1.938599455	Down	0.328871585	-	K06478|1|1e-09|64.7|acs:100563672|protein tyrosine phosphatase, receptor type, C [EC:3.1.3.48];K11849|2|2e-09|64.3|acs:100555596|ubiquitin carboxyl-terminal hydrolase 25/28 [EC:3.1.2.15];K06555|3|8e-06|52.0|acs:100563324|lymphocyte antigen 78	-	-	-	gi|34392560|dbj|BAC82609.1|/8.29667e-30/pol-like protein [Danio rerio]
CI01000018_06475800_06482278	1215	0.93	0.256666667	-1.857334771	Down	0.492266814	-	K00898|1|0.0|805|dre:560068|pyruvate dehydrogenase kinase [EC:2.7.11.2]	-	-	-	gi|125853524|ref|XP_688551.2|/0/PREDICTED: pyruvate dehydrogenase kinase, isozyme 3 isoform X2 [Danio rerio]
CI01000051_05657394_05672861	2397	0.073333333	0.01	-2.874469118	Down	0.238676681	-	K15290|1|4e-23|110|tca:657877|synaptotagmin-1	-	-	-	gi|688601464|ref|XP_009292849.1|/0/PREDICTED: synaptotagmin-14 isoform X1 [Danio rerio]
CI01000000_05403325_05406432	1176	0.143333333	0.266666667	0.89566334	Up	0.256477599	-	K06627|1|0.0|662|dre:192295|cyclin A	GO:0043231//intracellular membrane-bounded organelle	-	GO:0009987//cellular process;GO:0048856//anatomical structure development	gi|9082245|gb|AAF82778.1|/0/cyclin A2 [Carassius auratus]
[truncated: 20,322 more rows]
